# Supplementary material for: Unveiling cholesterol metabolism-related gene ACOX2: a multi-omics discovery of a novel biomarker in IgA nephropathy
Source: Hereditas. 2026 Jan 15;163:21. doi: 10.1186/s41065-026-00639-0 (PMC12888180; doi:10.1186/s41065-026-00639-0)
Supplement: Supplementary file 1 — Supplementary Material 1. [file 41065_2026_639_MOESM1_ESM.xlsx]

## Sheet: Sheet1
Table S3. The results of SMR analysis between mQTL and GWAS (FDR < 0.05).
probeID	ProbeChr	Gene	Probe_bp	topSNP	topSNP_chr	topSNP_bp	A1	A2	Freq	b_GWAS	se_GWAS	p_GWAS	b_eQTL	se_eQTL	p_eQTL	b_SMR	se_SMR	p_SMR	p_HEIDI	nsnp_HEIDI	FDR
cg21342636	6	TNXB	32064671	rs3117577	6	31727474	G	A	0.0745527	-0.338218	0.0980936	0.000564937	-0.404778	0.0461583	1.79695e-18	0.835564	0.260398	0.00133291	0.0578683	20	0.0493176
cg03038418	19	GNA11	3096512	rs308033	19	3099982	T	C	0.308151	0.133445	0.0604921	0.0273842	-0.509505	0.0361053	3.2194e-45	-0.261911	0.120169	0.029293	0.490232	20	0.048712
cg21417204	18	SMAD4	48609268	rs9635956	18	48503907	A	G	0.331014	-0.125031	0.0543334	0.0213806	0.203838	0.0357577	1.19429e-08	-0.613384	0.287451	0.0328529	0.610475	13	0.0481409
cg00491428	7	PRKAG2	151553868	rs34867733	7	151557912	T	C	0.17992	0.143137	0.0665025	0.031369	-1.06662	0.0382845	8.06792e-171	-0.134197	0.0625346	0.0318761	0.605798	20	0.0476532
cg04149930	16	ABCA3	2340461	rs161424	16	2340603	G	C	0.082505	0.26697	0.127074	0.0356492	-0.788454	0.054279	8.29774e-48	-0.338599	0.162846	0.0375928	0.777077	12	0.0471503
cg26614073	3	SCAP	47517819	rs145532912	3	48571578	C	T	0.0308151	0.214889	0.101871	0.0349084	-1.16507	0.118689	9.5963e-23	-0.184443	0.0894338	0.0391753	0.830973	20	0.0471377
cg03389720	16	ABAT	8780048	rs34450364	16	8755237	C	G	0.28827	0.128988	0.0638821	0.043471	-0.442772	0.0360057	9.36673e-35	-0.291319	0.14621	0.0463187	0.960954	20	0.0469532
cg05043627	14	SLC25A29	100769643	rs55663021	14	100763862	A	G	0.0437376	0.22516	0.105348	0.0325739	-1.0596	0.065724	1.78801e-58	-0.212495	0.100292	0.0341108	0.714283	19	0.0467444
cg18702104	4	QDPR	17488243	rs2597771	4	17491370	A	G	0.287276	0.139652	0.0631488	0.0270029	1.00904	0.0295234	5.19768e-256	0.138401	0.0627139	0.0273238	0.489333	20	0.0459537
cg19728345	5	SLC6A3	1394320	rs1809939	5	1393063	G	A	0.310139	0.142622	0.0671753	0.0337435	0.804563	0.0337323	9.79457e-126	0.177266	0.083823	0.0344496	0.749394	20	0.0455227
cg21081878	21	HLCS	38334730	rs9977232	21	38454456	T	C	0.474155	0.110811	0.0530267	0.0366438	-0.246616	0.0323337	2.39889e-14	-0.449326	0.222942	0.0438582	0.943952	20	0.0453917
cg01188578	2	HADHA	26464058	rs12185726	2	26464059	G	A	0.289264	0.141663	0.0562643	0.0118084	1.4306	0.0170402	0	0.0990235	0.0393468	0.0118466	0.156367	20	0.0449563
cg02420927	3	RAF1	12703582	rs2344825	3	12619083	A	G	0.373757	0.138713	0.0561964	0.0135734	0.155099	0.0191976	6.52598e-16	0.894351	0.37886	0.0182434	0.29157	16	0.0435487
cg18785742	1	H6PD	9318091	rs3753164	1	9317936	G	A	0.518887	0.135212	0.0540494	0.012362	0.339493	0.0322275	6.00481e-26	0.398276	0.163634	0.0149352	0.221293	17	0.0433412
cg19774627	1	KCNJ10	160017294	rs11265308	1	160003783	G	A	0.128231	0.169796	0.0722811	0.0188187	-0.345888	0.0416218	9.54865e-17	-0.490899	0.217161	0.0237885	0.434927	20	0.0424181
cg25341925	1	NPPA	11908058	rs528704	1	11899636	A	G	0.11332	-0.222244	0.0975034	0.0226464	-0.896644	0.0435394	3.11503e-94	0.247862	0.109407	0.0234813	0.433767	20	0.0423809
cg13706784	16	LMF1	1014975	rs500492	16	1050877	C	T	0.248509	0.183293	0.0609477	0.00263512	-0.218382	0.0371984	4.33881e-09	-0.839323	0.313575	0.00743685	0.121726	12	0.0423328
cg12101586	15	CYP1A1	75019203	rs11072508	15	75062397	C	T	0.394632	0.132911	0.0520909	0.0107253	0.192506	0.0344818	2.36632e-08	0.690425	0.297515	0.0203062	0.348046	11	0.0423284
cg15600751	5	SLC6A3	1394054	rs1042098	5	1394815	G	A	0.314115	0.13911	0.0664983	0.0364443	0.573882	0.0353699	3.34926e-59	0.242402	0.116834	0.0380088	0.922525	20	0.0404698
cg19964491	6	TNXB	32016236	rs1269852	6	32080191	C	G	0.0755467	-0.381115	0.0989561	0.000117465	-0.518279	0.0463775	5.39148e-29	0.735347	0.201953	0.000271387	0.0503919	20	0.0401653
cg16536390	4	COQ2	84205065	rs6826758	4	84222783	A	C	0.275348	0.148754	0.064349	0.0207955	0.202434	0.0363654	2.59664e-08	0.734827	0.344196	0.0327683	0.865764	13	0.0381867
cg26924408	5	SLC6A3	1394484	rs1042098	5	1394815	G	A	0.314115	0.13911	0.0664983	0.0364443	0.543872	0.0351478	5.20768e-54	0.255777	0.123381	0.0381654	0.974381	20	0.0381654
cg24104567	17	WNK4	40932508	rs140187403	17	40887802	A	G	0.0536779	0.247408	0.0976885	0.0113214	-0.524243	0.068131	1.41898e-14	-0.471934	0.196176	0.0161431	0.30178	17	0.0379235
cg11023901	7	BRAF	140625783	rs1267636	7	140492039	C	T	0.0785288	-0.214352	0.0988033	0.0300462	0.729665	0.0658128	1.45108e-28	-0.293768	0.137977	0.0332457	0.892983	20	0.037849
cg06193043	1	NPPA	11908199	rs5067	1	11905981	G	A	0.12326	-0.223753	0.0961166	0.0199159	-1.36741	0.0347363	0	0.163633	0.0704138	0.0201323	0.41365	20	0.0372448
cg04554272	16	LMF1	1013990	rs2573132	16	1008780	A	G	0.10338	0.178288	0.0830901	0.0318948	-0.841434	0.0532576	3.14521e-56	-0.211886	0.0996547	0.0334866	0.908422	20	0.0364413
cg14194983	1	NPPA	11908298	rs5067	1	11905981	G	A	0.12326	-0.223753	0.0961166	0.0199159	-1.21101	0.0382687	8.90717e-220	0.184766	0.0795834	0.0202513	0.465053	20	0.0344505
cg14737484	6	TNXB	32054561	rs527254	6	31841641	A	G	0.439364	0.168059	0.0534845	0.0016768	0.21694	0.0342501	2.3888e-10	0.77468	0.27521	0.00487979	0.111599	20	0.0343909
cg05396397	1	NPPA	11908164	rs5067	1	11905981	G	A	0.12326	-0.223753	0.0961166	0.0199159	-0.949439	0.0409131	3.94054e-119	0.235669	0.101743	0.0205415	0.519831	20	0.0334081
cg24844545	1	NPPA	11908347	rs198361	1	11905633	C	T	0.120278	-0.222816	0.0961825	0.0205258	-1.44134	0.0342212	0	0.154589	0.0668322	0.0207172	0.541026	20	0.0329692
cg15609308	2	RPIA	88997989	rs4972061	2	88967502	A	G	0.299205	-0.136229	0.056448	0.0158063	-0.418171	0.0350559	8.38843e-33	0.325773	0.137723	0.0180092	0.422543	20	0.0329057
cg22877851	1	MTHFR	11847167	rs528704	1	11899636	A	G	0.11332	-0.222244	0.0975034	0.0226464	-0.520544	0.0460964	1.42906e-29	0.426946	0.191088	0.0254643	0.760166	20	0.0327714
cg27530370	1	ADAR	154583389	rs9427102	1	154586957	G	A	0.470179	0.130934	0.0528065	0.0131562	0.491299	0.0317035	3.65259e-54	0.266506	0.108851	0.0143507	0.321022	20	0.0326754
cg09318921	4	QDPR	17490309	rs2597778	4	17508754	C	T	0.287276	0.141955	0.0634202	0.0252	-0.540345	0.0337628	1.19534e-57	-0.262712	0.118512	0.0266402	0.829812	20	0.0323177
cg11458974	22	HMOX1	35776686	rs2269533	22	35786182	G	A	0.44334	0.130921	0.0534334	0.0142787	0.332943	0.031086	9.09774e-27	0.393223	0.164634	0.0169187	0.435059	11	0.0298091
cg14879948	5	SLC6A3	1394576	rs3863145	5	1392711	A	G	0.310139	0.15123	0.067367	0.0247765	0.358624	0.0360543	2.60455e-23	0.421695	0.192573	0.0285393	0.951559	20	0.0293321
cg20202438	1	NPPA	11907986	rs198360	1	11904569	C	T	0.114314	-0.223059	0.0974825	0.0221259	-0.90003	0.0433963	1.51626e-95	0.247835	0.108967	0.0229423	0.821513	20	0.0282955
cg04315692	11	TREH	118530575	rs7928371	11	118529127	A	G	0.214712	-0.151777	0.0633823	0.0166372	-0.5172	0.037738	9.47284e-43	0.293459	0.124406	0.0183297	0.58417	20	0.0282582
cg01359532	15	CYP1A2	75045126	rs11072508	15	75062397	C	T	0.394632	0.132911	0.0520909	0.0107253	0.373636	0.0344834	2.34343e-27	0.355723	0.14323	0.0130066	0.343691	20	0.0278982
cg03988700	5	SLC6A3	1394296	rs3863145	5	1392711	A	G	0.310139	0.15123	0.067367	0.0247765	0.940294	0.0323098	3.34354e-186	0.160833	0.0718574	0.0252068	0.904609	20	0.0278403
cg27386529	3	SCAP	47517807	rs115744844	3	48632756	C	A	0.028827	0.236578	0.100725	0.0188361	-1.43635	0.131873	1.25914e-27	-0.164708	0.0717376	0.0216773	0.765968	20	0.0276572
cg23004625	1	PIGM	160002365	rs2820553	1	160013353	G	A	0.129225	0.170759	0.0722833	0.0181589	0.411916	0.0418236	6.93058e-23	0.414548	0.180458	0.0216074	0.773845	16	0.0273324
cg15847600	8	CYP11B2	143995000	rs3802230	8	143992864	C	A	0.431412	0.122864	0.05312	0.0207253	-0.311224	0.031959	2.07134e-22	-0.394777	0.175429	0.0244268	0.902921	20	0.0271817
cg15108890	17	COX10	14111644	rs11078233	17	14110852	C	T	0.171968	0.137906	0.0583409	0.0180892	0.346959	0.0433334	1.17803e-15	0.397471	0.175324	0.0233864	0.905341	20	0.0256384
cg20748073	19	TGFB1	41842629	rs3786555	19	41748153	G	A	0.214712	-0.165038	0.0692803	0.0172108	0.26526	0.0401686	4.01131e-11	-0.622174	0.277653	0.0250368	0.958936	13	0.0255548
cg24939380	4	COQ2	84189574	rs6535454	4	84191031	A	G	0.256461	0.155526	0.065145	0.0169688	0.332069	0.0355908	1.05668e-20	0.468354	0.202499	0.0207299	0.837636	20	0.0247422
cg15950203	11	APOA4	116694341	rs2070668	11	116701153	T	G	0.465209	-0.143572	0.0524489	0.00619327	-0.180891	0.0324648	2.5195e-08	0.793693	0.323048	0.0140147	0.442784	10	0.0241183
cg26868097	16	MBTPS1	84151246	rs3817152	16	84157608	T	C	0.300199	0.148023	0.0582894	0.0111025	-0.284165	0.0355812	1.38948e-15	-0.520905	0.215245	0.0155182	0.586383	20	0.0236773
cg08980965	12	HPD	122281432	rs1610041	12	122283781	C	T	0.372763	-0.138445	0.0572565	0.0156067	-0.973071	0.0273825	1.35573e-276	0.142276	0.0589771	0.0158479	0.635389	20	0.0229949
cg16209444	3	ACOX2	58522771	rs7646603	3	58518193	A	G	0.0646123	0.226128	0.0904286	0.0123974	-0.682064	0.0622624	6.31127e-28	-0.331535	0.135991	0.0147723	0.669976	20	0.0210221
cg04086443	1	PHGDH	120286814	rs667226	1	120293352	C	T	0.166004	-0.236684	0.0907049	0.00907047	0.381635	0.0468014	3.51039e-16	-0.620184	0.249547	0.0129463	0.547369	4	0.020169
cg05232628	7	CAV1	116200184	rs9920	7	116200092	C	T	0.0984095	0.238814	0.0927211	0.0100062	-0.610031	0.0547054	7.06467e-29	-0.391478	0.155996	0.0120886	0.502632	20	0.0198791
cg04460567	1	FUCA1	24193498	rs2070953	1	24194862	C	A	0.0904573	0.323468	0.128906	0.0120957	-0.351714	0.0537133	5.8319e-11	-0.91969	0.392499	0.0191209	0.963489	3	0.0192509
cg00176863	14	AMN	103396890	rs4708	14	103399448	C	T	0.441352	-0.150846	0.0539007	0.00513263	-0.225503	0.0325339	4.16917e-12	0.668931	0.257772	0.00945777	0.369277	20	0.0191746
cg16587010	3	ACOX2	58523130	rs7646603	3	58518193	A	G	0.0646123	0.226128	0.0904286	0.0123974	0.997961	0.0610047	3.76775e-60	0.22659	0.0916659	0.0134393	0.687094	20	0.018943
cg26873754	1	FUCA1	24193728	rs2503003	1	24195666	C	G	0.0904573	0.323694	0.12894	0.0120584	-1.06307	0.0534197	4.04304e-88	-0.30449	0.122252	0.0127498	0.745797	5	0.0169997
cg04491089	16	MBTPS1	84151300	rs3817152	16	84157608	T	C	0.300199	0.148023	0.0582894	0.0111025	-0.541818	0.0355282	1.63669e-52	-0.273197	0.109062	0.0122466	0.695625	20	0.0169392
cg07378067	14	AMN	103388859	rs4708	14	103399448	C	T	0.441352	-0.150846	0.0539007	0.00513263	-0.291887	0.0325858	3.32133e-19	0.516796	0.193466	0.00755689	0.324115	20	0.0166928
cg15692032	1	FUCA1	24195098	rs2503003	1	24195666	C	G	0.0904573	0.323694	0.12894	0.0120584	1.09444	0.0529903	9.06501e-95	0.295762	0.118681	0.0126997	0.749679	5	0.0166332
cg05560725	1	FUCA1	24194989	rs12133557	1	24191219	T	G	0.0904573	0.321239	0.128908	0.0127028	0.648762	0.0549378	3.50628e-32	0.495157	0.203074	0.0147564	0.902386	3	0.0165451
cg08335254	11	GRAMD1B	123430575	rs2852845	11	123429175	A	G	0.220676	-0.188738	0.0640664	0.00321944	0.217491	0.0388877	2.23442e-08	-0.867797	0.332937	0.00914766	0.442498	5	0.0159277
cg26346796	6	TNXB	32054867	rs527254	6	31841641	A	G	0.439364	0.168059	0.0534845	0.0016768	0.216395	0.0343892	3.12336e-10	0.776631	0.276264	0.00493578	0.207817	20	0.0155425
cg22614927	1	FUCA1	24195587	rs2503003	1	24195666	C	G	0.0904573	0.323694	0.12894	0.0120584	1.52408	0.0477608	1.89784e-223	0.212386	0.0848633	0.0123253	0.824502	9	0.0150756
cg12084952	1	FUCA1	24194979	rs3003332	1	24194011	A	G	0.0904573	0.323216	0.128864	0.012135	0.853008	0.0542991	1.30333e-55	0.378913	0.152984	0.0132557	0.894724	4	0.0149759
cg22077361	1	FUCA1	24195347	rs2503003	1	24195666	C	G	0.0904573	0.323694	0.12894	0.0120584	1.2168	0.052088	1.07843e-120	0.266021	0.106577	0.0125584	0.84866	8	0.0148692
cg07568418	1	FUCA1	24194974	rs3003332	1	24194011	A	G	0.0904573	0.323216	0.128864	0.012135	0.652668	0.0553909	4.77966e-32	0.495223	0.201866	0.014158	0.943732	3	0.0147562
cg10953003	1	FUCA1	24195469	rs2503003	1	24195666	C	G	0.0904573	0.323694	0.12894	0.0120584	1.46474	0.0484876	1.82904e-200	0.220991	0.0883327	0.0123564	0.877838	10	0.0141763
cg19367136	1	FUCA1	24195059	rs2503003	1	24195666	C	G	0.0904573	0.323694	0.12894	0.0120584	0.932917	0.054226	2.46742e-66	0.34697	0.139675	0.0129873	0.916552	4	0.0139284
cg04160030	1	FUCA1	24195659	rs2503003	1	24195666	C	G	0.0904573	0.323694	0.12894	0.0120584	1.00632	0.0491739	4.46126e-93	0.321661	0.129091	0.0127117	0.913266	8	0.0137324
cg15815084	17	DGKE	54912870	rs4365350	17	54944521	G	A	0.109344	0.171992	0.0680167	0.0114496	1.16334	0.0500132	1.1103e-119	0.147843	0.0588112	0.0119417	0.933367	12	0.0125346
cg24770985	7	CAV1	116166421	rs56014347	7	116166400	T	C	0.0894632	0.259174	0.0967215	0.00737123	-0.728029	0.0582551	7.72651e-36	-0.355994	0.135873	0.00879192	0.722568	20	0.0119377
cg11493661	6	TNXB	32016239	rs1269852	6	32080191	C	G	0.0755467	-0.381115	0.0989561	0.000117465	-0.44277	0.0466475	2.27025e-21	0.860752	0.24119	0.000358665	0.0684238	20	0.0106165
cg23918296	14	AMN	103397019	rs4708	14	103399448	C	T	0.441352	-0.150846	0.0539007	0.00513263	-0.279608	0.0326284	1.0397e-17	0.539491	0.202792	0.00780667	0.75506	20	0.010135
cg12741407	1	ARV1	231116934	rs35610408	1	231106819	T	C	0.239563	-0.182804	0.0649279	0.00487035	-0.2666	0.0395115	1.50508e-11	0.685686	0.263892	0.00936705	0.930624	8	0.00990231
cg20414186	6	TNXB	32064491	rs433061	6	32014828	A	G	0.0735586	-0.379385	0.0989226	0.000125479	-0.326276	0.0469863	3.80985e-12	1.16277	0.346354	0.000787423	0.0978456	20	0.00832418
cg05298224	6	TNXB	32016360	rs501942	6	31840477	T	C	0.0735586	-0.361305	0.098507	0.000244641	-0.638743	0.045425	6.54843e-45	0.56565	0.15938	0.000386606	0.0718344	20	0.00715222
cg15793329	6	TNXB	32064749	rs1269852	6	32080191	C	G	0.0755467	-0.381115	0.0989561	0.000117465	-0.540476	0.0463861	2.2495e-31	0.705147	0.192833	0.000255416	0.0690929	20	0.00630025
cg01033871	6	TNXB	32064837	rs1150753	6	32059867	G	A	0.0755467	-0.380162	0.0989316	0.0001217	-0.511267	0.0464776	3.80875e-28	0.743568	0.204969	0.000285953	0.069503	20	0.00604585
cg27081346	6	TNXB	32064692	rs1270942	6	31918860	G	A	0.0725646	-0.367067	0.0988561	0.000204696	-0.48663	0.0463266	8.2504e-26	0.754304	0.215463	0.00046376	0.0978343	20	0.00527973
cg01485117	6	TNXB	32064677	rs497309	6	31892484	C	A	0.0735586	-0.370309	0.0987796	0.000177652	-0.431615	0.0465169	1.71609e-20	0.857961	0.246834	0.000509213	0.101785	20	0.00471022
cg15196197	6	TNXB	32064573	rs497309	6	31892484	C	A	0.0735586	-0.370309	0.0987796	0.000177652	-0.398864	0.0464583	9.05033e-18	0.928409	0.270232	0.000591249	0.105769	20	0.00460552
cg21289669	6	TNXB	32064764	rs1270942	6	31918860	G	A	0.0725646	-0.367067	0.0988561	0.000204696	-0.496386	0.0465138	1.37918e-26	0.739479	0.210862	0.000453309	0.100982	20	0.00447265
cg10494684	17	TMEM97	26645200	rs3093679	17	26664215	A	G	0.0775348	0.2444	0.0783404	0.00181021	-0.615809	0.0591514	2.21509e-25	-0.396876	0.132805	0.00280419	0.544129	20	0.00441511
cg05473289	6	TNXB	32016257	rs1269852	6	32080191	C	G	0.0755467	-0.381115	0.0989561	0.000117465	-0.526677	0.0464248	7.87609e-30	0.723622	0.198419	0.000265391	0.0724843	20	0.00436422
cg12211856	1	SDCCAG8	243646691	rs12741781	1	243428152	G	T	0.354871	-0.199907	0.0575	0.000507738	0.3405	0.0338454	8.26091e-24	-0.587098	0.178668	0.00101633	0.148394	20	0.00429762
cg06882058	1	SDCCAG8	243646787	rs10926994	1	243500994	T	C	0.314115	-0.178821	0.0600983	0.00292536	0.555446	0.0345109	2.77552e-58	-0.321941	0.110032	0.00343467	0.877075	20	0.00397133
cg26695758	6	TNXB	32063607	rs1270942	6	31918860	G	A	0.0725646	-0.367067	0.0988561	0.000204696	-0.443469	0.0467647	2.47096e-21	0.827717	0.239395	0.000545129	0.112074	20	0.00366723
cg04037640	6	TNXB	32065034	rs6910310	6	32604221	G	A	0.0666004	-0.343146	0.0945948	0.000286148	-0.354905	0.0458555	9.97045e-15	0.966867	0.294359	0.00102108	0.172375	20	0.0035981
cg15265085	6	TNXB	32064588	rs497309	6	31892484	C	A	0.0735586	-0.370309	0.0987796	0.000177652	-0.504927	0.0461071	6.55862e-28	0.733391	0.206777	0.000389968	0.102807	20	0.00339501
cg13400512	6	TNXB	32064578	rs1270942	6	31918860	G	A	0.0725646	-0.367067	0.0988561	0.000204696	-0.475321	0.0462817	9.60427e-25	0.772251	0.221153	0.00047955	0.113551	20	0.0030858
cg11795921	1	GALNT2	230272656	rs6681172	1	230273866	T	C	0.285288	-0.18549	0.0577776	0.00132544	-0.323636	0.0357815	1.49969e-19	0.573144	0.189439	0.00248239	0.856371	10	0.00291582
cg03556669	6	TNXB	32064497	rs433061	6	32014828	A	G	0.0735586	-0.379385	0.0989226	0.000125479	-0.402953	0.0467292	6.51311e-18	0.941512	0.268679	0.000457943	0.116466	20	0.00282398
cg18330047	6	TNXB	32064783	rs6910310	6	32604221	G	A	0.0666004	-0.343146	0.0945948	0.000286148	-0.478825	0.0452619	3.7295e-26	0.716642	0.208848	0.000600458	0.152374	20	0.00246855
cg25393613	6	TNXB	32055068	rs394439	6	32025555	A	C	0.111332	-0.328967	0.0847825	0.000104402	-0.278397	0.0427487	7.39548e-11	1.18165	0.354494	0.000858114	0.2598	19	0.00226787
cg00355613	6	TNXB	32064956	rs6910310	6	32604221	G	A	0.0666004	-0.343146	0.0945948	0.000286148	-0.548759	0.0447987	1.69174e-34	0.625313	0.179779	0.00050475	0.153489	20	0.002019
cg21642103	6	TNXB	32064656	rs497309	6	31892484	C	A	0.0735586	-0.370309	0.0987796	0.000177652	-0.450522	0.0464051	2.77509e-22	0.821955	0.235034	0.000470218	0.16593	20	0.00173981
cg07518714	6	TNXB	32064945	rs6910310	6	32604221	G	A	0.0666004	-0.343146	0.0945948	0.000286148	-0.531617	0.0451247	4.88753e-32	0.645476	0.186182	0.000526483	0.193114	20	0.0016939
cg05889186	6	TNXB	32064842	rs1150757	6	32029205	A	G	0.0755467	-0.369893	0.0987724	0.000180464	-0.570207	0.0461572	4.65908e-35	0.6487	0.181006	0.000338565	0.139096	20	0.00161638
cg12694372	6	TNXB	32064582	rs433061	6	32014828	A	G	0.0735586	-0.379385	0.0989226	0.000125479	-0.503299	0.046406	2.09331e-27	0.753796	0.208475	0.000299466	0.125727	20	0.00158289
cg21279459	6	HLA-B	31324491	rs9266248	6	31325758	G	A	0.366799	-0.189635	0.052699	0.000320118	-0.78356	0.0278446	3.13518e-174	0.242017	0.0678035	0.000357813	0.145338	20	0.00155754
cg15745284	6	TNXB	32064923	rs6910310	6	32604221	G	A	0.0666004	-0.343146	0.0945948	0.000286148	-0.541394	0.0448441	1.47024e-33	0.633819	0.182441	0.000512574	0.220939	20	0.00154818
cg18102337	6	TNXB	32064810	rs497309	6	31892484	C	A	0.0735586	-0.370309	0.0987796	0.000177652	-0.643899	0.0458517	8.49302e-45	0.575104	0.158781	0.000292331	0.140969	20	0.00135203
cg15014577	6	TNXB	32064785	rs497309	6	31892484	C	A	0.0735586	-0.370309	0.0987796	0.000177652	-0.433482	0.046463	1.06254e-20	0.854266	0.245583	0.000504187	0.262761	20	0.00128655
cg24645447	1	SDCCAG8	243426679	rs12741781	1	243428152	G	T	0.354871	-0.199907	0.0575	0.000507738	-0.353099	0.033779	1.41654e-25	0.56615	0.171614	0.000970412	0.789009	20	0.0012069
cg02432444	6	TNXB	32016214	rs433061	6	32014828	A	G	0.0735586	-0.379385	0.0989226	0.000125479	-0.412349	0.0461336	3.9577e-19	0.920058	0.261052	0.000424396	0.248656	20	0.00116316
cg09474017	6	TNXB	32016368	rs1269852	6	32080191	C	G	0.0755467	-0.381115	0.0989561	0.000117465	-0.619731	0.0458156	1.08902e-41	0.614968	0.166022	0.000212112	0.138731	20	0.00104642
cg08661360	6	TNXB	32016247	rs1269852	6	32080191	C	G	0.0755467	-0.381115	0.0989561	0.000117465	-0.554886	0.0463507	5.01344e-33	0.686835	0.187337	0.000246088	0.153809	20	0.000958447
cg22731440	6	HLA-B	31323506	rs2523571	6	31329691	A	T	0.083499	-0.420671	0.099156	2.21034e-05	-1.66621	0.0247879	0	0.252472	0.0596283	2.29477e-05	0.211723	20	7.07554e-05
