# Supplementary material for: Unveiling cholesterol metabolism-related gene ACOX2: a multi-omics discovery of a novel biomarker in IgA nephropathy
Source: Hereditas. 2026 Jan 15;163:21. doi: 10.1186/s41065-026-00639-0 (PMC12888180; doi:10.1186/s41065-026-00639-0)
Supplement: Supplementary file 2 — Supplementary Material 2. [file 41065_2026_639_MOESM2_ESM.xlsx]

## Sheet: Sheet1
Table S2. The results of SMR analysis between eQTL and GWAS (FDR < 0.05).
probeID	ProbeChr	SYMBOL	Probe_bp	topSNP	topSNP_chr	topSNP_bp	A1	A2	Freq	b_GWAS	se_GWAS	p_GWAS	b_eQTL	se_eQTL	p_eQTL	b_SMR	se_SMR	p_SMR	p_HEIDI	nsnp_HEIDI	FDR
ENSG00000231852	6	CYP21A2	32007744	rs1150753	6	32059867	G	A	0.0755467	-0.380162	0.0989316	0.0001217	0.468653	0.0227479	2.63343e-94	-0.81118	0.214738	0.000158393	0.0571453	20	0.0106123
ENSG00000137411	6	VARS2	30885127	rs2523594	6	31326629	C	T	0.302187	-0.209125	0.0569976	0.000243489	-0.257749	0.012729	3.62525e-91	0.811351	0.224737	0.000305928	0.0868487	20	0.0102486
ENSG00000132356	5	PRKAA1	40778978	rs3805487	5	40796033	T	C	0.28827	-0.19464	0.0590019	0.000970711	0.0918401	0.00902534	2.54301e-24	-2.11934	0.675358	0.00170052	0.713987	20	0.0379782
ENSG00000105854	7	PON2	95049342	rs2374993	7	95063702	G	T	0.129225	0.275667	0.091571	0.00260886	0.646868	0.0120305	0	0.426156	0.141782	0.00264961	0.483764	20	0.0443809
ENSG00000054282	1	SDCCAG8	243541357	rs7535162	1	243425689	G	T	0.346918	-0.174299	0.0579512	0.00263245	0.547364	0.0115163	0	-0.318433	0.106085	0.00268493	0.581592	20	0.035978
ENSG00000109618	4	SEPSECS	25141915	rs62411562	4	25152346	A	G	0.106362	-0.369479	0.131585	0.00498632	0.162122	0.0132409	1.80892e-34	-2.27902	0.832711	0.00620278	0.0733611	20	0.0461762
ENSG00000137513	11	NARS2	78216463	rs7942527	11	78280322	A	G	0.234592	0.152584	0.0560078	0.00644318	-0.457101	0.00925296	0	-0.333808	0.122714	0.00652421	0.329534	18	0.0437122
ENSG00000166949	15	SMAD3	67421817	rs10163040	15	67490486	A	C	0.214712	-0.197522	0.0717252	0.00588952	0.169724	0.00996477	4.72267e-65	-1.16378	0.428087	0.00655654	0.379747	20	0.0399353
ENSG00000104889	19	RNASEH2A	12920923	rs897804	19	12876964	C	G	0.439364	0.145661	0.053228	0.00620883	0.162421	0.00961937	5.82118e-64	0.896811	0.331992	0.00690689	0.1494	20	0.0385635
ENSG00000138413	2	IDH1	209115874	rs59522113	2	209124393	G	T	0.100398	0.235275	0.0875108	0.00717695	-0.314725	0.0187131	1.78925e-63	-0.747558	0.281585	0.0079351	0.331693	20	0.0408963
ENSG00000169429	4	CXCL8	74607828	rs1951703	4	74572039	T	C	0.0715706	0.22793	0.086936	0.00874641	-0.481359	0.0168779	6.59978e-179	-0.473513	0.181367	0.00903293	0.192416	20	0.043229
ENSG00000186010	19	NDUFA13	19635415	rs11085264	19	19621780	G	A	0.16998	0.206209	0.0784364	0.00856387	0.192874	0.0128241	4.01548e-51	1.06914	0.412837	0.00960515	0.435772	20	0.042903
ENSG00000204305	6	AGER	32150423	rs693906	6	31835164	C	G	0.11332	-0.220103	0.0828467	0.00788987	0.196774	0.0175585	3.77598e-29	-1.11856	0.432693	0.00973503	0.0757722	20	0.0407654
ENSG00000197943	16	PLCG2	81882300	rs8059316	16	81866645	T	C	0.144135	-0.23992	0.0924982	0.00949292	-0.294131	0.0118908	4.38611e-135	0.815692	0.316204	0.00989042	0.150219	20	0.0389799
ENSG00000161011	5	SQSTM1	179249233	rs3734007	5	179252537	G	A	0.452286	-0.136664	0.0531177	0.0100867	-0.218413	0.00787689	3.18381e-169	0.625715	0.244243	0.0104117	0.642539	20	0.0387546
ENSG00000213689	3	TREX1	48507744	rs730566	3	48487048	A	C	0.246521	-0.150835	0.0588419	0.0103655	0.349647	0.0126658	9.50491e-168	-0.431392	0.169013	0.0106979	0.109736	20	0.0377243
ENSG00000181555	3	SETD2	47131688	rs6791062	3	47174343	T	A	0.394632	-0.140281	0.0541302	0.00955454	-0.103556	0.00815223	5.70514e-37	1.35464	0.533481	0.0111093	0.0751384	20	0.0372161
ENSG00000167468	19	GPX4	1105361	rs8103188	19	1103465	G	A	0.447316	0.133174	0.0528371	0.0117201	0.55144	0.00860825	0	0.241502	0.0958907	0.0117851	0.629486	20	0.0376
ENSG00000143252	1	SDHC	161308515	rs59559479	1	161308157	C	T	0.0487078	0.215545	0.0855521	0.0117533	-0.967967	0.0289967	2.50202e-244	-0.222678	0.0886347	0.0119942	0.602289	20	0.0365279
ENSG00000000971	1	CFH	196668821	rs203683	1	196678432	G	C	0.39662	0.134592	0.0527541	0.0107317	-0.102882	0.00808786	4.54357e-37	-1.30821	0.522973	0.0123671	0.458886	20	0.036026
ENSG00000153933	17	DGKE	54928748	rs7225724	17	54912737	A	G	0.109344	0.171834	0.0680171	0.011526	-0.196364	0.0115919	2.28898e-64	-0.875078	0.350213	0.012465	0.9049	20	0.034798
ENSG00000138029	2	HADHB	26489687	rs12185726	2	26464059	G	A	0.289264	0.141663	0.0562643	0.0118084	0.174067	0.00910838	2.06094e-81	0.813843	0.326028	0.0125517	0.348666	20	0.0336386
ENSG00000140943	16	MBTPS1	84118939	rs3785017	16	84093931	G	A	0.294235	0.144313	0.0581069	0.0130068	0.499102	0.00837452	0	0.289145	0.116524	0.0130859	0.140764	20	0.0337213
ENSG00000120942	1	UBIAD1	11344684	rs114695938	1	11330784	A	G	0.0208748	0.296617	0.111182	0.00763361	-0.182437	0.0277175	4.64161e-11	-1.62586	0.657586	0.0134182	0.0582005	20	0.0332971
ENSG00000160710	1	ADAR	154577506	rs6702549	1	154583102	C	T	0.471173	0.131059	0.0528065	0.0130692	-0.173105	0.00791235	4.2274e-106	-0.757108	0.307012	0.013661	0.289117	20	0.0326889
ENSG00000100368	22	CSF2RB	37323080	rs2075938	22	37266322	A	G	0.305169	0.148169	0.0595988	0.0129149	0.144344	0.00876597	6.39639e-61	1.0265	0.417574	0.0139617	0.839053	20	0.0322564
ENSG00000117305	1	HMGCL	24146742	rs11714	1	24128467	C	T	0.0765408	0.322951	0.130687	0.0134667	0.326631	0.0142518	3.03162e-116	0.988732	0.402425	0.0140127	0.525466	20	0.031295
ENSG00000168306	3	ACOX2	58506954	rs4681862	3	58520859	A	G	0.054672	0.299754	0.116791	0.0102705	-0.19252	0.0260211	1.3763e-13	-1.557	0.642109	0.0153157	0.529869	12	0.0331017
ENSG00000110395	11	CBL	119127201	rs2155380	11	119080037	G	A	0.324056	-0.139518	0.0574297	0.0151252	-0.314772	0.0127268	4.7246e-135	0.443235	0.183326	0.0156174	0.76856	20	0.032699
ENSG00000158104	12	HPD	122289467	rs1610041	12	122283781	C	T	0.372763	-0.138445	0.0572565	0.0156067	0.522403	0.0116979	0	-0.265016	0.109763	0.0157593	0.569083	20	0.0319962
ENSG00000177192	12	PUS1	132421075	rs7312854	12	132353460	C	T	0.255467	0.145012	0.0552922	0.00872489	0.0608969	0.0106534	1.0893e-08	2.38127	0.99897	0.0171383	0.268665	20	0.0337725
ENSG00000093010	22	COMT	19943314	rs9618717	22	19921978	G	A	0.483101	-0.127631	0.0547201	0.0196775	0.275823	0.00785518	4.19474e-270	-0.462728	0.198826	0.019949	0.171024	20	0.0381882
ENSG00000142168	21	SOD1	33036589	rs16988435	21	33058571	T	C	0.0576541	-0.23342	0.0972809	0.0164199	0.216032	0.0259243	7.86861e-17	-1.08049	0.468603	0.0211239	0.368378	15	0.0393139
ENSG00000175206	1	NPPA	11907084	rs198364	1	11906437	C	T	0.12326	-0.221295	0.0962487	0.0214936	0.344588	0.0136701	3.32314e-140	-0.642203	0.280475	0.022039	0.355159	20	0.0399085
ENSG00000175564	11	UCP3	73715903	rs3781907	11	73716469	G	A	0.26839	0.130107	0.0566234	0.021575	-0.165831	0.00873376	2.16801e-80	-0.784574	0.343943	0.0225415	0.592126	20	0.0397442
ENSG00000126602	16	TRAP1	3734619	rs4786429	16	3728517	C	T	0.284294	0.142214	0.0623767	0.0226126	-0.587983	0.0125114	0	-0.241867	0.106211	0.0227717	0.719765	20	0.0391206
ENSG00000095380	9	NANS	100832189	rs75369015	9	100809204	T	C	0.0208748	0.884392	0.369686	0.016744	-0.425578	0.0578404	1.8697e-13	-2.0781	0.913429	0.022903	0.238981	12	0.0383626
ENSG00000146070	6	PLA2G7	46687684	rs7745519	6	46741731	C	T	0.0705765	0.279194	0.122916	0.0231212	-0.588766	0.0304877	4.29072e-83	-0.474202	0.210208	0.0240787	0.277459	20	0.0393482
ENSG00000087460	20	GNAS	57450510	rs7121	20	57478807	T	C	0.474155	-0.120821	0.0543267	0.0261505	-0.221299	0.00797812	2.41174e-169	0.545962	0.246277	0.0266329	0.193158	20	0.0424858
ENSG00000134910	11	STT3A	125478358	rs505232	11	125492296	A	T	0.306163	-0.129036	0.0583253	0.026942	-0.307675	0.012746	9.74233e-129	0.41939	0.190362	0.0275865	0.87384	20	0.0429836
ENSG00000198836	3	OPA1	193363272	rs181232145	3	193258919	A	T	0.084493	0.176841	0.080188	0.0274309	0.48265	0.0158876	1.03743e-202	0.366396	0.166578	0.0278394	0.258788	20	0.0423918
ENSG00000133424	22	LARGE1	33993838	rs2267321	22	34314144	T	A	0.384692	0.122884	0.0556183	0.0271463	-0.177693	0.00824462	5.00559e-103	-0.691552	0.314643	0.0279564	0.934165	20	0.0416239
ENSG00000106991	9	ENG	130597163	rs10987758	9	130617718	C	T	0.0854871	0.231491	0.105642	0.0284322	-0.542477	0.0141698	0	-0.42673	0.195059	0.0286916	0.324074	20	0.04179
ENSG00000183844	21	FAM3B	42702748	rs66817580	21	42689637	T	G	0.137177	0.196197	0.0898019	0.0289055	1.20997	0.00895779	0	0.16215	0.0742277	0.0289263	0.872156	20	0.0412353
ENSG00000088256	19	GNA11	3109205	rs308036	19	3099029	A	G	0.309145	0.132412	0.0605316	0.0287065	0.29048	0.0105286	1.47906e-167	0.455838	0.209038	0.0292099	0.678354	20	0.0407721
ENSG00000164305	4	CASP3	185559756	rs72689261	4	185590897	A	C	0.115308	-0.168388	0.0773789	0.029544	-0.489507	0.0118499	0	0.343995	0.158294	0.0297701	0.690743	20	0.0407061
ENSG00000144182	2	LIPT1	99775519	rs2632277	2	99778985	T	C	0.367793	0.115966	0.0534265	0.0299633	-0.505952	0.00771805	0	-0.229204	0.105654	0.0300537	0.290864	20	0.040272
ENSG00000250479	22	CHCHD10	24109325	rs5759992	22	24096268	T	G	0.371769	-0.117229	0.0537846	0.0292867	-0.126371	0.00831324	3.472e-52	0.927656	0.429961	0.0309639	0.536816	20	0.0406781
ENSG00000150768	11	DLAT	111915326	rs10891299	11	111787962	T	G	0.314115	0.123113	0.0534462	0.0212505	-0.0458447	0.00827642	3.0386e-08	-2.68543	1.2626	0.0334271	0.638177	20	0.0430695
ENSG00000090054	9	SPTLC1	94835973	rs7029539	9	94864322	G	A	0.158052	-0.14923	0.0677456	0.0276083	0.0863181	0.0108911	2.2705e-15	-1.72884	0.814586	0.0338083	0.142151	20	0.0427387
ENSG00000001084	6	GCLC	53421953	rs661603	6	53370107	C	T	0.411531	-0.113145	0.0530152	0.0328269	-0.142703	0.00798096	1.67632e-71	0.792872	0.374145	0.0340772	0.918976	20	0.042281
ENSG00000120437	6	ACAT2	160190752	rs2842972	6	160157904	C	T	0.457256	-0.112416	0.0533342	0.035051	0.2268	0.00804534	7.7112e-175	-0.495662	0.235816	0.0355622	0.87557	20	0.0433212
ENSG00000145020	3	AMT	49457198	rs3448	3	49396751	T	C	0.23161	-0.136607	0.0652776	0.0363747	-0.499935	0.00863175	0	0.27325	0.130658	0.0364972	0.2014	20	0.0436663
ENSG00000145335	4	SNCA	90702358	rs2245801	4	90757840	T	C	0.198807	-0.145658	0.0706191	0.0391516	0.272547	0.0100245	8.95565e-163	-0.534432	0.259852	0.0397173	0.0732422	20	0.0466853
ENSG00000116711	1	PLA2G4A	186878099	rs12072973	1	186952333	G	A	0.54175	-0.109321	0.0530493	0.0393278	0.147062	0.00794416	1.65248e-76	-0.743366	0.362955	0.0405509	0.35037	20	0.0468433
ENSG00000141349	17	G6PC3	42150906	rs1684660	17	42108351	T	A	0.479125	0.109162	0.0533684	0.0408113	0.17944	0.00794518	6.11362e-113	0.608347	0.298633	0.0416395	0.308329	20	0.0472855
ENSG00000188641	1	DPYD	97964952	rs12043021	1	97862725	T	G	0.196819	0.143616	0.0704158	0.0413971	-0.332581	0.0104906	1.42613e-220	-0.431822	0.212163	0.0418172	0.371011	20	0.0466959
ENSG00000158874	1	APOA2	161192751	rs3924264	1	161178684	C	T	0.378728	0.109673	0.0542645	0.0432723	0.14286	0.00859731	5.26701e-62	0.767697	0.382644	0.0448247	0.817832	20	0.0492336
ENSG00000151445	14	VIPAS39	77908656	rs11624990	14	77943616	C	T	0.522863	-0.107191	0.0528377	0.0424903	0.113302	0.00905069	5.90674e-36	-0.946065	0.472428	0.0452246	0.730253	20	0.0488717
ENSG00000145217	4	SLC26A1	980044	rs3806756	4	987391	C	G	0.356859	0.119454	0.059563	0.0449097	0.191119	0.00948208	2.39358e-90	0.625024	0.313193	0.0459718	0.297825	20	0.0488906
ENSG00000086848	11	ALG9	111697612	rs12364358	11	111755822	T	C	0.323062	-0.13058	0.0617748	0.0345319	-0.0751834	0.0132894	1.5368e-08	1.73682	0.877135	0.0476916	0.260098	12	0.0499272
ENSG00000100024	22	UPB1	24893782	rs1008931	22	24855541	G	A	0.389662	0.105271	0.0532373	0.0479977	0.465541	0.00764686	0	0.226126	0.114416	0.0481152	0.0944481	20	0.0495957
ENSG00000197081	6	IGF2R	160462335	rs6455672	6	160346153	A	G	0.33499	0.106689	0.0532216	0.0450049	0.0878416	0.00844501	2.43801e-25	1.21456	0.617031	0.0490224	0.805153	20	0.0497652
ENSG00000160285	21	LSS	47628549	rs2156116	21	47669103	C	A	0.146123	-0.131365	0.0668897	0.0495405	-0.705079	0.0103011	0	0.186313	0.0949074	0.0496349	0.123849	20	0.0496349
