# Supplementary material for: Unveiling cholesterol metabolism-related gene ACOX2: a multi-omics discovery of a novel biomarker in IgA nephropathy
Source: Hereditas. 2026 Jan 15;163:21. doi: 10.1186/s41065-026-00639-0 (PMC12888180; doi:10.1186/s41065-026-00639-0)
Supplement: Supplementary file 3 — Supplementary Material 3. [file 41065_2026_639_MOESM3_ESM.xlsx]

## Sheet: Sheet1
Table S5. The results of heterogeneity test.
Gene	Method	Q	Q_df	Q_pval
ACOX2	MR Egger	142.127	246	1
ACOX2	Inverse variance weighted	154.942	247	0.999999
ADAR	MR Egger	70.0586	101	0.991845
ADAR	Inverse variance weighted	75.6845	102	0.976277
HPD	MR Egger	316.419	296	0.198244
HPD	Inverse variance weighted	316.44	297	0.209522
MBTPS1	MR Egger	293.939	331	0.929468
MBTPS1	Inverse variance weighted	306.163	332	0.842285
