# Supplementary material for: Unveiling cholesterol metabolism-related gene ACOX2: a multi-omics discovery of a novel biomarker in IgA nephropathy
Source: Hereditas. 2026 Jan 15;163:21. doi: 10.1186/s41065-026-00639-0 (PMC12888180; doi:10.1186/s41065-026-00639-0)
Supplement: Supplementary file 4 — Supplementary Material 4. [file 41065_2026_639_MOESM4_ESM.xlsx]

## Sheet: Sheet1
Table S1. The cholesterol metabolism-related genes.
Gene Symbol	Relevance score
LCAT	106.191
APOE	94.2009
APOA1	90.7384
ABCA1	89.5144
CETP	85.7788
APOB	85.5674
LDLR	84.7857
NPC1	81.1706
LIPC	75.6949
LPL	71.9777
CYP7A1	71.45
HMGCR	70.6037
PCSK9	69.7391
INS	65.9205
SCARB1	65.0776
LIPA	64.79
NPC1L1	63.9043
ABCG8	63.1084
CYP3A4	62.3543
ABCG5	60.0186
NPC2	59.2279
SMPD1	57.8809
CYP2D6	57.7184
PPARG	55.7201
MTR	54.633
CYP11A1	53.7926
ABCA3	53.6018
CYP27A1	52.9942
MMACHC	50.8758
APOA5	50.5077
APOC3	50.0884
MTTP	47.6964
DHCR7	46.8229
MTRR	45.894
SOAT1	45.7091
CES1	44.7628
ADIPOQ	44.3318
LEP	44.0797
STAR	43.8574
ALB	43.2659
PPARA	43.0333
MTHFR	42.9705
ABCG1	42.6734
APOA2	42.6436
CYP1A2	41.0091
CH25H	40.8817
MMADHC	40.1864
GBA1	40.0821
LDLRAP1	40.0491
FDFT1	39.7997
CYP2C19	39.7886
PLTP	39.7195
CYP2C9	39.5443
TPK1	39.4434
CBS	39.3395
ACADM	39.2356
CAV1	38.6971
CRP	37.8376
DHCR24	36.975
MMAB	36.9238
LINC01672	36.8733
CEL	36.8532
APOC2	36.0293
CYP46A1	35.9274
IL6	35.8089
ANGPTL3	35.7984
CYP3A5	35.5836
CPT2	35.5558
HNF4A	35.4206
ACE	35.3329
SREBF2	35.2103
ACADVL	35.0686
COG2	34.7626
MVK	34.4488
SFTPB	34.1637
LMNA	33.925
SOAT2	33.9071
NR1H2	33.8207
GCK	33.5942
SREBF1	33.5208
LPA	33.4852
CYP17A1	33.1856
LIPG	33.1006
HADHA	33.0899
SFTPC	32.7665
CSF2RA	32.731
MMAA	32.7002
INSR	32.6677
PON1	32.3562
SCP2	32.1733
NR1H3	32.0119
CPT1A	31.8519
LIPE	31.6482
CYP19A1	31.5323
SLC22A5	31.4591
HFE	31.4089
CYP7B1	31.3963
IGF1	31.3779
ACADS	31.2305
ABCB4	31.0498
NSDHL	30.7655
HMGCL	30.5222
ACAT1	30.5092
EPHX2	30.4036
ABCB11	30.2798
CYP2B6	30.2068
CYP1B1	30.0455
LBR	30.0182
APOA4	29.9808
TNF	29.8185
ACACA	29.7611
NR1H4	29.734
HADHB	29.6335
NCEH1	29.6112
APP	29.6062
MSMO1	29.4286
MMUT	29.3474
HNF1A	29.289
SC5D	29.23
CYP27B1	29.119
G6PD	28.9896
OTC	28.9634
SLCO1B1	28.9557
CYP1A1	28.9319
UGT1A1	28.9043
ETFDH	28.8634
SLC25A13	28.8417
ACAT2	28.7665
EBP	28.4888
GCDH	28.4469
SLC17A5	28.3731
FADS1	28.2907
ABCB1	28.2689
LPIN1	28.1591
TP53	27.9434
CYP11B1	27.8875
HSD11B1	27.6338
ALDH2	27.5768
CYP21A2	27.5681
HMGCS2	27.5648
CYP2E1	27.4783
CFTR	27.4055
COMT	27.3274
FASN	27.2452
G6PC1	27.2326
PCCB	27.2312
SLC2A1	27.1325
HSD11B2	27.0899
CYP2A6	27.0888
PPARGC1A	26.8974
MT-TP	26.8637
GLUD1	26.8414
PIK3CA	26.7705
CP	26.7475
TPMT	26.7259
PSAP	26.7237
UCP2	26.5165
SOD1	26.3809
POR	26.3441
CYP11B2	26.3163
ESR1	26.2811
AKT1	26.2572
GGT1	26.252
LEPR	26.1555
ETFB	26.1546
SLC25A19	26.1125
XDH	26.076
ETFA	26.0543
FLAD1	25.9822
HSD17B10	25.914
PTEN	25.8663
CYP2C8	25.7627
PPARD	25.7293
SERPINE1	25.7255
NOS3	25.6883
BDNF-AS	25.6745
GALNT2	25.6338
OPA3	25.6028
ASS1	25.5371
GPT	25.5324
PAH	25.4687
PLIN1	25.4307
MTOR	25.3854
SLC25A20	25.2782
RBP4	25.2751
CD36	25.2551
GHRL	25.0859
GAA	25.0385
PC	24.977
ATP7B	24.9595
ABCD1	24.9507
CUBN	24.9326
VDR	24.9272
FDXR	24.9037
ADA	24.8805
SAR1B	24.8633
ABCC8	24.8632
EPHX1	24.7448
HSD3B2	24.7118
ACAD8	24.7026
H19	24.7022
TAFAZZIN	24.4777
NAGLU	24.4397
PLA2G6	24.2601
ACADSB	24.2006
REN	24.1384
DDC	24.1349
MLYCD	24.1018
GALK1	24.0688
RETN	24.0597
PRKAA2	23.9788
CHROMR	23.9525
SCAP	23.9464
CAT	23.9436
LMBRD1	23.8214
DGAT1	23.7931
SORT1	23.6997
DPYD	23.6892
STARD3	23.6277
DHFR	23.5277
TANGO2	23.5221
ACAD9	23.5184
FH	23.4734
TH	23.3601
PYGM	23.3066
PRKAA1	23.2709
KCNJ11	23.26
APOC1	23.233
GALT	23.2229
TF	23.1128
GLUL	22.9466
GHR	22.9282
ARG1	22.9227
ALDH5A1	22.8997
PRKAG2	22.8933
NR1I2	22.8588
PTS	22.758
ETHE1	22.7541
SOD2-OT1	22.669
PIK3R1	22.6236
TTPA	22.6131
ASL	22.5895
PNPLA2	22.5515
AMACR	22.4747
STS	22.4696
FABP2	22.4674
BTD	22.4284
PTGIS	22.4169
HADH	22.3079
BGLAP	22.2674
SHBG	22.2576
ALPL	22.1885
SERPINA1	22.1876
MIR7-3HG	22.1828
SLC2A2	22.1476
GBA2	22.1279
AMPD1	22.1048
PLA2G7	22.0674
LRP1	22.0481
ALDOB	21.9997
MIR33A	21.9851
PRKAG3	21.8743
POLG	21.8401
SLC37A4	21.8116
CYP51A1	21.8047
SLC52A2	21.787
SLC7A7	21.7614
F2	21.7557
LDHA	21.7292
HMOX1	21.7152
CASR	21.7066
PCCA	21.6872
POMC	21.6825
HSD3B7	21.677
AKT2	21.6606
HPRT1	21.6564
SMAD5-AS1	21.6563
SIRT1	21.6486
PNP	21.64
IL10	21.6399
MTHFD1	21.551
GCKR	21.4599
IVD	21.4508
CPS1	21.3704
AGT	21.3578
SERAC1	21.305
FBP1	21.2609
ECHS1	21.2231
CAD	21.2154
GLA	21.2094
PFKM	21.1998
FMO3	21.1964
PNLIP	21.1516
TSPO	21.1357
FGF23	21.0989
GK	21.0331
HIF1A	20.9846
IRS1	20.9589
TPI1	20.8541
SCARB2	20.8479
CTSD	20.7958
PNPO	20.6875
GSTM1	20.6854
GCH1	20.6524
ATAD3A	20.6374
HRAS	20.614
SECISBP2	20.6059
LSS	20.5715
ACADL	20.5522
ADSL	20.4929
DLD	20.4683
MIR122	20.4234
BSCL2	20.4216
AGPAT2	20.3608
SLC52A1	20.36
HSD17B4	20.3368
AGTR1	20.3307
UCP3	20.31
EGF	20.2931
FAH	20.2352
MEG3	20.2336
SQLE	20.2171
GCG	20.1782
INSIG1	20.1738
LIMA1	20.1646
KRAS	20.1534
AGL	20.1502
APOA1-AS	20.1493
QDPR	20.13
TTR	20.124
MAOA	20.1003
NR3C1	20.0943
PANK2	20.0814
GSS	20.0297
OPA1	20.0289
HCFC1	20.0223
SRD5A2	20.0166
PMM2	19.998
TGFB1	19.9404
LAMP2	19.9262
SLC52A3	19.9204
SLC25A32	19.8828
HK1	19.8523
GNE	19.7919
SUOX	19.7892
CYP2R1	19.7389
ABCA2	19.7369
GUSB	19.6683
IDUA	19.6565
PCK2	19.6506
SLC25A4	19.6481
VKORC1	19.6466
SLC12A3	19.6091
OCRL	19.5994
SI	19.5731
GALC	19.5457
IL1B	19.5363
TCN2	19.5327
SHH	19.4996
NR3C2	19.4927
CAVIN1	19.4883
TMX2-CTNND1	19.4441
SLC5A1	19.4362
CLQTL1	19.4219
ARSA	19.4025
SCD	19.3224
BDNF	19.3153
COX5A	19.3039
RORA	19.2919
HLCS	19.2826
AGXT	19.2429
SLC12A4	19.0914
PCK1	19.0579
ATP8B1	19.0305
MOCS2	19.0216
NAMPT	19.0191
PDHA1	19.0061
BCKDHB	18.9859
SLC19A3	18.9737
TYMP	18.9731
CTNNB1	18.9629
SPTLC1	18.9543
GLB1	18.8667
SLC16A1	18.8426
ALDH3A2	18.8027
PTPN11	18.7908
GPD1	18.7713
TSC2	18.7628
LRAT	18.7535
ALOX5	18.7502
MIR17	18.7428
MPV17	18.7382
ADRB3	18.71
TFR2	18.6805
HDLC3	18.6773
SELE	18.6574
HNF1B	18.6536
ACOX1	18.65
BCHE	18.627
CYP24A1	18.6037
SDHB	18.603
ACSL4	18.5904
PGK1	18.5885
HAMP	18.5818
PHKA2	18.5568
PNPLA3	18.5473
AR	18.5193
CCL2	18.4694
PDP1	18.445
GAMT	18.4376
AHCY	18.411
RYR1	18.3883
NAT2	18.3309
CPOX	18.3238
NPY	18.3015
INSIG2	18.2981
HEXB	18.2805
PHGDH	18.2764
B4GALT1	18.2469
FDX1	18.2458
GYS1	18.2409
SLC25A15	18.2405
CTH	18.2358
AMPD3	18.2357
LRP2	18.2307
MYLIP	18.1963
ALMS1	18.1699
FTO	18.1687
PYGL	18.1531
PRPS1	18.1197
H6PD	18.1057
ACAA2	18.0996
MIR21	18.0856
NAGS	18.0824
ANGPTL4	18.0635
HEXA	18.062
CNR1	18.0424
ABCA7	18.0229
LCT	18.0216
ADRB2	18.0187
HSD17B3	17.9965
HSPD1	17.9861
UMPS	17.9724
APRT	17.9715
BRAF	17.9694
SULT2B1	17.9247
TYR	17.9187
GLS	17.913
ALDH7A1	17.8837
ASPA	17.8824
PTGS2	17.8782
HPD	17.8678
NEU1	17.85
GPIHBP1	17.8477
MCCC2	17.831
VWF	17.8176
GNB3	17.807
NADK2	17.7992
GLDC	17.7795
PEX5	17.7595
HP	17.7318
DPAGT1	17.7236
IDH2	17.7229
MT-TL1	17.7142
SMARCA4	17.6923
ZMPSTE24	17.6739
LEPQTL1	17.6735
SUCLG1	17.6722
MDH2	17.654
ASAH1	17.6324
PRKAB1	17.6224
HJV	17.6039
ENPP1	17.5731
OAT	17.5689
GALE	17.5677
SCO2	17.5256
BCS1L	17.5256
TNFRSF11B	17.5011
DNM2	17.4764
MCCC1	17.4643
GPX1	17.43
MOCS1	17.4161
NR5A1	17.4019
ABCD4	17.3874
GSTP1	17.3437
ALDOA	17.3361
CHKB-CPT1B	17.333
GSTT1	17.3257
WFS1	17.3058
ABHD5	17.2938
PDX1	17.2885
ADK	17.2697
PLCB1	17.2539
SUCLA2	17.2306
ALG6	17.2237
PPOX	17.2187
PON2	17.2128
HBB	17.1964
EGFR	17.1707
PCBD1	17.1311
NDUFS4	17.1243
GNPTAB	17.1133
COQ2	17.063
PEX1	17.0578
VLDLR	17.0577
FECH	17.0352
SGSH	17.0321
MAT1A	17.0291
TK2	17.0264
FA2H	17.0156
PKLR	17.0118
DOCK7	17.0113
LRPPRC	16.994
CHKB	16.9906
PHKB	16.9874
SLC46A1	16.9758
GPT2	16.9615
AMT	16.9352
GM2A	16.9197
UCP1	16.917
ALDH18A1	16.9152
GBE1	16.9015
CA5A	16.8995
GCLC	16.8982
GOT2	16.8894
STAT3	16.8738
HSD17B7	16.8735
SLC10A1	16.8717
GATM	16.8613
THBD	16.8506
ABCB7	16.8447
DBT	16.8253
SYP	16.8233
DIO1	16.8179
MPO	16.8032
ACSF3	16.7988
RRM2B	16.7969
GALNS	16.7951
F7	16.7802
F5	16.7779
DGUOK	16.77
HOGA1	16.7225
IDS	16.6997
NAXE	16.689
PHKG2	16.6763
FXN	16.6735
DNMT1	16.6562
SPR	16.6555
MC4R	16.6424
APOD	16.6361
NPPA	16.636
AUH	16.6301
SDHA	16.6118
AGK	16.6078
EDN1	16.5934
GPHN	16.5917
CTSA	16.5825
PEPD	16.5719
GAD1	16.5657
UGT1A6	16.5606
APOH	16.5545
STARD4	16.5432
IFNG	16.5407
PGM1	16.5365
ATP7A	16.5245
MSR1	16.5215
ATP5F1A	16.5094
F9	16.5042
HMGCS1	16.4977
GNMT	16.443
FABP4	16.4395
BMP2	16.4275
PPT1	16.3954
GSR	16.3899
SUMF1	16.3865
FLNA	16.3821
NR1I3	16.3066
MCEE	16.2979
CAV3	16.2951
ABCG2	16.2948
RPIA	16.2932
FADS2	16.2866
GYS2	16.2798
RXRA	16.2716
TMEM70	16.2522
MT-RNR1	16.2401
CYB5R3	16.2286
USF1	16.1908
ERCC2	16.1858
MOCOS	16.1781
AKR1D1	16.1457
SLC39A8	16.1431
GNAS	16.1402
MIR34A	16.1162
SLC6A3	16.1074
BCKDHA	16.102
TBXAS1	16.0962
SLC40A1	16.0912
TCF7L2	16.0876
MIR126	16.0814
MAP2K1	16.08
SERPINC1	16.0697
CREB3L3	16.0569
ALAD	16.0478
UGT1A9	16.0397
SLC6A8	16.0387
HTT	16.0363
BCO1	16.0171
ALDH4A1	16.0157
PMVK	16.0156
MFN2	16.0021
MT-CO1	15.9818
TAT	15.9645
PTH	15.9547
BCKDK	15.934
KARS1	15.9215
DPYS	15.9124
DHDDS	15.8936
NGLY1	15.8923
DBH	15.8642
EIF2AK3	15.8637
SELP	15.8471
PEX7	15.8407
TLR4	15.8359
APTX	15.8233
DECR1	15.8228
HIBCH	15.7508
HMBS	15.7462
PNPLA8	15.716
LPIN2	15.705
SLC19A1	15.7
GATA6	15.6942
SMAD4	15.6621
CERNA3	15.6592
TKT	15.6405
PDHB	15.6317
ADH1B	15.6295
TFAM	15.6276
CLN3	15.6231
CLN5	15.591
PLAT	15.5826
L2HGDH	15.5648
PEX12	15.5608
FKTN	15.5548
GPI	15.5521
EHHADH	15.5464
LRP6	15.5244
SULT2A1	15.5103
BAAT	15.5058
PDHX	15.5
NIPSNAP3B	15.4942
PRODH	15.4802
BSND	15.4757
NUS1	15.4676
FDPS	15.4497
ABCC2	15.4363
CLN6	15.4318
TWNK	15.4308
CACNA1A	15.4148
GFPT1	15.3751
ABCD3	15.3684
SLC10A2	15.3591
CTSK	15.3106
PLCG2	15.3012
SNCA	15.2841
OSBP	15.2829
IGFBP3	15.2781
LARS2	15.2733
UPB1	15.2666
SLC2A4	15.2564
PAX4	15.2517
CLN8	15.2511
MPI	15.214
PRL	15.214
PHKA1	15.2025
GAPDH	15.1955
ISCU	15.1931
TRIB1	15.1928
NQO1	15.1911
PEX2	15.1867
AK1	15.1813
MIR140	15.1639
FKRP	15.1581
COQ9	15.1397
MIR143	15.137
MVD	15.1334
PNMT	15.1303
TMEM199	15.1131
C3	15.1085
KL	15.0961
CYP2U1	15.0957
MIR33B	15.065
FABP1	15.0647
AIFM1	15.0641
CYP4F2	15.0479
OXCT1	15.0392
ALDH6A1	15.0381
IGF1R	15.0371
DLAT	15.0182
FOLR1	15.0134
KCNJ1	15.0082
DYNC2LI1	15
SULT1A1	14.9973
MIR27A	14.9927
GH1	14.991
PSEN1	14.9862
PIK3CG	14.9839
TRMT10A	14.9821
GRHPR	14.9758
MT-ND2	14.9531
ABCD2	14.9423
CYCS	14.9385
IL18	14.9346
ATP6AP1	14.9184
DNM1L	14.9129
HGSNAT	14.9082
FGFR2	14.9043
EPM2A	14.8944
MIR125A	14.873
MT-ND1	14.8646
CDKN2A	14.8634
LARS1	14.8622
COQ8A	14.8566
GLYCTK	14.8449
CYP26A1	14.8248
SDHD	14.8218
CTNS	14.8136
TPP1	14.8107
ACLY	14.8092
GALNT3	14.8076
MCOLN1	14.7919
NR5A2	14.7873
DYRK1B	14.77
ACOX2	14.7674
DMD	14.7569
ATIC	14.7544
KCNJ10	14.7512
NOS2	14.742
PPIG	14.7231
ACTB	14.7094
DMGDH	14.6957
CIDEC	14.6734
CLCNKB	14.6719
PRDX1	14.6698
ANGPTL8	14.6491
ARSB	14.6485
AASS	14.6212
CSF2RB	14.6209
MLXIPL	14.6126
ACY1	14.5989
SLC25A12	14.5715
PPM1K	14.5711
ABCA5	14.5542
JAK2	14.5338
AK2	14.5301
NT5E	14.5146
TCIRG1	14.5135
RHOA	14.5124
DNAH8	14.5111
SPP1	14.5081
LRP5	14.4909
TRIM32	14.4638
INPPL1	14.4626
SLC25A3	14.4436
CCK	14.4418
BMP1	14.4333
IGFBP1	14.425
GYG1	14.4181
MT-ATP6	14.4119
FUCA1	14.4117
SURF1	14.3921
ATP13A2	14.378
AHR	14.3754
UBIAD1	14.3739
LDLR-AS1	14.373
PEX14	14.3577
NDUFS2	14.3535
FTL	14.3423
YARS2	14.3328
FUT2	14.3318
PIK3C2A	14.3297
ABAT	14.3268
MYC	14.3164
PGAM2	14.315
GCSH	14.3115
GFM1	14.3114
APOL1	14.3093
MAPK3	14.3013
GOT1	14.29
UGT1A8	14.2842
PTPN1	14.2752
GNPAT	14.2715
MAPK1	14.2566
MBTPS2	14.2523
MT-CYB	14.2511
SLC25A1	14.2429
PDSS2	14.2359
DNMT3B	14.2292
SARDH	14.2286
SST	14.2255
ALOX12B	14.2139
VPS13B	14.1963
DOCK6	14.1889
UROS	14.1864
PTCH1	14.1831
TYMS	14.1827
PEX10	14.1769
COASY	14.167
SPTLC2	14.1641
TREX1	14.1547
TALDO1	14.1532
HBA1	14.1525
MAN2B1	14.1524
PDGFRB	14.149
LTC4S	14.1371
PDK4	14.1352
HMGA1	14.1343
MIR98	14.1342
NEUROD1	14.1158
GCLM	14.0903
PIK3CB	14.0837
PDK3	14.0804
LINC02605	14.0644
KYNU	14.0593
PDSS1	14.0556
ACACB	14.0537
FTCD	14.0533
PSPH	14.0478
AGA	14.0412
ARV1	14.0401
BCAT2	14.0386
PCYT1A	14.034
CHST6	14.0288
SRC	14.0202
SLC9A1	14.0188
RAI1	14.0178
ARG2	13.9981
PNPLA6	13.9837
GFAP	13.963
ATRX	13.9626
CELA2A	13.9306
PEX11B	13.9278
EMSLR	13.9276
SLC25A42	13.9228
NF1	13.9137
MT-CO2	13.9128
COG4	13.894
NDUFA9	13.8822
UGT1A3	13.8798
UROD	13.8748
NDUFA13	13.8561
PNPT1	13.8495
SEPSECS	13.8355
ELN	13.8333
MIR22	13.8314
TRMU	13.8305
ALG9	13.8282
FHL1	13.818
BACE1	13.8174
CAPN3	13.8142
EMD	13.813
ACO2	13.8005
PYCR1	13.7966
GNS	13.7931
NRAS	13.7864
PEX6	13.7813
CHIT1	13.7776
NFE2L2	13.7762
NAGA	13.7758
FAS	13.7697
PIK3R2	13.7567
PYY	13.7529
ITGA2	13.752
SLC30A10	13.7484
PKM	13.742
POLG2	13.73
SLC25A29	13.7269
PLA2G5	13.7259
NARS2	13.7211
DGKE	13.7207
NDUFS1	13.7134
ANPEP	13.7124
PIGA	13.7055
MIR145	13.6981
CYP4A11	13.698
MIR30A	13.6771
ENO3	13.6677
MBTPS1	13.6627
NLRP3	13.6563
HK2	13.6528
ALG12	13.6521
EP300	13.6506
MC2R	13.6452
USH2A	13.6372
CD320	13.6356
AMN	13.6354
INPP5E	13.629
SLC6A4	13.6236
VEGFA	13.6188
ATP6V0A2	13.6054
COX4I1	13.5929
DCXR	13.5923
FGFR1	13.5867
LIPT1	13.5856
PLA2G4A	13.5791
PEX16	13.5786
SRD5A3	13.5774
SKIC2	13.5572
SLC27A1	13.5467
LYST	13.5404
HGD	13.539
CS	13.5173
HYAL1	13.5138
MAPT	13.5104
ALPP	13.5076
C19orf12	13.4943
ITPA	13.4933
ALG1	13.4843
PLA2G2A	13.4744
UGT1A10	13.4717
SETX	13.4615
SLC4A1	13.4453
TM6SF2	13.4256
MPC1	13.4249
OPLAH	13.404
CLPB	13.3938
IGF2	13.39
CHGA	13.389
SLC19A2	13.3868
ECI1	13.3827
ITGB3	13.3814
DPP4	13.3759
UGT1A7	13.3628
FDX2	13.3572
SCO1	13.3483
SLC22A12	13.3451
IBA57	13.3448
C1QBP	13.3427
UQCRC2	13.339
CRH	13.3385
COX10	13.3361
APOF	13.3317
TECR	13.3214
RAF1	13.3182
CREBBP	13.3148
MTO1	13.3146
TM7SF2	13.3146
MMP9	13.2788
MTM1	13.2761
DHTKD1	13.2667
SARS2	13.2593
SFTA3	13.252
NDUFS3	13.2434
COQ4	13.222
PINK1	13.209
TSFM	13.2079
ALAS2	13.198
MT-ND4	13.1834
MIR132	13.1657
NR0B2	13.162
PRKAR1A	13.1479
WDR45	13.1478
ACOT9	13.1393
IDH1	13.107
SMAD3	13.0998
AGPS	13.0954
DNAJC5	13.0924
MIR27B	13.0887
NDUFV1	13.0797
HERC2	13.0777
SLC12A1	13.0708
DDHD1	13.0703
NR0B1	13.0584
PRF1	13.0565
CTSF	13.0561
LDHB	13.0505
PIGV	13.034
GPX4	13.0303
SLC3A1	13.0232
COQ5	13.0166
OSBPL2	13.0131
DAO	13.0086
G6PC3	13.0079
SCN1A	13.0038
CLU	12.9858
PNKP	12.9839
GC	12.9788
LIAS	12.9764
PLCB4	12.96
PUS1	12.9582
PHYH	12.9574
ATP5F1E	12.9537
HTR1A	12.9503
MT-ND5	12.9453
DHODH	12.9237
PRKCSH	12.9099
KMT2D	12.9063
SLCO1B3	12.9061
CEP290	12.9059
PEX26	12.9025
FGF21	12.8979
GANAB	12.8953
CUL3	12.8877
SAMHD1	12.8845
SLC26A1	12.8667
DNAJC19	12.8637
DPM1	12.8583
NHLRC1	12.8559
ERBB2	12.8541
COQ6	12.8534
VDAC1	12.8482
NNT	12.8434
CXCL8	12.8395
ESR2	12.827
NFU1	12.8263
NPHP1	12.8256
ATP6AP2	12.824
CELSR2	12.8198
MANBA	12.8144
SAT1	12.8059
ADIPOR1	12.8039
STAT1	12.8011
CLDN16	12.799
NUDT15	12.7977
UGT1A4	12.7967
MT-TK	12.7954
ELOVL4	12.7893
PKHD1	12.7889
SLC2A9	12.7884
PGM3	12.7698
COX6B1	12.7536
ANO10	12.7505
PSAT1	12.7444
AKR1C3	12.7339
GNRH1	12.7334
ECE1	12.7305
CCDC115	12.727
PLCE1	12.7205
ADH1C	12.7142
MKS1	12.7137
MT-CO3	12.7103
CD4	12.7088
SHPK	12.7008
ATM	12.692
FOXRED1	12.68
KDM6A	12.6707
HSPA4	12.665
PIGT	12.6634
F3	12.6499
PRKN	12.6437
PIK3R5	12.6419
EARS2	12.641
PEX19	12.6388
IAPP	12.6385
MRPS22	12.6368
MECP2	12.6348
DDOST	12.611
POLR3A	12.609
PEX3	12.6058
LONP1	12.591
RDH12	12.5864
VCP	12.585
GPAM	12.5836
TUFM	12.5835
NFS1	12.5834
NBAS	12.5749
BBS1	12.5742
STAP1	12.5739
BCL2	12.5699
CHAT	12.5655
CYP2J2	12.5615
MPDU1	12.5585
TNFSF11	12.5572
ADIPOR2	12.555
FAM3B	12.5482
CAPN10	12.5466
PEX13	12.5422
RPE65	12.5398
DARS1	12.5346
OGDH	12.5139
POMGNT1	12.5122
COQ7	12.5035
ACE2	12.4985
ALG8	12.4932
ADAMTS13	12.4884
IDI1	12.4866
D2HGDH	12.4862
ST3GAL4	12.4671
GPC3	12.4643
MOGS	12.4607
SGPL1	12.4554
TPO	12.4532
STARD5	12.4443
HTRA2	12.436
POMT1	12.4359
DPM2	12.43
CDC42	12.4267
LHCGR	12.4248
MIR155	12.4235
HSD3B1	12.4234
SCNN1A	12.4198
F8	12.4132
JAG1	12.4015
KHK	12.3953
RMRP	12.3925
DOLK	12.3792
CD40LG	12.3671
NFKB1	12.3644
FBXL4	12.3643
CHKA	12.3578
FARS2	12.355
RARS2	12.3489
COL1A1	12.3425
FGF19	12.3418
MAGT1	12.3408
SLC33A1	12.319
APOM	12.3173
NDUFAF5	12.3106
SLC39A14	12.3093
MIR144	12.308
MEN1	12.2995
BHMT	12.2911
ADAR	12.2893
MBOAT7	12.2879
SLC34A1	12.2845
TOMM40	12.2815
PIK3CD	12.279
EPO	12.2549
SLC25A22	12.2496
COX15	12.2448
SLC35A2	12.234
UGCG	12.2186
VARS2	12.2103
FMR1	12.2093
PIKFYVE	12.2052
SUCLG2	12.2012
VCAM1	12.1991
STX1A	12.1987
PRKACA	12.1983
ALG13	12.1938
IER3IP1	12.1866
DNA2	12.1834
STT3A	12.1825
NDUFAF6	12.1821
POLR3B	12.1817
MT-ND3	12.1771
NR1D1	12.1716
ATP5F1D	12.1685
PIGQ	12.1683
PLA2G10	12.1606
CBLIF	12.1499
WAS	12.1391
PPCS	12.1384
B3GAT3	12.1328
MMP2	12.131
KMT2A	12.1114
ICAM1	12.1004
PPA2	12.0982
IRS2	12.095
APBB1	12.0946
DARS2	12.0907
SAA1	12.0902
XIST	12.087
CBL	12.0744
FOXP3	12.0698
PMPCA	12.0651
RBCK1	12.0634
KCNMA1	12.0535
WWOX	12.0517
ST3GAL3	12.039
CYC1	12.0382
AHSG	12.0328
NDUFS6	12.0298
KCNJ5	12.0218
SLC18A2	12.0202
PTF1A	12.0113
MIR26A1	12.0023
NCOA1	11.9982
NR2F2	11.9938
TRAP1	11.9929
GMPPB	11.9813
ALG2	11.9798
SLC5A2	11.9664
NDUFS7	11.9647
PPP1CB	11.9632
AKR1A1	11.9587
SIRT6	11.9501
COX8A	11.9488
NT5C3A	11.9358
CD44	11.9356
IL1A	11.9308
CYP26B1	11.9275
MIR151A	11.9269
RNASEH2C	11.9133
AKR1C2	11.9072
CXCR4	11.9071
GSK3B	11.9065
UROC1	11.905
SRD5A1	11.9012
UQCRQ	11.899
COG1	11.8985
SMS	11.8897
OSBPL5	11.889
MFSD8	11.8835
MIR130A	11.866
POMT2	11.8653
UQCRB	11.8572
CD40	11.8548
ATP6V1A	11.8547
BLVRA	11.8531
SLC13A5	11.8512
MSTO1	11.8511
FBN1	11.8491
UMOD	11.8454
TUG1	11.8313
UBE3B	11.8072
PIGC	11.802
LINC-ROR	11.7983
MT-ND6	11.7854
HLA-B	11.7834
CACNA1S	11.7705
KLHL3	11.7618
PGR-AS1	11.7518
EXT2	11.7477
MALAT1	11.7467
BBS2	11.7452
NDUFA8	11.7413
CHCHD10	11.7375
SDCCAG8	11.7335
SMAD2	11.7326
MIR29C	11.7307
SYNE1	11.7268
KCNH2	11.7201
GRAMD1B	11.7077
COQ8B	11.7015
GNPTG	11.6979
ADD1	11.6891
ATP6V1B1	11.6858
SIRT3	11.6848
ADCY5	11.6838
MIR378A	11.6838
RPL10	11.6832
TFRC	11.6769
FAM3C	11.6725
SLC11A2	11.6717
NMNAT1	11.6672
IL4	11.6644
STK11	11.6637
POMGNT2	11.663
ST3GAL5	11.6423
HBA2	11.6375
FAR1	11.6371
SCNN1B	11.6356
TRAPPC11	11.6326
SACS	11.6286
RANBP2	11.628
MDH1	11.6266
IL1RN	11.6245
TMEM126B	11.6232
COG8	11.6222
MIR183	11.6214
RBM8A	11.5991
PGAP3	11.5913
F10	11.5908
RAC1	11.5802
AFG3L2	11.5773
RNASEH2B	11.5714
CYB5A	11.5675
PRKACG	11.5603
UGT2B7	11.5554
FOS	11.5477
B2M	11.5431
ALG11	11.5381
WNK1	11.5332
MT-ATP8	11.5288
COG5	11.5258
SPG7	11.5215
FGA	11.5193
ERLIN2	11.5171
COL2A1	11.5164
VPS13A	11.5116
SLC7A9	11.5104
UQCRFS1	11.5096
BPGM	11.5095
TIMMDC1	11.5059
ENG	11.5021
ABCC6	11.4997
GAS5	11.4934
GMPS	11.4921
TIMM50	11.49
BOLA3	11.4822
SOD2	11.4782
GPD1L	11.4769
LARGE1	11.4769
OLR1	11.4752
MAOB	11.4746
FGFR4	11.4736
GTPBP3	11.4544
ATP1A2	11.4528
NDUFA1	11.4509
TSHR	11.4482
WRN	11.4472
LOC106560211	11.4462
CEACAM5	11.4456
IMPDH1	11.4454
PLIN2	11.4451
MAN1B1	11.4388
FGFR3	11.4278
DNAJC12	11.4215
CYP8B1	11.4171
TGFBR2	11.4128
ZPR1	11.4123
NDUFA4	11.4113
IL17A	11.4075
CST3	11.4
CERS3	11.3924
SLC35A3	11.3913
GATA1	11.3847
ACBD5	11.3726
TMEM43	11.3717
MTRFR	11.3708
CYBA	11.3605
CYP3A7	11.3575
TERC	11.3544
CHD7	11.3527
HCRT	11.3485
SLC35A1	11.3464
AARS2	11.3434
MFSD2A	11.3434
CAV2	11.3415
MPL	11.329
MIR10B	11.3209
TRIT1	11.3158
PARS2	11.3116
LRP8	11.3051
ALOX12	11.2862
PGAP1	11.2857
COX14	11.281
TREH	11.2739
MGAT2	11.273
ENO2	11.2709
MTFMT	11.2707
MT-TS1	11.2546
B3GALNT2	11.2489
SNAP25	11.24
MGME1	11.2393
GFER	11.2382
SDHAF1	11.2373
MYO5B	11.2362
TRPM6	11.2296
CFH	11.2287
DLG4	11.2253
CLTC	11.2162
ALG3	11.2079
ATP6V1E1	11.1844
ABHD12	11.1835
MIR31	11.1732
TSC1	11.1681
XK	11.1633
SIL1	11.1612
DAXX	11.1582
FGB	11.1571
NDUFV2	11.1562
TKFC	11.1504
STT3B	11.1432
DNMT3A	11.1422
PIGO	11.1339
ANTXR2	11.1331
FABP5	11.1329
HARS2	11.1312
FIG4	11.1289
FOXO1	11.1273
HDLBP	11.124
TNFRSF1A	11.1186
MIR6886	11.1173
MIR146A	11.1163
PIGL	11.1133
PLCG1	11.1122
CANT1	11.1114
MICU1	11.1098
UQCC2	11.1079
NDUFB9	11.1036
NDUFAF2	11.1033
TIMP1	11.1023
SLC35C1	11.1017
PLCD1	11.0983
AKR1B1	11.0952
BCR	11.0862
NAXD	11.0847
SQSTM1	11.0827
PLP1	11.0825
NPPB	11.0815
CASP3	11.0712
AOX1	11.0656
APOC4	11.0615
ATPAF2	11.0596
RARRES2	11.0587
GLRX5	11.0516
GNA11	11.0491
GATA4	11.0425
MRPS7	11.0395
NSD1	11.0291
COX20	11.0254
SCN8A	11.0241
SHMT1	11.0172
MIR142	11.0151
TLR2	11.0101
WARS2	11.0039
LMF1	10.9956
TXN2	10.9934
LAMA2	10.9924
PEMT	10.9898
PIGN	10.9745
XYLT2	10.9728
ERLIN1	10.9656
TMEM97	10.9594
RFT1	10.9486
GLP1R	10.9461
ACSL1	10.9438
NDUFA2	10.9431
CPT1B	10.9408
ARF1	10.9334
MIR200B	10.9307
DGAT2	10.9306
EDNRA	10.9298
DPM3	10.9226
FOXO3	10.9224
SKIC3	10.9175
SLC6A9	10.916
EXT1	10.9154
DHFR2	10.9126
PSRC1	10.91
FAAH	10.8953
MKKS	10.8916
PLOD1	10.8853
NDUFB11	10.8805
ALDH1A3	10.8772
MGP	10.875
COG7	10.8595
XYLT1	10.8527
HSPA8	10.8438
ALDH1A2	10.841
NDUFA10	10.8354
RNASEH2A	10.8335
IGF2R	10.8243
KDR	10.8225
GJA1	10.8199
CLOCK	10.8156
BRCA1	10.8114
PIGW	10.8003
ITIH4	10.7979
CTSB	10.7974
AMPD2	10.7974
HCCS	10.7957
TFAP2A	10.7946
SUGCT	10.7883
TRIM37	10.787
LOC130005193	10.7867
CARS2	10.7858
SCN2A	10.7831
NANS	10.7812
MIF4GD-DT	10.7799
VIP	10.777
KIT	10.772
TTC19	10.7678
CTLA4	10.7657
CLDN19	10.7592
USP9X	10.7535
FXYD2	10.7535
IARS2	10.7518
CYP39A1	10.7456
SP1	10.7438
CDKAL1	10.7434
TIMM8A	10.7298
LIPT2	10.7297
MT-TI	10.7277
AFP	10.7196
ABCA8	10.7143
CLPP	10.7116
TYRP1	10.7068
TRNT1	10.7022
ABCC1	10.6965
SCNN1G	10.69
WNK4	10.6882
PGAP2	10.6859
GRN	10.6849
HSP90AA1	10.6768
CERT1	10.6626
MARS2	10.6607
ABCA4	10.6547
SETD2	10.65
MIR200A	10.6489
PIGP	10.6475
CSN1S1	10.6419
B3GALT6	10.6319
SLC25A10	10.6265
ZEB2	10.6255
NDUFC2	10.6104
MIR200C	10.6101
PCDH15	10.5973
CDKN2B-AS1	10.5907
SEC14L2	10.5885
ARL6	10.5859
TREM2	10.5822
LPXN	10.5751
UBE3A	10.5684
PRKAG1	10.564
SLC39A4	10.5615
CLCN1	10.5604
BBS10	10.5585
B4GAT1	10.555
VIPAS39	10.5463
PTGS1	10.5462
BRCA2	10.5459
ARSL	10.5423
CYP4F3	10.5353
HSD17B13	10.5338
MECR	10.526
YY1	10.5247
SOS1	10.5168
PON3	10.5094
CALM1	10.5082
KCNQ1	10.5042
TMLHE	10.4974
NDUFS8	10.496
P4HB	10.4792
SLC25A26	10.467
STAT2	10.4645
CYP2A13	10.4605
XRCC1	10.4545
LAMP1	10.4545
NPHS2	10.4452
HAGH	10.4368
TARS2	10.4346
CHST14	10.4314
MIR148A	10.4307
PLOD2	10.4303
CALM3	10.4264
SLC26A3	10.4203
HPS1	10.4199
TNXB	10.419
MRPL44	10.414
GFM2	10.4132
GRAMD1A	10.401
KNG1	10.3944
ALDH1B1	10.394
FUT8	10.393
ASAH2	10.3893
MAPK10	10.3736
TSHB	10.3725
SSR4	10.3707
GARS1	10.3674
LYRM7	10.3632
IDH3B	10.3473
VPS33B	10.3444
XPNPEP3	10.3346
RDH5	10.3336
COG6	10.3297
PPP1R17	10.3291
B3GLCT	10.3266
RAB7A	10.3196
TGM1	10.313
SELENBP1	10.306
AARS1	10.3041
UGT1A	10.2995
ESRRA	10.2924
AGER	10.2785
SLC26A4	10.2777
TXNRD2	10.276
TXNIP	10.2723
MRPS16	10.2723
NOTCH1	10.2691
RUNX1	10.267
ACHE	10.264
ODC1	10.2622
UBR1	10.261
KCNJ2	10.2604
MME	10.2595
SDHC	10.2542
PIGY	10.2441
PPARGC1B	10.243
MIPEP	10.2418
ADORA2A	10.2394
NDUFAF1	10.2313
CTSC	10.2312
VAPA	10.2213
NPHS1	10.2124
GGPS1	10.2114
TMEM165	10.2109
COX16	10.209
COX6A1	10.2059
TTC8	10.2019
AQP2	10.1946
PIGM	10.1935
GABRG2	10.1929
SHMT2	10.1876
NAT1	10.1837
PROC	10.183
ATP1B1	10.1777
NDUFA6	10.1765
BMAL1	10.1715
ISCA2	10.1676
PMPCB	10.1674
SLC25A46	10.1645
TARDBP	10.1608
NDUFA12	10.1378
SLC6A19	10.1346
NDUFA11	10.1199
EPRS1	10.1199
ARSG	10.1113
SCN5A	10.1105
MIRLET7C	10.1053
CACNA1B	10.1045
MAGEL2	10.1013
FCSK	10.1002
DSP	10.0988
RAB11B	10.0975
MIR483	10.0932
MT-TW	10.0914
TGFBR1	10.0877
CA2	10.0864
SPG11	10.0801
PROP1	10.0795
MIR223	10.079
PCSK1	10.076
MT-TN	10.0758
ARID1A	10.0745
ATP6V0A4	10.0741
CNP	10.072
IL12RB1	10.0677
SLC27A4	10.0649
SLC25A21	10.0648
FABP3	10.0591
RPGRIP1L	10.0558
NPHP3	10.0547
FASTKD2	10.0515
NUBPL	10.0376
ATP2A1	10.0297
MIR146B	10.0296
PIP5K1C	10.0259
GAD2	10.0259
SLC16A2	10.0114
MT-TM	10.0087
COA3	10.0013
CLCN5	10.0002
