# Supplementary material for: Unveiling cholesterol metabolism-related gene ACOX2: a multi-omics discovery of a novel biomarker in IgA nephropathy
Source: Hereditas. 2026 Jan 15;163:21. doi: 10.1186/s41065-026-00639-0 (PMC12888180; doi:10.1186/s41065-026-00639-0)
Supplement: Supplementary file 5 — Supplementary Material 5. [file 41065_2026_639_MOESM5_ESM.xlsx]

## Sheet: Sheet1
Table S4. The results of SMR analysis between eQTL and mQTL (FDR < 0.05).
Expo_ID	Expo_Chr	Expo_Gene	Expo_bp	Outco_ID	Outco_Chr	Outco_Gene	Outco_bp	topSNP	topSNP_chr	topSNP_bp	A1	A2	Freq	b_Outco	se_Outco	p_Outco	b_Expo	se_Expo	p_Expo	b_SMR	se_SMR	p_SMR	p_HEIDI	nsnp_HEIDI	FDR
cg12555086	10	LIPA;LIPA	91002590	ENSG00000107798	10	ENSG00000107798	91073820	rs1412445	10	91002804	T	C	0.360835	0.904035	0.00662198	0	-0.943411	0.0286609	1.28e-237	-0.958262	0.0299463	1.11e-224	0.0515	20	3.37e-221
cg16577123	5	NDUFA2;NDUFA2;IK	140027231	ENSG00000131495	5	ENSG00000131495	140022847	rs1962648	5	140030306	T	C	0.403579	-0.331931	0.00950874	5.62e-267	-0.757668	0.0290179	2.78e-150	0.438095	0.0209529	4.47e-97	0.0805	20	6.77e-94
cg22060735	4	SRD5A3	56213336	ENSG00000128039	4	ENSG00000128039	56225769	rs36110240	4	56217015	T	C	0.152087	0.657914	0.0114141	0	-0.84418	0.0442275	3.23e-81	-0.779352	0.0430116	2.23e-73	0.24	20	2.25e-70
cg25324164	11	FADS2	61598330	ENSG00000149485	11	ENSG00000149485	61581944	rs968567	11	61595564	T	C	0.150099	0.56078	0.0107584	0	-0.707074	0.0376923	1.63e-78	-0.793099	0.0449326	1e-69	0.247	20	7.59e-67
cg03815147	17	PGAP3	37833890	ENSG00000161395	17	ENSG00000161395	37840212	rs11078919	17	37835755	T	C	0.32505	0.342237	0.0081556	0	0.613555	0.0334025	2.35e-75	0.557794	0.0331486	1.55e-63	0.13	20	9.37e-61
cg20036207	19	ICAM4;ICAM4;ICAM4;ICAM1	10397031	ENSG00000090339	19	ENSG00000090339	10389401	rs281436	19	10397131	A	G	0.275348	0.178557	0.00990177	1.08e-72	-1.08297	0.0266951	0	-0.164877	0.0100058	5.26e-61	0.0573	20	2.66e-58
cg16374328	14	NPC2;ISCA2	74960395	ENSG00000165898	14	ENSG00000165898	74962116	rs7148018	14	74957153	T	C	0.349901	0.545942	0.00754056	0	0.496175	0.0324309	7.71e-53	1.1003	0.0735058	1.17e-50	0.0751	20	5.07e-48
cg16374328_5731	14	NPC2;ISCA2	74960395	ENSG00000165898	14	ENSG00000165898	74962116	rs7148018	14	74957153	T	C	0.349901	0.545942	0.00754056	0	0.496175	0.0324309	7.71e-53	1.1003	0.0735058	1.17e-50	0.0751	20	4.44e-48
cg02244288	16	SPG7;SPG7	89573955	ENSG00000197912	16	ENSG00000197912	89590750	rs3935312	16	89592077	A	G	0.49006	0.188414	0.00791744	3.55e-125	-0.59971	0.0321626	1.36e-77	-0.314176	0.0214055	9e-49	0.0516	20	3.03e-46
cg10176185	1	LDLRAP1	25894479	ENSG00000157978	1	ENSG00000157978	25882724	rs6661159	1	25890050	A	G	0.474155	0.607867	0.00810954	0	-0.460835	0.0309165	3.02e-50	-1.31906	0.0902256	2.11e-48	0.0944	10	6.39e-46
cg00863378	16	BBS2	56549757	ENSG00000125124	16	ENSG00000125124	56527471	rs73547688	16	56535059	G	A	0.213718	-0.926057	0.00790936	0	0.538112	0.0368243	2.32e-48	-1.72094	0.118682	1.2e-47	0.0887	20	3.31e-45
cg21601405	20	CD40;CD40	44747006	ENSG00000101017	20	ENSG00000101017	44752706	rs745307	20	44747086	A	G	0.247515	0.529103	0.00873393	0	-0.532419	0.0360959	3.07e-49	-0.993771	0.069342	1.39e-46	0.182	20	3.51e-44
cg09872737	6	TNXB	32076270	ENSG00000168477	6	ENSG00000168477	32046021	rs2269426	6	32076499	A	G	0.412525	0.434818	0.0181727	1.6e-126	0.589837	0.0330763	3.94e-71	0.737184	0.0515573	2.24e-46	0.285	20	5.22e-44
cg09872737_3393	6	TNXB	32076270	ENSG00000168477	6	ENSG00000168477	32046021	rs2269426	6	32076499	A	G	0.412525	0.434818	0.0181727	1.6e-126	0.589837	0.0330763	3.94e-71	0.737184	0.0515573	2.24e-46	0.285	20	4.85e-44
cg09872737_3394	6	TNXB	32076270	ENSG00000168477	6	ENSG00000168477	32046021	rs2269426	6	32076499	A	G	0.412525	0.434818	0.0181727	1.6e-126	0.589837	0.0330763	3.94e-71	0.737184	0.0515573	2.24e-46	0.285	20	4.53e-44
cg09872737_3395	6	TNXB	32076270	ENSG00000168477	6	ENSG00000168477	32046021	rs2269426	6	32076499	A	G	0.412525	0.434818	0.0181727	1.6e-126	0.589837	0.0330763	3.94e-71	0.737184	0.0515573	2.24e-46	0.285	20	4.24e-44
cg09872737_3396	6	TNXB	32076270	ENSG00000168477	6	ENSG00000168477	32046021	rs2269426	6	32076499	A	G	0.412525	0.434818	0.0181727	1.6e-126	0.589837	0.0330763	3.94e-71	0.737184	0.0515573	2.24e-46	0.285	20	3.99e-44
cg09872737_3397	6	TNXB	32076270	ENSG00000168477	6	ENSG00000168477	32046021	rs2269426	6	32076499	A	G	0.412525	0.434818	0.0181727	1.6e-126	0.589837	0.0330763	3.94e-71	0.737184	0.0515573	2.24e-46	0.285	20	3.77e-44
cg09872737_3398	6	TNXB	32076270	ENSG00000168477	6	ENSG00000168477	32046021	rs2269426	6	32076499	A	G	0.412525	0.434818	0.0181727	1.6e-126	0.589837	0.0330763	3.94e-71	0.737184	0.0515573	2.24e-46	0.285	20	3.57e-44
cg09872737_3399	6	TNXB	32076270	ENSG00000168477	6	ENSG00000168477	32046021	rs2269426	6	32076499	A	G	0.412525	0.434818	0.0181727	1.6e-126	0.589837	0.0330763	3.94e-71	0.737184	0.0515573	2.24e-46	0.285	20	3.39e-44
cg19108771	6	TNXB	32076337	ENSG00000168477	6	ENSG00000168477	32046021	rs2269426	6	32076499	A	G	0.412525	0.434818	0.0181727	1.6e-126	0.576523	0.0326464	8.58e-70	0.754208	0.0530808	8.09e-46	0.154	20	1.17e-43
cg19108771_3401	6	TNXB	32076337	ENSG00000168477	6	ENSG00000168477	32046021	rs2269426	6	32076499	A	G	0.412525	0.434818	0.0181727	1.6e-126	0.576523	0.0326464	8.58e-70	0.754208	0.0530808	8.09e-46	0.154	20	1.11e-43
cg19108771_3402	6	TNXB	32076337	ENSG00000168477	6	ENSG00000168477	32046021	rs2269426	6	32076499	A	G	0.412525	0.434818	0.0181727	1.6e-126	0.576523	0.0326464	8.58e-70	0.754208	0.0530808	8.09e-46	0.154	20	1.07e-43
cg19108771_3403	6	TNXB	32076337	ENSG00000168477	6	ENSG00000168477	32046021	rs2269426	6	32076499	A	G	0.412525	0.434818	0.0181727	1.6e-126	0.576523	0.0326464	8.58e-70	0.754208	0.0530808	8.09e-46	0.154	20	1.02e-43
cg19108771_3404	6	TNXB	32076337	ENSG00000168477	6	ENSG00000168477	32046021	rs2269426	6	32076499	A	G	0.412525	0.434818	0.0181727	1.6e-126	0.576523	0.0326464	8.58e-70	0.754208	0.0530808	8.09e-46	0.154	20	9.81e-44
cg19108771_3405	6	TNXB	32076337	ENSG00000168477	6	ENSG00000168477	32046021	rs2269426	6	32076499	A	G	0.412525	0.434818	0.0181727	1.6e-126	0.576523	0.0326464	8.58e-70	0.754208	0.0530808	8.09e-46	0.154	20	9.43e-44
cg19108771_3406	6	TNXB	32076337	ENSG00000168477	6	ENSG00000168477	32046021	rs2269426	6	32076499	A	G	0.412525	0.434818	0.0181727	1.6e-126	0.576523	0.0326464	8.58e-70	0.754208	0.0530808	8.09e-46	0.154	20	9.08e-44
cg19108771_3407	6	TNXB	32076337	ENSG00000168477	6	ENSG00000168477	32046021	rs2269426	6	32076499	A	G	0.412525	0.434818	0.0181727	1.6e-126	0.576523	0.0326464	8.58e-70	0.754208	0.0530808	8.09e-46	0.154	20	8.75e-44
cg05425664	17	TRIM37;TRIM37;TRIM37;TRIM37	57184151	ENSG00000108395	17	ENSG00000108395	57122140	rs8082544	17	57185807	A	G	0.363817	-0.627014	0.00747195	0	0.478952	0.0333846	1.12e-46	-1.30914	0.0925754	2.11e-45	0.398	20	2.21e-43
cg13754720	9	PTCH1;PTCH1	98274853	ENSG00000185920	9	ENSG00000185920	98242300	rs79057214	9	98250674	C	T	0.0954274	0.494347	0.0141872	5.12e-266	0.836972	0.0552267	7e-52	0.590638	0.0424992	6.55e-44	0.0862	20	6.61e-42
cg03543593	6	TNXB	32076417	ENSG00000168477	6	ENSG00000168477	32046021	rs2269426	6	32076499	A	G	0.412525	0.434818	0.0181727	1.6e-126	0.555605	0.0330475	1.98e-63	0.782603	0.0568916	4.69e-43	0.298	20	4.58e-41
cg03543593_3409	6	TNXB	32076417	ENSG00000168477	6	ENSG00000168477	32046021	rs2269426	6	32076499	A	G	0.412525	0.434818	0.0181727	1.6e-126	0.555605	0.0330475	1.98e-63	0.782603	0.0568916	4.69e-43	0.298	20	4.43e-41
cg03543593_3410	6	TNXB	32076417	ENSG00000168477	6	ENSG00000168477	32046021	rs2269426	6	32076499	A	G	0.412525	0.434818	0.0181727	1.6e-126	0.555605	0.0330475	1.98e-63	0.782603	0.0568916	4.69e-43	0.298	20	4.3e-41
cg03543593_3411	6	TNXB	32076417	ENSG00000168477	6	ENSG00000168477	32046021	rs2269426	6	32076499	A	G	0.412525	0.434818	0.0181727	1.6e-126	0.555605	0.0330475	1.98e-63	0.782603	0.0568916	4.69e-43	0.298	20	4.17e-41
cg03543593_3412	6	TNXB	32076417	ENSG00000168477	6	ENSG00000168477	32046021	rs2269426	6	32076499	A	G	0.412525	0.434818	0.0181727	1.6e-126	0.555605	0.0330475	1.98e-63	0.782603	0.0568916	4.69e-43	0.298	20	4.05e-41
cg03543593_3413	6	TNXB	32076417	ENSG00000168477	6	ENSG00000168477	32046021	rs2269426	6	32076499	A	G	0.412525	0.434818	0.0181727	1.6e-126	0.555605	0.0330475	1.98e-63	0.782603	0.0568916	4.69e-43	0.298	20	3.94e-41
cg03543593_3414	6	TNXB	32076417	ENSG00000168477	6	ENSG00000168477	32046021	rs2269426	6	32076499	A	G	0.412525	0.434818	0.0181727	1.6e-126	0.555605	0.0330475	1.98e-63	0.782603	0.0568916	4.69e-43	0.298	20	3.84e-41
cg03543593_3415	6	TNXB	32076417	ENSG00000168477	6	ENSG00000168477	32046021	rs2269426	6	32076499	A	G	0.412525	0.434818	0.0181727	1.6e-126	0.555605	0.0330475	1.98e-63	0.782603	0.0568916	4.69e-43	0.298	20	3.73e-41
cg14630933	6	TNXB	32076093	ENSG00000168477	6	ENSG00000168477	32046021	rs2269426	6	32076499	A	G	0.412525	0.434818	0.0181727	1.6e-126	0.545544	0.0330607	3.59e-61	0.797036	0.0586742	4.98e-42	0.413	20	3.87e-40
cg14630933_3377	6	TNXB	32076093	ENSG00000168477	6	ENSG00000168477	32046021	rs2269426	6	32076499	A	G	0.412525	0.434818	0.0181727	1.6e-126	0.545544	0.0330607	3.59e-61	0.797036	0.0586742	4.98e-42	0.413	20	3.77e-40
cg14630933_3378	6	TNXB	32076093	ENSG00000168477	6	ENSG00000168477	32046021	rs2269426	6	32076499	A	G	0.412525	0.434818	0.0181727	1.6e-126	0.545544	0.0330607	3.59e-61	0.797036	0.0586742	4.98e-42	0.413	20	3.68e-40
cg14630933_3379	6	TNXB	32076093	ENSG00000168477	6	ENSG00000168477	32046021	rs2269426	6	32076499	A	G	0.412525	0.434818	0.0181727	1.6e-126	0.545544	0.0330607	3.59e-61	0.797036	0.0586742	4.98e-42	0.413	20	3.59e-40
cg14630933_3380	6	TNXB	32076093	ENSG00000168477	6	ENSG00000168477	32046021	rs2269426	6	32076499	A	G	0.412525	0.434818	0.0181727	1.6e-126	0.545544	0.0330607	3.59e-61	0.797036	0.0586742	4.98e-42	0.413	20	3.51e-40
cg14630933_3381	6	TNXB	32076093	ENSG00000168477	6	ENSG00000168477	32046021	rs2269426	6	32076499	A	G	0.412525	0.434818	0.0181727	1.6e-126	0.545544	0.0330607	3.59e-61	0.797036	0.0586742	4.98e-42	0.413	20	3.43e-40
cg14630933_3382	6	TNXB	32076093	ENSG00000168477	6	ENSG00000168477	32046021	rs2269426	6	32076499	A	G	0.412525	0.434818	0.0181727	1.6e-126	0.545544	0.0330607	3.59e-61	0.797036	0.0586742	4.98e-42	0.413	20	3.35e-40
cg14630933_3383	6	TNXB	32076093	ENSG00000168477	6	ENSG00000168477	32046021	rs2269426	6	32076499	A	G	0.412525	0.434818	0.0181727	1.6e-126	0.545544	0.0330607	3.59e-61	0.797036	0.0586742	4.98e-42	0.413	20	3.28e-40
cg26151079	11	ZFP91;LPXN;ZFP91-CNTF	58345687	ENSG00000110031	11	ENSG00000110031	58320018	rs141057765	11	58239753	C	T	0.0149105	-1.45336	0.0369747	0	-2.15006	0.156131	3.81e-43	0.675963	0.0520116	1.28e-38	0.344	7	8.27e-37
cg13685833	1	SCP2;SCP2;SCP2;SCP2	53393034	ENSG00000116171	1	ENSG00000116171	53455138	rs12040433	1	53232766	G	A	0.33499	-0.696558	0.00763783	0	0.42126	0.0323123	7.52e-39	-1.65351	0.12812	4.17e-38	0.266	20	2.63e-36
cg25476565	5	ALDH7A1	125930017	ENSG00000164904	5	ENSG00000164904	125904321	rs56397023	5	125915779	A	G	0.0934394	0.468945	0.0188348	7.86e-137	-0.830132	0.0555312	1.58e-50	-0.564904	0.0440771	1.33e-37	0.0995	20	8.22e-36
cg06963233	15	ANPEP	90357992	ENSG00000166825	15	ENSG00000166825	90343376	rs28417429	15	90362292	T	C	0.442346	-0.738419	0.00688506	0	0.41151	0.0320935	1.23e-37	-1.79441	0.140942	3.95e-37	0.192	14	2.39e-35
cg03375371	2	NFU1;NFU1;NFU1;NFU1	69665094	ENSG00000198380	2	ENSG00000198380	69580643	rs7577689	2	69686286	A	G	0.382704	0.458459	0.0077571	0	0.420763	0.0325985	4.09e-38	1.08959	0.0864055	1.86e-36	0.0776	20	1.1e-34
cg00188055	6	TNXB	32076079	ENSG00000168477	6	ENSG00000168477	32046021	rs6449	6	32006655	T	C	0.306163	0.421402	0.0196052	1.76e-102	0.557927	0.0361292	8.47e-54	0.7553	0.0602245	4.43e-36	0.111	20	2.58e-34
cg00188055_3369	6	TNXB	32076079	ENSG00000168477	6	ENSG00000168477	32046021	rs6449	6	32006655	T	C	0.306163	0.421402	0.0196052	1.76e-102	0.557927	0.0361292	8.47e-54	0.7553	0.0602245	4.43e-36	0.111	20	2.53e-34
cg00188055_3370	6	TNXB	32076079	ENSG00000168477	6	ENSG00000168477	32046021	rs6449	6	32006655	T	C	0.306163	0.421402	0.0196052	1.76e-102	0.557927	0.0361292	8.47e-54	0.7553	0.0602245	4.43e-36	0.111	20	2.49e-34
cg00188055_3371	6	TNXB	32076079	ENSG00000168477	6	ENSG00000168477	32046021	rs6449	6	32006655	T	C	0.306163	0.421402	0.0196052	1.76e-102	0.557927	0.0361292	8.47e-54	0.7553	0.0602245	4.43e-36	0.111	20	2.44e-34
cg00188055_3372	6	TNXB	32076079	ENSG00000168477	6	ENSG00000168477	32046021	rs6449	6	32006655	T	C	0.306163	0.421402	0.0196052	1.76e-102	0.557927	0.0361292	8.47e-54	0.7553	0.0602245	4.43e-36	0.111	20	2.4e-34
cg00188055_3373	6	TNXB	32076079	ENSG00000168477	6	ENSG00000168477	32046021	rs6449	6	32006655	T	C	0.306163	0.421402	0.0196052	1.76e-102	0.557927	0.0361292	8.47e-54	0.7553	0.0602245	4.43e-36	0.111	20	2.35e-34
cg00188055_3374	6	TNXB	32076079	ENSG00000168477	6	ENSG00000168477	32046021	rs6449	6	32006655	T	C	0.306163	0.421402	0.0196052	1.76e-102	0.557927	0.0361292	8.47e-54	0.7553	0.0602245	4.43e-36	0.111	20	2.31e-34
cg00188055_3375	6	TNXB	32076079	ENSG00000168477	6	ENSG00000168477	32046021	rs6449	6	32006655	T	C	0.306163	0.421402	0.0196052	1.76e-102	0.557927	0.0361292	8.47e-54	0.7553	0.0602245	4.43e-36	0.111	20	2.27e-34
cg23431851	1	C1orf190;POMGNT1	46668822	ENSG00000085998	1	ENSG00000085998	46670165	rs28363229	1	46732948	G	C	0.183897	-0.295969	0.0111104	2.41e-156	0.570433	0.0407417	1.53e-44	-0.51885	0.0418642	2.83e-35	0.211	20	1.43e-33
cg25132957	17	CTNS;CTNS	3564900	ENSG00000040531	17	ENSG00000040531	3552299	rs11656829	17	3561956	T	C	0.232604	-0.363394	0.0105864	3.17e-258	0.520084	0.0392271	4.04e-40	-0.698721	0.0564951	3.9e-35	0.119	20	1.94e-33
cg05616858	17	ERBB2;PGAP3	37843591	ENSG00000161395	17	ENSG00000161395	37840212	rs2517953	17	37841211	G	C	0.33499	0.355551	0.00845397	0	-0.438727	0.0342038	1.16e-37	-0.810415	0.0660543	1.33e-34	0.418	20	6.5e-33
cg05616858_6646	17	ERBB2;PGAP3	37843591	ENSG00000161395	17	ENSG00000161395	37840212	rs2517953	17	37841211	G	C	0.33499	0.355551	0.00845397	0	-0.438727	0.0342038	1.16e-37	-0.810415	0.0660543	1.33e-34	0.418	20	6.39e-33
cg25067162	17	BRCA1;NBR2;BRCA1;BRCA1;BRCA1;BRCA1	41277974	ENSG00000012048	17	ENSG00000012048	41259301	rs9891977	17	41437398	G	A	0.366799	0.222028	0.00825899	3.45e-159	0.454418	0.0331835	1.1e-42	0.488599	0.0400419	3.03e-34	0.376	20	1.43e-32
cg04414917	16	ATP2A1;ATP2A1;ATP2A1;ATP2A1	28889971	ENSG00000178952	16	ENSG00000178952	28855730	rs8049439	16	28837515	C	T	0.343936	0.845536	0.00661508	0	-0.395498	0.0325517	5.75e-34	-2.1379	0.176755	1.12e-33	0.73	20	5.21e-32
cg06968155	5	SLC22A5	131705112	ENSG00000197375	5	ENSG00000197375	131718375	rs11242109	5	131677047	T	G	0.44334	-0.680692	0.00706659	0	0.372312	0.03102	3.45e-33	-1.82828	0.153506	1.05e-32	0.218	20	4.81e-31
cg15696662	1	C1orf190;POMGNT1	46669221	ENSG00000085998	1	ENSG00000085998	46670165	rs28363229	1	46732948	G	C	0.183897	-0.295969	0.0111104	2.41e-156	0.534849	0.0403273	3.81e-40	-0.553369	0.0466089	1.64e-32	0.853	20	7.43e-31
cg14910265	15	GATM;LOC145663	45670406	ENSG00000171766	15	ENSG00000171766	45673869	rs56850226	15	45633118	C	T	0.275348	-0.572783	0.00830097	0	0.424852	0.0355205	5.7e-33	-1.34819	0.114399	4.66e-32	0.376	20	2.08e-30
cg21448535	6	TNXB	32076533	ENSG00000168477	6	ENSG00000168477	32046021	rs2269426	6	32076499	A	G	0.412525	0.434818	0.0181727	1.6e-126	0.45224	0.0338066	8.21e-41	0.961477	0.0823445	1.69e-31	0.482	20	7.4e-30
cg21448535_3417	6	TNXB	32076533	ENSG00000168477	6	ENSG00000168477	32046021	rs2269426	6	32076499	A	G	0.412525	0.434818	0.0181727	1.6e-126	0.45224	0.0338066	8.21e-41	0.961477	0.0823445	1.69e-31	0.482	20	7.29e-30
cg21448535_3418	6	TNXB	32076533	ENSG00000168477	6	ENSG00000168477	32046021	rs2269426	6	32076499	A	G	0.412525	0.434818	0.0181727	1.6e-126	0.45224	0.0338066	8.21e-41	0.961477	0.0823445	1.69e-31	0.482	20	7.19e-30
cg21448535_3419	6	TNXB	32076533	ENSG00000168477	6	ENSG00000168477	32046021	rs2269426	6	32076499	A	G	0.412525	0.434818	0.0181727	1.6e-126	0.45224	0.0338066	8.21e-41	0.961477	0.0823445	1.69e-31	0.482	20	7.09e-30
cg21448535_3420	6	TNXB	32076533	ENSG00000168477	6	ENSG00000168477	32046021	rs2269426	6	32076499	A	G	0.412525	0.434818	0.0181727	1.6e-126	0.45224	0.0338066	8.21e-41	0.961477	0.0823445	1.69e-31	0.482	20	6.99e-30
cg21448535_3421	6	TNXB	32076533	ENSG00000168477	6	ENSG00000168477	32046021	rs2269426	6	32076499	A	G	0.412525	0.434818	0.0181727	1.6e-126	0.45224	0.0338066	8.21e-41	0.961477	0.0823445	1.69e-31	0.482	20	6.9e-30
cg21448535_3422	6	TNXB	32076533	ENSG00000168477	6	ENSG00000168477	32046021	rs2269426	6	32076499	A	G	0.412525	0.434818	0.0181727	1.6e-126	0.45224	0.0338066	8.21e-41	0.961477	0.0823445	1.69e-31	0.482	20	6.81e-30
cg21448535_3423	6	TNXB	32076533	ENSG00000168477	6	ENSG00000168477	32046021	rs2269426	6	32076499	A	G	0.412525	0.434818	0.0181727	1.6e-126	0.45224	0.0338066	8.21e-41	0.961477	0.0823445	1.69e-31	0.482	20	6.72e-30
cg25195673	2	GFPT1	69614945	ENSG00000169599	2	ENSG00000169599	69643821	rs6735037	2	69660104	C	A	0.377734	0.263843	0.0119632	8.63e-108	0.446993	0.0325192	5.42e-43	0.590262	0.0505997	1.92e-31	0.0858	20	7.54e-30
cg25548582	13	UTP14C;ALG11	52598798	ENSG00000253710	13	ENSG00000253710	52595167	rs9535854	13	52650675	G	A	0.0367793	-0.253423	0.020976	1.32e-33	-2.70299	0.0625105	0	0.0937567	0.0080575	2.71e-31	0.0509	12	1.05e-29
cg10592901	12	VDR;VDR	48245219	ENSG00000111424	12	ENSG00000111424	48286075	rs7971418	12	48245235	C	A	0.445328	0.133542	0.00866175	1.25e-53	-0.560607	0.0316479	3.28e-70	-0.238209	0.0204832	2.92e-31	0.0574	20	1.12e-29
cg07538946	5	SLC22A5	131705188	ENSG00000197375	5	ENSG00000197375	131718375	rs200838	5	131710399	A	C	0.444334	-0.678499	0.00707138	0	0.360171	0.0310322	3.83e-31	-1.88382	0.163493	1.02e-30	0.173	20	3.85e-29
cg08168431	1	PARS2	55230707	ENSG00000162396	1	ENSG00000162396	55226379	rs1180942	1	55231955	T	C	0.422465	0.28385	0.00787526	1.76e-284	-0.390012	0.0323144	1.53e-33	-0.727799	0.0635926	2.5e-30	0.0678	20	9.35e-29
cg21431387	8	MSR1;MSR1;MSR1	16044564	ENSG00000038945	8	ENSG00000038945	16195193	rs28530181	8	16050882	C	T	0.082505	-0.313319	0.0149574	1.98e-97	-0.862313	0.0632977	2.92e-42	0.363347	0.0318156	3.31e-30	0.22	20	1.22e-28
cg17498841	1	B3GALNT2	235667974	ENSG00000162885	1	ENSG00000162885	235640509	rs291379	1	235640283	G	A	0.513916	0.598142	0.00721285	0	0.354613	0.0308125	1.19e-30	1.68675	0.147967	4.21e-30	0.109	20	1.54e-28
cg17498841_541	1	B3GALNT2	235667974	ENSG00000162885	1	ENSG00000162885	235640509	rs291379	1	235640283	G	A	0.513916	0.598142	0.00721285	0	0.354613	0.0308125	1.19e-30	1.68675	0.147967	4.21e-30	0.109	20	1.52e-28
cg19040266	5	SLC22A5	131723239	ENSG00000197375	5	ENSG00000197375	131718375	rs200838	5	131710399	A	C	0.444334	-0.678499	0.00707138	0	-0.348672	0.030522	3.19e-30	1.94595	0.171547	7.99e-30	0.198	20	2.85e-28
cg13789186	2	TSGA10;LIPT1;LIPT1;LIPT1;LIPT1;LIPT1	99771248	ENSG00000144182	2	ENSG00000144182	99775519	rs13023501	2	99793070	G	A	0.389662	-0.494035	0.0076599	0	-0.377904	0.0331362	3.97e-30	1.3073	0.116408	2.89e-29	0.169	20	1.02e-27
cg05560725	1	FUCA1	24194989	ENSG00000179163	1	ENSG00000179163	24183175	rs12133557	1	24191219	T	G	0.0904573	-0.45049	0.0137278	3.5e-236	0.648762	0.0549378	3.51e-32	-0.694385	0.0624927	1.1e-28	0.202	3	3.84e-27
cg02017208	14	HSP90AA1;HSP90AA1	102547744	ENSG00000080824	14	ENSG00000080824	102576555	rs4947	14	102550803	G	A	0.159046	-0.240451	0.0105205	1.29e-115	-0.562495	0.0442414	4.93e-37	0.427472	0.0384737	1.11e-28	0.0705	20	3.83e-27
cg07512993	16	TK2	66582592	ENSG00000166548	16	ENSG00000166548	66564176	rs7193473	16	66600479	A	G	0.136183	0.696058	0.011434	0	-0.554844	0.0491035	1.32e-29	-1.25451	0.11292	1.13e-28	0.246	20	3.83e-27
cg07568418	1	FUCA1	24194974	ENSG00000179163	1	ENSG00000179163	24183175	rs3003332	1	24194011	A	G	0.0904573	-0.458356	0.013774	8.31e-243	0.652668	0.0553909	4.78e-32	-0.702281	0.0632276	1.16e-28	0.127	3	3.9e-27
cg12119858	12	LRRC23;ENO2;LRRC23;LRRC23	7023195	ENSG00000111669	12	ENSG00000111669	6978197	rs7138740	12	6983764	A	T	0.302187	-0.204912	0.00979847	4.11e-97	-0.467029	0.0360071	1.8e-38	0.438755	0.0398053	2.98e-28	0.191	3	9.9e-27
cg21645268	8	FDFT1	11663584	ENSG00000079459	8	ENSG00000079459	11674950	rs1293299	8	11677905	C	A	0.240557	-0.848823	0.00949746	0	0.43266	0.0393528	4.07e-28	-1.96187	0.179788	1.01e-27	0.184	20	3.32e-26
cg21645268_4103	8	FDFT1	11663584	ENSG00000079459	8	ENSG00000079459	11674950	rs1293299	8	11677905	C	A	0.240557	-0.848823	0.00949746	0	0.43266	0.0393528	4.07e-28	-1.96187	0.179788	1.01e-27	0.184	20	3.28e-26
cg26276120	12	TPI1;TPI1;TPI1	6977747	ENSG00000111669	12	ENSG00000111669	6978197	rs7138740	12	6983764	A	T	0.302187	-0.204912	0.00979847	4.11e-97	-0.468111	0.036818	4.93e-37	0.437741	0.040293	1.71e-27	0.24	3	5.52e-26
cg16303562	8	MSR1;MSR1;MSR1	16050333	ENSG00000038945	8	ENSG00000038945	16195193	rs28544063	8	16044782	C	G	0.0815109	-0.309305	0.0144006	2.47e-102	0.796365	0.0636871	7.07e-36	-0.388396	0.0359413	3.21e-27	0.228	20	1.02e-25
cg22650315	2	INSIG2	118845443	ENSG00000125629	2	ENSG00000125629	118857300	rs10197745	2	118844669	G	A	0.239563	-0.188085	0.00907369	1.91e-95	0.437949	0.035161	1.31e-35	-0.429468	0.0402261	1.31e-26	0.0759	20	4.14e-25
cg26643967	19	SDHAF1	36485282	ENSG00000205138	19	ENSG00000205138	36486655	rs7251575	19	36488986	C	T	0.230616	-0.236708	0.0105752	5.74e-111	-0.513069	0.0422401	5.99e-34	0.461356	0.0432149	1.32e-26	0.276	20	4.12e-25
cg10091053	16	SPG7;SPG7	89603535	ENSG00000197912	16	ENSG00000197912	89590750	rs8059968	16	89589125	A	G	0.491054	0.188755	0.00791724	1.26e-125	-0.379629	0.0323736	9.32e-32	-0.497209	0.0472519	6.8e-26	0.109	20	2.1e-24
cg08362880	6	TNXB	32053600	ENSG00000168477	6	ENSG00000168477	32046021	rs2269426	6	32076499	A	G	0.412525	0.434818	0.0181727	1.6e-126	0.385682	0.0333217	5.55e-31	1.1274	0.108202	2.02e-25	0.228	20	6.19e-24
cg08362880_2713	6	TNXB	32053600	ENSG00000168477	6	ENSG00000168477	32046021	rs2269426	6	32076499	A	G	0.412525	0.434818	0.0181727	1.6e-126	0.385682	0.0333217	5.55e-31	1.1274	0.108202	2.02e-25	0.228	20	6.12e-24
cg08362880_2714	6	TNXB	32053600	ENSG00000168477	6	ENSG00000168477	32046021	rs2269426	6	32076499	A	G	0.412525	0.434818	0.0181727	1.6e-126	0.385682	0.0333217	5.55e-31	1.1274	0.108202	2.02e-25	0.228	20	6.06e-24
cg08362880_2715	6	TNXB	32053600	ENSG00000168477	6	ENSG00000168477	32046021	rs2269426	6	32076499	A	G	0.412525	0.434818	0.0181727	1.6e-126	0.385682	0.0333217	5.55e-31	1.1274	0.108202	2.02e-25	0.228	20	6e-24
cg08362880_2716	6	TNXB	32053600	ENSG00000168477	6	ENSG00000168477	32046021	rs2269426	6	32076499	A	G	0.412525	0.434818	0.0181727	1.6e-126	0.385682	0.0333217	5.55e-31	1.1274	0.108202	2.02e-25	0.228	20	5.95e-24
cg08362880_2717	6	TNXB	32053600	ENSG00000168477	6	ENSG00000168477	32046021	rs2269426	6	32076499	A	G	0.412525	0.434818	0.0181727	1.6e-126	0.385682	0.0333217	5.55e-31	1.1274	0.108202	2.02e-25	0.228	20	5.89e-24
cg08362880_2718	6	TNXB	32053600	ENSG00000168477	6	ENSG00000168477	32046021	rs2269426	6	32076499	A	G	0.412525	0.434818	0.0181727	1.6e-126	0.385682	0.0333217	5.55e-31	1.1274	0.108202	2.02e-25	0.228	20	5.83e-24
cg08362880_2719	6	TNXB	32053600	ENSG00000168477	6	ENSG00000168477	32046021	rs2269426	6	32076499	A	G	0.412525	0.434818	0.0181727	1.6e-126	0.385682	0.0333217	5.55e-31	1.1274	0.108202	2.02e-25	0.228	20	5.78e-24
cg05261851	16	SLC12A4;SLC12A4;SLC12A4;SLC12A4	68001206	ENSG00000213398	16	ENSG00000213398	67975843	rs79577483	16	68036939	G	A	0.141153	0.298359	0.0113552	3.69e-152	-0.552041	0.0487964	1.13e-29	-0.540465	0.0520133	2.73e-25	0.0689	20	7.72e-24
cg01588379	7	PRKAG2;PRKAG2	151433326	ENSG00000106617	7	ENSG00000106617	151413703	rs117728810	7	151574265	A	G	0.0576541	-0.230029	0.0168372	1.71e-42	-1.07399	0.0673083	2.58e-57	0.214182	0.0206386	3.13e-25	0.0533	10	8.78e-24
cg19207856	21	PIGP;PIGP;TTC3;PIGP;PIGP	38444952	ENSG00000185808	21	ENSG00000185808	38440308	rs2032088	21	38477330	G	A	0.351889	0.690529	0.00741199	0	0.353697	0.0339035	1.76e-25	1.95232	0.188309	3.48e-25	0.839	20	9.67e-24
cg03453890	8	SLC39A4	145643535	ENSG00000147804	8	ENSG00000147804	145638702	rs35847380	8	145603870	T	C	0.0626243	-0.366943	0.0190445	1e-82	-0.738238	0.0602618	1.67e-34	0.497052	0.0480806	4.75e-25	0.178	14	1.31e-23
cg03453890_4264	8	SLC39A4	145643535	ENSG00000147804	8	ENSG00000147804	145638702	rs35847380	8	145603870	T	C	0.0626243	-0.366943	0.0190445	1e-82	-0.738238	0.0602618	1.67e-34	0.497052	0.0480806	4.75e-25	0.178	14	1.3e-23
cg16376828	16	TK2;TK2	66584228	ENSG00000166548	16	ENSG00000166548	66564176	rs725131	16	66585710	G	C	0.135189	0.712605	0.0115019	0	-0.521057	0.0498694	1.49e-25	-1.36761	0.13274	6.83e-25	0.112	20	1.85e-23
cg00581603	1	SCP2;SCP2	53442535	ENSG00000116171	1	ENSG00000116171	53455138	rs56222568	1	53432786	C	T	0.349901	-0.721517	0.00745799	0	-0.343514	0.033666	1.91e-24	2.1004	0.206991	3.41e-24	0.21	20	9.13e-23
cg20124610	13	CARS2	111357885	ENSG00000134905	13	ENSG00000134905	111329854	rs9555724	13	111354110	T	C	0.314115	-0.353546	0.012807	9.5e-168	0.405177	0.0373133	1.81e-27	-0.872572	0.0863496	5.24e-24	0.0831	20	1.39e-22
cg12676500	8	SLC39A4;SLC39A4	145643083	ENSG00000147804	8	ENSG00000147804	145638702	rs35847380	8	145603870	T	C	0.0626243	-0.366943	0.0190445	1e-82	-0.715852	0.0604141	2.18e-32	0.512596	0.0507861	5.92e-24	0.0776	11	1.56e-22
cg12676500_4262	8	SLC39A4;SLC39A4	145643083	ENSG00000147804	8	ENSG00000147804	145638702	rs35847380	8	145603870	T	C	0.0626243	-0.366943	0.0190445	1e-82	-0.715852	0.0604141	2.18e-32	0.512596	0.0507861	5.92e-24	0.0776	11	1.55e-22
cg25326896	11	MIR1908;FADS1	61582785	ENSG00000149485	11	ENSG00000149485	61581944	rs174561	11	61582708	C	T	0.303181	0.383614	0.00844842	0	-0.346722	0.0336723	7.27e-25	-1.1064	0.110178	9.96e-24	0.0711	20	2.58e-22
cg26073542	11	OSBPL5;OSBPL5;OSBPL5	3174128	ENSG00000021762	11	ENSG00000021762	3148157	rs4758540	11	3174177	C	T	0.388668	-0.422183	0.00897505	0	-0.327885	0.0322639	2.91e-24	1.28759	0.129623	2.98e-23	0.0696	20	7.65e-22
cg13700197	9	PTCH1;PTCH1;PTCH1;PTCH1;PTCH1;PTCH1;PTCH1	98221975	ENSG00000185920	9	ENSG00000185920	98242300	rs28446321	9	98266855	A	T	0.0984095	0.485281	0.0141136	4.37e-259	0.583635	0.0563785	4.09e-25	0.83148	0.0838813	3.67e-23	0.197	14	9.34e-22
cg07941301	6	GNMT	42928277	ENSG00000124713	6	ENSG00000124713	42930057	rs9471975	6	42919222	T	C	0.411531	0.42852	0.0113942	0	0.339689	0.0333333	2.18e-24	1.26151	0.128254	7.88e-23	0.197	20	1.99e-21
cg24702826	6	NT5E	86171768	ENSG00000135318	6	ENSG00000135318	86182654	rs9362220	6	86154351	T	C	0.143141	-0.76827	0.0104677	0	-0.440798	0.0445121	4.04e-23	1.74291	0.177595	9.8e-23	0.222	20	2.45e-21
cg11409096	6	GNMT	42928337	ENSG00000124713	6	ENSG00000124713	42930057	rs9471975	6	42919222	T	C	0.411531	0.42852	0.0113942	0	0.333974	0.0330818	5.79e-24	1.28309	0.131596	1.84e-22	0.112	20	4.57e-21
cg27129171	3	SETD2	47204927	ENSG00000181555	3	ENSG00000181555	47131688	rs7615323	3	47189375	G	A	0.415507	-0.0974039	0.00808398	1.96e-33	-0.50564	0.0306186	2.9e-61	0.192635	0.0197907	2.17e-22	0.315	20	5.34e-21
cg01931893	16	TK2;TK2	66584178	ENSG00000166548	16	ENSG00000166548	66564176	rs725131	16	66585710	G	C	0.135189	0.712605	0.0115019	0	-0.487863	0.0498778	1.36e-22	-1.46067	0.151184	4.39e-22	0.0636	20	1.07e-20
cg08593229	19	CD320;CD320	8373488	ENSG00000167775	19	ENSG00000167775	8370125	rs7247033	19	8366407	T	C	0.0417495	-0.621186	0.0241015	1.74e-146	0.896366	0.0861598	2.39e-25	-0.693005	0.0718345	5.05e-22	0.148	5	1.22e-20
cg13561409	19	PIP5K1C	3677220	ENSG00000186111	19	ENSG00000186111	3665329	rs10406886	19	3687060	A	G	0.159046	0.235456	0.0119566	2.5e-86	-0.47059	0.0426462	2.6e-28	-0.500342	0.0519757	6.18e-22	0.237	20	1.49e-20
cg04314463	19	PNKP	50370045	ENSG00000039650	19	ENSG00000039650	50367813	rs2257103	19	50370066	T	C	0.406561	0.462933	0.00879044	0	0.316634	0.0324064	1.5e-22	1.46204	0.152189	7.49e-22	0.256	20	1.79e-20
cg00008971	1	MMACHC;CCDC163P	45966925	ENSG00000132763	1	ENSG00000132763	45971232	rs4660863	1	45955868	C	T	0.217694	0.189224	0.00975089	6.89e-84	-0.420312	0.0382478	4.31e-28	-0.450198	0.04708	1.15e-21	0.807	20	2.72e-20
cg15935113	17	CNP	40118557	ENSG00000131473	17	ENSG00000131473	40054978	rs12952915	17	40118552	A	G	0.178926	-0.169758	0.0104597	3.1e-59	-0.481854	0.0414258	2.84e-31	0.352303	0.0372635	3.25e-21	0.0993	19	7.63e-20
cg15504041	10	UROS	127477259	ENSG00000188690	10	ENSG00000188690	127494481	rs41315014	10	127482764	T	C	0.513916	0.534321	0.00737411	0	0.31426	0.0329782	1.58e-21	1.70025	0.179959	3.45e-21	0.207	20	8.05e-20
cg12220753	1	SCP2;SCP2;SCP2;SCP2	53393030	ENSG00000116171	1	ENSG00000116171	53455138	rs56222568	1	53432786	C	T	0.349901	-0.721517	0.00745799	0	0.289942	0.03094	7.18e-21	-2.48849	0.266792	1.08e-20	0.641	20	2.51e-19
cg24543286	1	SCP2;SCP2	53392881	ENSG00000116171	1	ENSG00000116171	53455138	rs1242331	1	53392908	A	G	0.347913	-0.724308	0.00742631	0	0.292581	0.0313247	9.61e-21	-2.47558	0.266257	1.43e-20	0.495	20	3.29e-19
cg12100956	17	GAA;GAA;GAA	78086420	ENSG00000171298	17	ENSG00000171298	78084516	rs12450199	17	78076592	C	A	0.39165	-0.623848	0.00745877	0	-0.30561	0.0328286	1.29e-20	2.04132	0.220633	2.2e-20	0.111	20	5.01e-19
cg12100956_6878	17	GAA;GAA;GAA	78086420	ENSG00000171298	17	ENSG00000171298	78084516	rs12450199	17	78076592	C	A	0.39165	-0.623848	0.00745877	0	-0.30561	0.0328286	1.29e-20	2.04132	0.220633	2.2e-20	0.111	20	4.98e-19
cg04521981	16	CES1;CES1;CES1	55850985	ENSG00000198848	16	ENSG00000198848	55852006	rs11861118	16	55793279	G	A	0.137177	-0.631095	0.0231543	1.41e-163	-0.444302	0.0455033	1.6e-22	1.42042	0.154525	3.85e-20	0.152	15	8.64e-19
cg04521981_6256	16	CES1;CES1;CES1	55850985	ENSG00000198848	16	ENSG00000198848	55852006	rs11861118	16	55793279	G	A	0.137177	-0.631095	0.0231543	1.41e-163	-0.444302	0.0455033	1.6e-22	1.42042	0.154525	3.85e-20	0.152	15	8.58e-19
cg07005513	11	FADS2	61595956	ENSG00000149485	11	ENSG00000149485	61581944	rs174559	11	61581656	A	G	0.267396	0.415825	0.00871112	0	-0.326923	0.034982	9.15e-21	-1.27194	0.138686	4.67e-20	0.152	20	1.03e-18
cg03790378	11	NR1H3;NR1H3;NR1H3	47278831	ENSG00000025434	11	ENSG00000025434	47280123	rs151202997	11	47617452	T	G	0.0328032	0.904408	0.0246741	3.94e-294	-0.987979	0.104356	2.87e-21	-0.915412	0.0998645	4.88e-20	0.0531	11	1.07e-18
cg24144893	1	UROD	45480507	ENSG00000126088	1	ENSG00000126088	45479533	rs12735549	1	45498226	T	C	0.213718	-0.437445	0.00904788	0	0.346572	0.0372664	1.41e-20	-1.26221	0.138211	6.7e-20	0.326	20	1.46e-18
cg24905316	10	ECHS1	135186343	ENSG00000127884	10	ENSG00000127884	135181588	rs4838722	10	135161180	C	T	0.0407555	0.264154	0.023888	2.01e-28	1.22732	0.0760265	1.27e-58	0.215228	0.023592	7.31e-20	0.0757	20	1.58e-18
cg01041367	8	TMEM70;TMEM70	74888080	ENSG00000175606	8	ENSG00000175606	74889845	rs4434614	8	74886732	A	G	0.153082	-0.192526	0.0114332	1.26e-63	0.500887	0.0463826	3.48e-27	-0.384371	0.0422835	9.87e-20	0.0586	20	2.12e-18
cg03864215	11	KCNJ11;KCNJ11;KCNJ11	17408437	ENSG00000187486	11	ENSG00000187486	17409142	rs5219	11	17409572	T	C	0.352883	0.144827	0.0121773	1.28e-32	0.449288	0.0324157	1.1e-43	0.322348	0.0357141	1.78e-19	0.08	20	3.81e-18
cg08160980	1	C1orf190;POMGNT1	46668840	ENSG00000085998	1	ENSG00000085998	46670165	rs28363229	1	46732948	G	C	0.183897	-0.295969	0.0111104	2.41e-156	0.393167	0.0412084	1.42e-21	-0.752782	0.0838081	2.65e-19	0.107	20	5.62e-18
cg15626350	6	ESR1;ESR1;ESR1;ESR1	152130207	ENSG00000091831	6	ENSG00000091831	152214290	rs1101080	6	152033643	T	G	0.269384	-0.124088	0.00958533	2.49e-38	-0.443692	0.0357887	2.69e-35	0.279671	0.0312347	3.43e-19	0.0571	20	7.22e-18
cg15657588	6	TNXB	32075763	ENSG00000168477	6	ENSG00000168477	32046021	rs204883	6	32032743	A	G	0.446322	0.420816	0.0180376	2.2e-120	0.317962	0.032981	5.38e-22	1.32348	0.148539	5.1e-19	0.67	20	1.07e-17
cg15657588_3361	6	TNXB	32075763	ENSG00000168477	6	ENSG00000168477	32046021	rs204883	6	32032743	A	G	0.446322	0.420816	0.0180376	2.2e-120	0.317962	0.032981	5.38e-22	1.32348	0.148539	5.1e-19	0.67	20	1.06e-17
cg15657588_3362	6	TNXB	32075763	ENSG00000168477	6	ENSG00000168477	32046021	rs204883	6	32032743	A	G	0.446322	0.420816	0.0180376	2.2e-120	0.317962	0.032981	5.38e-22	1.32348	0.148539	5.1e-19	0.67	20	1.05e-17
cg15657588_3363	6	TNXB	32075763	ENSG00000168477	6	ENSG00000168477	32046021	rs204883	6	32032743	A	G	0.446322	0.420816	0.0180376	2.2e-120	0.317962	0.032981	5.38e-22	1.32348	0.148539	5.1e-19	0.67	20	1.04e-17
cg15657588_3364	6	TNXB	32075763	ENSG00000168477	6	ENSG00000168477	32046021	rs204883	6	32032743	A	G	0.446322	0.420816	0.0180376	2.2e-120	0.317962	0.032981	5.38e-22	1.32348	0.148539	5.1e-19	0.67	20	1.04e-17
cg15657588_3365	6	TNXB	32075763	ENSG00000168477	6	ENSG00000168477	32046021	rs204883	6	32032743	A	G	0.446322	0.420816	0.0180376	2.2e-120	0.317962	0.032981	5.38e-22	1.32348	0.148539	5.1e-19	0.67	20	1.03e-17
cg15657588_3366	6	TNXB	32075763	ENSG00000168477	6	ENSG00000168477	32046021	rs204883	6	32032743	A	G	0.446322	0.420816	0.0180376	2.2e-120	0.317962	0.032981	5.38e-22	1.32348	0.148539	5.1e-19	0.67	20	1.02e-17
cg15657588_3367	6	TNXB	32075763	ENSG00000168477	6	ENSG00000168477	32046021	rs204883	6	32032743	A	G	0.446322	0.420816	0.0180376	2.2e-120	0.317962	0.032981	5.38e-22	1.32348	0.148539	5.1e-19	0.67	20	1.02e-17
cg24939380	4	COQ2	84189574	ENSG00000173085	4	ENSG00000173085	84194378	rs6535454	4	84191031	A	G	0.256461	0.249421	0.00878195	1.93e-177	0.332069	0.0355908	1.06e-20	0.751113	0.084736	7.71e-19	0.0637	20	1.53e-17
cg09575421	11	ABCC8	17415270	ENSG00000187486	11	ENSG00000187486	17409142	rs2074310	11	17421886	T	C	0.349901	0.157188	0.012183	4.37e-38	0.402905	0.0332057	7.01e-34	0.390137	0.0441382	9.66e-19	0.0957	20	1.9e-17
cg26588076	17	SREBF1;SREBF1	17741631	ENSG00000072310	17	ENSG00000072310	17727019	rs11656665	17	17724789	G	A	0.425447	-0.323713	0.00811064	0	0.30102	0.0332417	1.36e-19	-1.07539	0.121773	1.04e-18	0.183	20	2.03e-17
cg14187895	17	ERBB2;PGAP3	37843818	ENSG00000161395	17	ENSG00000161395	37840212	rs2517953	17	37841211	G	C	0.33499	0.355551	0.00845397	0	-0.308238	0.0341339	1.71e-19	-1.1535	0.130648	1.06e-18	0.467	20	2.05e-17
cg14187895_6648	17	ERBB2;PGAP3	37843818	ENSG00000161395	17	ENSG00000161395	37840212	rs2517953	17	37841211	G	C	0.33499	0.355551	0.00845397	0	-0.308238	0.0341339	1.71e-19	-1.1535	0.130648	1.06e-18	0.467	20	2.04e-17
cg13568622	9	ALDOB	104197886	ENSG00000136872	9	ENSG00000136872	104190482	rs75061787	9	104165291	A	C	0.0775348	0.170123	0.016017	2.37e-26	0.885593	0.0563485	1.17e-55	0.1921	0.0218291	1.37e-18	0.0595	7	2.62e-17
cg24357503	17	ACOX1;C17orf106;ACOX1;C17orf106	73975484	ENSG00000161533	17	ENSG00000161533	73956551	rs9635674	17	73965938	A	G	0.0586481	-0.9694	0.0178124	0	0.60713	0.0681068	4.91e-19	-1.59669	0.181501	1.4e-18	0.248	10	2.67e-17
cg01153817	11	KCNJ11;KCNJ11	17409509	ENSG00000187486	11	ENSG00000187486	17409142	rs5219	11	17409572	T	C	0.352883	0.144827	0.0121773	1.28e-32	-0.423186	0.0329638	1.01e-37	-0.342231	0.0392257	2.67e-18	0.23	20	5.05e-17
cg04344749	1	LDLRAP1	25871814	ENSG00000157978	1	ENSG00000157978	25882724	rs3856240	1	25892525	C	T	0.475149	0.607736	0.00811021	0	0.281083	0.0320363	1.73e-18	2.16212	0.248111	2.92e-18	0.249	6	5.5e-17
cg16497413	12	MMAB	109992779	ENSG00000139428	12	ENSG00000139428	110002467	rs7970557	12	110002133	T	C	0.176938	-0.228764	0.0105844	1.34e-103	0.400983	0.0425083	3.98e-21	-0.570508	0.0659889	5.36e-18	0.0735	20	1e-16
cg16686185	17	GAA;GAA;GAA	78078845	ENSG00000171298	17	ENSG00000171298	78084516	rs12150060	17	78063086	A	G	0.279324	-0.548154	0.00845203	0	-0.293489	0.033677	2.91e-18	1.86771	0.216241	5.76e-18	0.0867	20	1.07e-16
cg16686185_6862	17	GAA;GAA;GAA	78078845	ENSG00000171298	17	ENSG00000171298	78084516	rs12150060	17	78063086	A	G	0.279324	-0.548154	0.00845203	0	-0.293489	0.033677	2.91e-18	1.86771	0.216241	5.76e-18	0.0867	20	1.06e-16
cg07132038	7	PRKAG2	151575677	ENSG00000106617	7	ENSG00000106617	151413703	rs76351165	7	151573795	A	C	0.0695825	-0.230852	0.0166071	6.26e-44	0.736064	0.0670525	4.91e-28	-0.313631	0.036405	6.99e-18	0.121	8	1.28e-16
cg01758899	16	TK2	66583237	ENSG00000166548	16	ENSG00000166548	66564176	rs61066285	16	66631542	G	A	0.137177	0.705711	0.0116947	0	-0.441203	0.0507351	3.43e-18	-1.59951	0.185832	7.48e-18	0.0831	20	1.36e-16
cg07624705	19	NDUFA13;TSSK6	19626525	ENSG00000186010	19	ENSG00000186010	19635415	rs61744761	19	19656615	T	C	0.166004	0.178241	0.0126846	7.51e-45	-0.459726	0.042246	1.4e-27	-0.387712	0.045063	7.71e-18	0.273	20	1.4e-16
cg06787764	1	C1orf190;POMGNT1	46668870	ENSG00000085998	1	ENSG00000085998	46670165	rs28363229	1	46732948	G	C	0.183897	-0.295969	0.0111104	2.41e-156	0.365985	0.0404526	1.47e-19	-0.808691	0.0943996	1.07e-17	0.148	10	1.92e-16
cg10073091	1	DHCR24	55352301	ENSG00000116133	1	ENSG00000116133	55334098	rs12733906	1	55373383	T	A	0.429423	-0.233337	0.00809022	6.42e-183	0.288039	0.0322056	3.76e-19	-0.810087	0.0948306	1.31e-17	0.11	20	2.35e-16
cg04063345	6	ESR1;ESR1;ESR1;ESR1	152130058	ENSG00000091831	6	ENSG00000091831	152214290	rs1101080	6	152033643	T	G	0.269384	-0.124088	0.00958533	2.49e-38	-0.409664	0.0361794	1.01e-29	0.302902	0.0355396	1.56e-17	0.102	20	2.77e-16
cg11084629	1	PARS2	55230770	ENSG00000162396	1	ENSG00000162396	55226379	rs1180959	1	55240823	C	A	0.432406	0.274744	0.00787335	8.7e-267	-0.282433	0.0321745	1.66e-18	-0.972777	0.114271	1.7e-17	0.583	14	3e-16
cg22543374	15	FBN1	48732134	ENSG00000166147	15	ENSG00000166147	48819274	rs56686382	15	48766250	C	G	0.253479	-0.196072	0.00916925	1.9e-101	-0.344064	0.0374261	3.81e-20	0.56987	0.0674743	3.02e-17	0.419	20	5.32e-16
cg01606800	14	SERPINA1;SERPINA1;SERPINA1;SERPINA1;SERPINA1;SERPINA1;SERPINA1;SERPINA1;SERPINA1;SERPINA1;SERPINA1	94855990	ENSG00000197249	14	ENSG00000197249	94850057	rs8008743	14	94857010	G	C	0.498012	0.452091	0.00756954	0	-0.277231	0.0325244	1.54e-17	-1.63074	0.193255	3.22e-17	0.0576	18	5.64e-16
cg01606800_5767	14	SERPINA1;SERPINA1;SERPINA1;SERPINA1;SERPINA1;SERPINA1;SERPINA1;SERPINA1;SERPINA1;SERPINA1;SERPINA1	94855990	ENSG00000197249	14	ENSG00000197249	94850057	rs8008743	14	94857010	G	C	0.498012	0.452091	0.00756954	0	-0.277231	0.0325244	1.54e-17	-1.63074	0.193255	3.22e-17	0.0576	18	5.61e-16
cg17498424	22	CYP2D6;CYP2D6	42528123	ENSG00000198951	22	ENSG00000198951	42460602	rs2013960	22	42457912	A	T	0.474155	0.187939	0.00792791	3.13e-124	-0.290565	0.0322872	2.27e-19	-0.646806	0.0768769	3.98e-17	0.0569	20	6.89e-16
cg17498424_7637	22	CYP2D6;CYP2D6	42528123	ENSG00000198951	22	ENSG00000198951	42460602	rs2013960	22	42457912	A	T	0.474155	0.187939	0.00792791	3.13e-124	-0.290565	0.0322872	2.27e-19	-0.646806	0.0768769	3.98e-17	0.0569	20	6.85e-16
cg17498424_7638	22	CYP2D6;CYP2D6	42528123	ENSG00000198951	22	ENSG00000198951	42460602	rs2013960	22	42457912	A	T	0.474155	0.187939	0.00792791	3.13e-124	-0.290565	0.0322872	2.27e-19	-0.646806	0.0768769	3.98e-17	0.0569	20	6.81e-16
cg17498424_7639	22	CYP2D6;CYP2D6	42528123	ENSG00000198951	22	ENSG00000198951	42460602	rs2013960	22	42457912	A	T	0.474155	0.187939	0.00792791	3.13e-124	-0.290565	0.0322872	2.27e-19	-0.646806	0.0768769	3.98e-17	0.0569	20	6.77e-16
cg17498424_7640	22	CYP2D6;CYP2D6	42528123	ENSG00000198951	22	ENSG00000198951	42460602	rs2013960	22	42457912	A	T	0.474155	0.187939	0.00792791	3.13e-124	-0.290565	0.0322872	2.27e-19	-0.646806	0.0768769	3.98e-17	0.0569	20	6.73e-16
cg17498424_7641	22	CYP2D6;CYP2D6	42528123	ENSG00000198951	22	ENSG00000198951	42460602	rs2013960	22	42457912	A	T	0.474155	0.187939	0.00792791	3.13e-124	-0.290565	0.0322872	2.27e-19	-0.646806	0.0768769	3.98e-17	0.0569	20	6.7e-16
cg11700584	14	RPL36AL;MGAT2	50088544	ENSG00000168282	14	ENSG00000168282	50088843	rs4900940	14	50075310	A	C	0.241551	-0.145718	0.00916767	6.88e-57	0.36932	0.0376014	9.06e-23	-0.394558	0.0472218	6.52e-17	0.244	20	1.09e-15
cg22018815	17	ERBB2;ERBB2	37879654	ENSG00000161395	17	ENSG00000161395	37840212	rs907087	17	37828787	G	A	0.311133	0.32512	0.00846346	0	0.300817	0.0354973	2.36e-17	1.08079	0.130603	1.28e-16	0.0877	20	2.13e-15
cg17828057	8	PLAT;PLAT	42037527	ENSG00000104368	8	ENSG00000104368	42048739	rs4481580	8	42031886	A	G	0.399602	-0.0686657	0.00807053	1.77e-17	0.940871	0.0272164	7.14e-262	-0.072981	0.00883369	1.44e-16	0.647	20	2.38e-15
cg10180697	5	DHFR;MSH3	79948941	ENSG00000228716	5	ENSG00000228716	79936424	rs11952744	5	79926897	A	G	0.247515	-0.854175	0.017432	0	0.296646	0.0353975	5.27e-17	-2.87944	0.348581	1.45e-16	0.434	20	2.39e-15
cg19389372	19	SDHAF1	36485356	ENSG00000205138	19	ENSG00000205138	36486655	rs4805149	19	36483832	T	C	0.164016	-0.259919	0.0124906	3.57e-96	-0.44391	0.0493939	2.54e-19	0.585521	0.0709674	1.58e-16	0.236	11	2.58e-15
cg24514275	8	PLAT;PLAT	42037170	ENSG00000104368	8	ENSG00000104368	42048739	rs6990470	8	42008456	G	C	0.400596	-0.0692134	0.00806551	9.37e-18	0.802807	0.0292442	6.61e-166	-0.0862142	0.0105261	2.6e-16	0.867	20	4.23e-15
cg12133952	1	SLC6A9	44497352	ENSG00000196517	1	ENSG00000196517	44477155	rs12037805	1	44497249	C	T	0.342942	-0.0939316	0.00861426	1.1e-27	0.426824	0.0344184	2.58e-35	-0.220071	0.0268747	2.64e-16	0.781	20	4.27e-15
cg12054981	8	PLAT;PLAT	42037387	ENSG00000104368	8	ENSG00000104368	42048739	rs4481580	8	42031886	A	G	0.399602	-0.0686657	0.00807053	1.77e-17	0.829463	0.0290083	7.98e-180	-0.0827833	0.0101514	3.5e-16	0.831	20	5.63e-15
cg23351327	7	PRKAG2;PRKAG2	151433178	ENSG00000106617	7	ENSG00000106617	151413703	rs76351165	7	151573795	A	C	0.0695825	-0.230852	0.0166071	6.26e-44	-0.685746	0.0682014	8.76e-24	0.336644	0.0413217	3.73e-16	0.206	7	5.98e-15
cg24635468	6	NT5E;NT5E	86159682	ENSG00000135318	6	ENSG00000135318	86182654	rs6919207	6	86129271	T	C	0.100398	-0.800302	0.0127223	0	0.420103	0.0513627	2.86e-16	-1.90501	0.234872	5.03e-16	0.44	15	8.01e-15
cg05364829	1	ECE1;ECE1	21671910	ENSG00000117298	1	ENSG00000117298	21607868	rs2745251	1	21674005	T	C	0.34493	0.315496	0.00879311	6.29e-282	-0.263985	0.0318878	1.25e-16	-1.19513	0.148157	7.23e-16	0.14	7	1.15e-14
cg04399085	16	COX4NB;COX4I1;COX4NB	85832271	ENSG00000131143	16	ENSG00000131143	85836444	rs76341119	16	85809290	A	G	0.0516899	0.310423	0.0174807	1.49e-70	-0.621013	0.0689356	2.09e-19	-0.499865	0.0622191	9.44e-16	0.286	12	1.49e-14
cg14519323	9	GRHPR	37432946	ENSG00000137106	9	ENSG00000137106	37429825	rs59967810	9	37420311	T	C	0.348907	0.854447	0.00702188	0	0.27545	0.0342274	8.44e-16	3.10201	0.386297	9.74e-16	0.622	6	1.53e-14
cg03680150	12	NDUFA9	4758201	ENSG00000139180	12	ENSG00000139180	4756282	rs714621	12	4758188	G	C	0.446322	0.150109	0.0118247	6.34e-37	0.322669	0.0312105	4.72e-25	0.465211	0.0580327	1.09e-15	0.286	20	1.7e-14
cg22684968	7	AASS	121784356	ENSG00000008311	7	ENSG00000008311	121750017	rs74937683	7	121781468	G	A	0.0695825	-0.461685	0.0142346	9.08e-231	0.433772	0.0526118	1.65e-16	-1.06435	0.1332	1.34e-15	0.211	12	2.09e-14
cg25267304	13	PCOTH;PCOTH;MIPEP	24462978	ENSG00000027001	13	ENSG00000027001	24383943	rs3794340	13	24455686	C	T	0.255467	-0.130128	0.00917415	1.15e-45	0.346512	0.0359167	5.03e-22	-0.375537	0.0470759	1.5e-15	0.338	20	2.31e-14
cg16428612	16	SPG7;SPG7	89573535	ENSG00000197912	16	ENSG00000197912	89590750	rs997212	16	89616039	G	A	0.485089	0.182747	0.0079606	1.27e-116	-0.284123	0.0334502	2e-17	-0.643196	0.0807414	1.64e-15	0.41	20	2.52e-14
cg05689600	5	ALDH7A1	125930496	ENSG00000164904	5	ENSG00000164904	125904321	rs62391691	5	126078913	A	G	0.05666	-0.27652	0.0264148	1.21e-25	0.887853	0.0729318	4.29e-34	-0.311448	0.0392385	2.07e-15	0.166	14	3.16e-14
cg09984392	8	SQLE	126011784	ENSG00000104549	8	ENSG00000104549	126022632	rs10956230	8	126043470	C	G	0.084493	0.237989	0.0141204	9.77e-64	-0.514389	0.0572381	2.54e-19	-0.462663	0.0583437	2.19e-15	0.51	20	3.34e-14
cg09832911	10	ALOX5	45923678	ENSG00000012779	10	ENSG00000012779	45905611	rs3780903	10	45920705	C	T	0.266402	-0.233623	0.00876901	2.22e-156	-0.305548	0.0368106	1.04e-16	0.764603	0.0964822	2.28e-15	0.262	20	3.46e-14
cg09832911_4529	10	ALOX5	45923678	ENSG00000012779	10	ENSG00000012779	45905611	rs3780903	10	45920705	C	T	0.266402	-0.233623	0.00876901	2.22e-156	-0.305548	0.0368106	1.04e-16	0.764603	0.0964822	2.28e-15	0.262	20	3.44e-14
cg04133410	9	PTCH1;PTCH1;PTCH1	98271957	ENSG00000185920	9	ENSG00000185920	98242300	rs28493225	9	98226307	T	C	0.0984095	0.486009	0.0140956	1.62e-260	-0.448366	0.0551482	4.29e-16	-1.08396	0.136981	2.51e-15	0.105	14	3.76e-14
cg00747065	2	HADHA;HADHB;HADHB	26467663	ENSG00000084754	2	ENSG00000084754	26440549	rs11126405	2	26446695	A	G	0.208748	-0.237564	0.00999152	5.83e-125	-0.334471	0.0399499	5.65e-17	0.710269	0.0899417	2.86e-15	0.0552	20	4.26e-14
cg00747065_684	2	HADHA;HADHB;HADHB	26467663	ENSG00000084754	2	ENSG00000084754	26440549	rs11126405	2	26446695	A	G	0.208748	-0.237564	0.00999152	5.83e-125	-0.334471	0.0399499	5.65e-17	0.710269	0.0899417	2.86e-15	0.0552	20	4.24e-14
cg12416033	19	SDHAF1	36484731	ENSG00000205138	19	ENSG00000205138	36486655	rs7251575	19	36488986	C	T	0.230616	-0.236708	0.0105752	5.74e-111	-0.356269	0.0422242	3.24e-17	0.664407	0.0841529	2.9e-15	0.916	9	4.28e-14
cg13199127	6	TNXB	32049196	ENSG00000168477	6	ENSG00000168477	32046021	rs2269426	6	32076499	A	G	0.412525	0.434818	0.0181727	1.6e-126	0.283116	0.0339205	7.03e-17	1.53583	0.194884	3.25e-15	0.26	20	4.78e-14
cg13199127_2657	6	TNXB	32049196	ENSG00000168477	6	ENSG00000168477	32046021	rs2269426	6	32076499	A	G	0.412525	0.434818	0.0181727	1.6e-126	0.283116	0.0339205	7.03e-17	1.53583	0.194884	3.25e-15	0.26	20	4.76e-14
cg13199127_2658	6	TNXB	32049196	ENSG00000168477	6	ENSG00000168477	32046021	rs2269426	6	32076499	A	G	0.412525	0.434818	0.0181727	1.6e-126	0.283116	0.0339205	7.03e-17	1.53583	0.194884	3.25e-15	0.26	20	4.74e-14
cg13199127_2659	6	TNXB	32049196	ENSG00000168477	6	ENSG00000168477	32046021	rs2269426	6	32076499	A	G	0.412525	0.434818	0.0181727	1.6e-126	0.283116	0.0339205	7.03e-17	1.53583	0.194884	3.25e-15	0.26	20	4.72e-14
cg13199127_2660	6	TNXB	32049196	ENSG00000168477	6	ENSG00000168477	32046021	rs2269426	6	32076499	A	G	0.412525	0.434818	0.0181727	1.6e-126	0.283116	0.0339205	7.03e-17	1.53583	0.194884	3.25e-15	0.26	20	4.69e-14
cg13199127_2661	6	TNXB	32049196	ENSG00000168477	6	ENSG00000168477	32046021	rs2269426	6	32076499	A	G	0.412525	0.434818	0.0181727	1.6e-126	0.283116	0.0339205	7.03e-17	1.53583	0.194884	3.25e-15	0.26	20	4.67e-14
cg13199127_2662	6	TNXB	32049196	ENSG00000168477	6	ENSG00000168477	32046021	rs2269426	6	32076499	A	G	0.412525	0.434818	0.0181727	1.6e-126	0.283116	0.0339205	7.03e-17	1.53583	0.194884	3.25e-15	0.26	20	4.65e-14
cg13199127_2663	6	TNXB	32049196	ENSG00000168477	6	ENSG00000168477	32046021	rs2269426	6	32076499	A	G	0.412525	0.434818	0.0181727	1.6e-126	0.283116	0.0339205	7.03e-17	1.53583	0.194884	3.25e-15	0.26	20	4.63e-14
cg10524915	14	SERPINA1;SERPINA1;SERPINA1;SERPINA1;SERPINA1;SERPINA1;SERPINA1;SERPINA1;SERPINA1;SERPINA1	94857046	ENSG00000197249	14	ENSG00000197249	94850057	rs1122629	14	94855831	A	G	0.507952	0.431075	0.00763869	0	0.259418	0.0327392	2.3e-15	1.6617	0.211768	4.27e-15	0.198	10	6.04e-14
cg10524915_5771	14	SERPINA1;SERPINA1;SERPINA1;SERPINA1;SERPINA1;SERPINA1;SERPINA1;SERPINA1;SERPINA1;SERPINA1	94857046	ENSG00000197249	14	ENSG00000197249	94850057	rs1122629	14	94855831	A	G	0.507952	0.431075	0.00763869	0	0.259418	0.0327392	2.3e-15	1.6617	0.211768	4.27e-15	0.198	10	6.01e-14
cg03233793	19	NDUFA13;TSSK6	19626605	ENSG00000186010	19	ENSG00000186010	19635415	rs2965201	19	19478051	C	T	0.170974	0.187679	0.0128519	2.68e-48	-0.392335	0.0423631	2.02e-20	-0.478365	0.0611639	5.24e-15	0.335	20	7.35e-14
cg27238887	11	PNPLA2	824970	ENSG00000177666	11	ENSG00000177666	822237	rs6597978	11	817286	G	C	0.44831	0.158335	0.00987816	8.04e-58	-0.296781	0.0333128	5.15e-19	-0.533508	0.0685129	6.86e-15	0.0665	20	9.58e-14
cg16367976	22	TYMP;ODF3B;TYMP;TYMP	50969678	ENSG00000025708	22	ENSG00000025708	50966333	rs131813	22	50961169	A	G	0.227634	-0.675482	0.0121579	0	-0.321476	0.0408916	3.79e-15	2.10119	0.269933	7.02e-15	0.0524	14	9.75e-14
cg22232207	20	CD40;CD40	44746825	ENSG00000101017	20	ENSG00000101017	44752706	rs745307	20	44747086	A	G	0.247515	0.529103	0.00873393	0	-0.289528	0.0369411	4.59e-15	-1.82747	0.235111	7.68e-15	0.403	9	1.06e-13
cg15603896	7	TFR2	100231672	ENSG00000106327	7	ENSG00000106327	100229220	rs11983745	7	100223678	C	T	0.185885	-0.101594	0.0098616	6.9e-25	0.475132	0.0401611	2.71e-32	-0.213823	0.0275218	7.9e-15	0.0864	20	1.09e-13
cg22547559	5	ALDH7A1	125929611	ENSG00000164904	5	ENSG00000164904	125904321	rs6861395	5	125928737	T	C	0.0924453	0.481576	0.0190988	2.74e-140	-0.462178	0.0567842	3.98e-16	-1.04197	0.134523	9.51e-15	0.479	12	1.3e-13
cg26291600	10	ALOX5	45923705	ENSG00000012779	10	ENSG00000012779	45905611	rs3780906	10	45921982	A	G	0.266402	-0.233834	0.00878112	3.12e-156	-0.294762	0.0365409	7.23e-16	0.793299	0.102756	1.16e-14	0.109	20	1.58e-13
cg26291600_4531	10	ALOX5	45923705	ENSG00000012779	10	ENSG00000012779	45905611	rs3780906	10	45921982	A	G	0.266402	-0.233834	0.00878112	3.12e-156	-0.294762	0.0365409	7.23e-16	0.793299	0.102756	1.16e-14	0.109	20	1.58e-13
cg16557858	17	ERBB2;ERBB2	37879740	ENSG00000131748	17	ENSG00000131748	37806527	rs1495100	17	37832279	C	T	0.321074	0.0987399	0.00843743	1.24e-31	0.356513	0.0348482	1.45e-24	0.27696	0.0359584	1.34e-14	0.054	20	1.81e-13
cg17035132	11	KCNQ1;KCNQ1	2504160	ENSG00000053918	11	ENSG00000053918	2668126	rs11022998	11	2502582	T	G	0.457256	0.0767949	0.0080711	1.82e-21	-0.41471	0.031881	1.1e-38	-0.185177	0.0241127	1.6e-14	0.272	20	2.15e-13
cg17035132_4907	11	KCNQ1;KCNQ1	2504160	ENSG00000053918	11	ENSG00000053918	2668126	rs11022998	11	2502582	T	G	0.457256	0.0767949	0.0080711	1.82e-21	-0.41471	0.031881	1.1e-38	-0.185177	0.0241127	1.6e-14	0.272	20	2.14e-13
cg26267782	19	SLC7A9;SLC7A9	33349410	ENSG00000021488	19	ENSG00000021488	33341043	rs7247248	19	33403506	A	G	0.410537	-0.237045	0.00806956	1.14e-189	-0.259921	0.0327564	2.11e-15	0.911988	0.119052	1.85e-14	0.0507	20	2.47e-13
cg21708354	6	MTO1;MTO1;MTO1	74171446	ENSG00000135297	6	ENSG00000135297	74195130	rs9352002	6	74220852	C	T	0.0715706	-0.440635	0.0153831	1.89e-180	0.541214	0.0681299	1.96e-15	-0.814161	0.106358	1.93e-14	0.0566	8	2.57e-13
cg01227078	5	SLC25A46	110074645	ENSG00000164209	5	ENSG00000164209	110087347	rs17446534	5	110079450	C	T	0.0904573	-0.334945	0.0141652	1.31e-123	-0.449556	0.0557216	7.15e-16	0.745057	0.0975759	2.25e-14	0.136	20	2.97e-13
cg16257983	10	FAS;FAS;FAS;FAS;FAS;FAS;FAS;ACTA2	90750218	ENSG00000026103	10	ENSG00000026103	90762978	rs10887875	10	90742982	T	C	0.284294	-0.388776	0.00832367	0	0.264157	0.0341423	1.02e-14	-1.47176	0.192817	2.29e-14	0.521	13	3.02e-13
cg21042276	6	TNXB	32038541	ENSG00000204386	6	ENSG00000204386	31828059	rs1150754	6	32050758	T	C	0.111332	-0.14387	0.0177789	5.86e-16	-0.897612	0.0391385	2.12e-116	0.160281	0.0210037	2.33e-14	0.0861	20	3.05e-13
cg21042276_2545	6	TNXB	32038541	ENSG00000204386	6	ENSG00000204386	31828059	rs1150754	6	32050758	T	C	0.111332	-0.14387	0.0177789	5.86e-16	-0.897612	0.0391385	2.12e-116	0.160281	0.0210037	2.33e-14	0.0861	20	3.04e-13
cg21042276_2546	6	TNXB	32038541	ENSG00000204386	6	ENSG00000204386	31828059	rs1150754	6	32050758	T	C	0.111332	-0.14387	0.0177789	5.86e-16	-0.897612	0.0391385	2.12e-116	0.160281	0.0210037	2.33e-14	0.0861	20	3.03e-13
cg21042276_2547	6	TNXB	32038541	ENSG00000204386	6	ENSG00000204386	31828059	rs1150754	6	32050758	T	C	0.111332	-0.14387	0.0177789	5.86e-16	-0.897612	0.0391385	2.12e-116	0.160281	0.0210037	2.33e-14	0.0861	20	3.01e-13
cg21042276_2548	6	TNXB	32038541	ENSG00000204386	6	ENSG00000204386	31828059	rs1150754	6	32050758	T	C	0.111332	-0.14387	0.0177789	5.86e-16	-0.897612	0.0391385	2.12e-116	0.160281	0.0210037	2.33e-14	0.0861	20	3e-13
cg21042276_2549	6	TNXB	32038541	ENSG00000204386	6	ENSG00000204386	31828059	rs1150754	6	32050758	T	C	0.111332	-0.14387	0.0177789	5.86e-16	-0.897612	0.0391385	2.12e-116	0.160281	0.0210037	2.33e-14	0.0861	20	2.99e-13
cg21042276_2550	6	TNXB	32038541	ENSG00000204386	6	ENSG00000204386	31828059	rs1150754	6	32050758	T	C	0.111332	-0.14387	0.0177789	5.86e-16	-0.897612	0.0391385	2.12e-116	0.160281	0.0210037	2.33e-14	0.0861	20	2.97e-13
cg21042276_2551	6	TNXB	32038541	ENSG00000204386	6	ENSG00000204386	31828059	rs1150754	6	32050758	T	C	0.111332	-0.14387	0.0177789	5.86e-16	-0.897612	0.0391385	2.12e-116	0.160281	0.0210037	2.33e-14	0.0861	20	2.96e-13
cg13608979	9	TGFBR1;TGFBR1	101871229	ENSG00000106799	9	ENSG00000106799	101891397	rs10733708	9	101868742	A	G	0.279324	-0.125086	0.00881033	9.48e-46	0.308758	0.0341823	1.68e-19	-0.405125	0.0531586	2.52e-14	0.0613	10	3.19e-13
cg15584071	19	SDHAF1	36484913	ENSG00000205138	19	ENSG00000205138	36486655	rs7247214	19	36489149	A	G	0.164016	-0.257649	0.0124161	1.2e-95	-0.401112	0.0491259	3.21e-16	0.642336	0.0845403	3.01e-14	0.936	11	3.8e-13
cg22789605	12	SLC11A2	51419164	ENSG00000050405	12	ENSG00000050405	50623450	rs11169638	12	51362174	T	G	0.234592	0.116138	0.0108412	8.88e-27	-0.425981	0.0395394	4.59e-27	-0.272636	0.0358901	3.04e-14	0.0662	20	3.83e-13
cg23666300	8	BMP1;BMP1;BMP1	22049929	ENSG00000168487	8	ENSG00000168487	22046044	rs12114940	8	22048790	G	T	0.422465	-0.142841	0.00865177	3.11e-61	-0.277277	0.0325644	1.67e-17	0.515155	0.0680738	3.8e-14	0.408	6	4.76e-13
cg06571407	20	CD40;CD40	44746823	ENSG00000101017	20	ENSG00000101017	44752706	rs745307	20	44747086	A	G	0.247515	0.529103	0.00873393	0	-0.28352	0.0371988	2.5e-14	-1.86619	0.246781	3.96e-14	0.707	9	4.94e-13
cg08675664	5	ALDH7A1	125930870	ENSG00000164904	5	ENSG00000164904	125904321	rs62391691	5	126078913	A	G	0.05666	-0.27652	0.0264148	1.21e-25	0.784048	0.0727431	4.36e-27	-0.352683	0.0469652	5.94e-14	0.132	10	7.37e-13
cg03545077	2	TPO;TPO;TPO;TPO	1498138	ENSG00000115705	2	ENSG00000115705	1462739	rs3755554	2	1499194	C	T	0.459245	0.0963173	0.00802069	3.2e-33	0.312985	0.0328783	1.74e-21	0.307738	0.0412523	8.66e-14	0.11	20	1.07e-12
cg11171825	6	PEX6	42939029	ENSG00000124587	6	ENSG00000124587	42939283	rs11752813	6	42928017	G	C	0.462227	0.894553	0.0062523	0	0.243436	0.0326991	9.71e-14	3.6747	0.494264	1.05e-13	0.251	20	1.29e-12
cg08331981	19	NDUFA13;TSSK6	19626599	ENSG00000186010	19	ENSG00000186010	19635415	rs8102502	19	19652746	C	T	0.175944	0.162259	0.0116565	4.79e-44	-0.35623	0.0411097	4.5e-18	-0.455489	0.0619173	1.89e-13	0.119	20	2.32e-12
cg19466160	17	DLG4;DLG4	7117160	ENSG00000072778	17	ENSG00000072778	7124518	rs35224044	17	7116154	C	T	0.415507	0.316926	0.00793864	0	0.242335	0.0323851	7.27e-14	1.3078	0.177815	1.91e-13	0.405	20	2.33e-12
cg15200445	19	PIP5K1C	3698926	ENSG00000186111	19	ENSG00000186111	3665329	rs147640902	19	3677496	A	G	0.143141	0.235084	0.0122279	2.28e-82	-0.342678	0.0430837	1.81e-15	-0.686019	0.0933408	1.99e-13	0.164	8	2.42e-12
cg27530370	1	ADAR	154589288	ENSG00000160710	1	ENSG00000160710	154577506	rs3766922	1	154577055	G	T	0.471173	-0.170502	0.00789924	2.51e-103	0.249899	0.0320268	6.05e-15	-0.682283	0.0929787	2.17e-13	0.135	8	2.63e-12
cg03483464	3	CPOX	98312971	ENSG00000080819	3	ENSG00000080819	98276271	rs1381090	3	98319863	T	A	0.296223	-0.172937	0.00936161	3.41e-76	0.288891	0.0361555	1.35e-15	-0.598624	0.0816274	2.24e-13	0.443	18	2.7e-12
cg07438401	3	SUCLG2	67698057	ENSG00000172340	3	ENSG00000172340	67557961	rs6786211	3	67703360	T	A	0.357853	-0.222745	0.00816319	6.13e-164	0.251908	0.0332067	3.3e-14	-0.884231	0.120981	2.69e-13	0.118	18	3.24e-12
cg27556150	19	LIPE	42916632	ENSG00000079435	19	ENSG00000079435	42918618	rs34845087	19	42916630	C	G	0.0675944	0.159227	0.0203688	5.4e-15	1.47984	0.0740077	6e-89	0.107597	0.0147786	3.32e-13	0.162	20	3.98e-12
cg27316956	6	SYNE1;SYNE1	152958899	ENSG00000131018	6	ENSG00000131018	152700877	rs9322384	6	152959404	A	G	0.423459	0.0609816	0.00806912	4.11e-14	-0.794045	0.030377	1.29e-150	-0.0767986	0.0105782	3.87e-13	0.0743	20	4.61e-12
cg22056544	6	TNXB	32038230	ENSG00000168477	6	ENSG00000168477	32046021	rs6449	6	32006655	T	C	0.306163	0.421402	0.0196052	1.76e-102	0.284427	0.0369451	1.38e-14	1.48158	0.204419	4.24e-13	0.233	16	5.03e-12
cg22056544_2537	6	TNXB	32038230	ENSG00000168477	6	ENSG00000168477	32046021	rs6449	6	32006655	T	C	0.306163	0.421402	0.0196052	1.76e-102	0.284427	0.0369451	1.38e-14	1.48158	0.204419	4.24e-13	0.233	16	5.01e-12
cg22056544_2538	6	TNXB	32038230	ENSG00000168477	6	ENSG00000168477	32046021	rs6449	6	32006655	T	C	0.306163	0.421402	0.0196052	1.76e-102	0.284427	0.0369451	1.38e-14	1.48158	0.204419	4.24e-13	0.233	16	4.99e-12
cg22056544_2539	6	TNXB	32038230	ENSG00000168477	6	ENSG00000168477	32046021	rs6449	6	32006655	T	C	0.306163	0.421402	0.0196052	1.76e-102	0.284427	0.0369451	1.38e-14	1.48158	0.204419	4.24e-13	0.233	16	4.97e-12
cg22056544_2540	6	TNXB	32038230	ENSG00000168477	6	ENSG00000168477	32046021	rs6449	6	32006655	T	C	0.306163	0.421402	0.0196052	1.76e-102	0.284427	0.0369451	1.38e-14	1.48158	0.204419	4.24e-13	0.233	16	4.96e-12
cg22056544_2541	6	TNXB	32038230	ENSG00000168477	6	ENSG00000168477	32046021	rs6449	6	32006655	T	C	0.306163	0.421402	0.0196052	1.76e-102	0.284427	0.0369451	1.38e-14	1.48158	0.204419	4.24e-13	0.233	16	4.94e-12
cg22056544_2542	6	TNXB	32038230	ENSG00000168477	6	ENSG00000168477	32046021	rs6449	6	32006655	T	C	0.306163	0.421402	0.0196052	1.76e-102	0.284427	0.0369451	1.38e-14	1.48158	0.204419	4.24e-13	0.233	16	4.92e-12
cg22056544_2543	6	TNXB	32038230	ENSG00000168477	6	ENSG00000168477	32046021	rs6449	6	32006655	T	C	0.306163	0.421402	0.0196052	1.76e-102	0.284427	0.0369451	1.38e-14	1.48158	0.204419	4.24e-13	0.233	16	4.9e-12
cg07591205	11	FADS2	61633557	ENSG00000149485	11	ENSG00000149485	61581944	rs174544	11	61567753	A	C	0.304175	0.382922	0.00847044	0	0.24516	0.0335969	2.94e-13	1.56193	0.216818	5.85e-13	0.185	19	6.74e-12
cg06101725	13	COG6;COG6;COG6	40230077	ENSG00000133103	13	ENSG00000133103	40297783	rs9548852	13	40215741	C	T	0.378728	-0.352414	0.00794608	0	-0.240454	0.033028	3.33e-13	1.46562	0.204007	6.76e-13	0.138	6	7.76e-12
cg00174851	7	AKR1B1	134142981	ENSG00000085662	7	ENSG00000085662	134135569	rs1646764	7	134216444	G	C	0.450298	0.260251	0.00820928	1.45e-220	-0.238012	0.0322908	1.7e-13	-1.09344	0.152303	7e-13	0.444	20	8e-12
cg25239996	20	CD40;CD40	44746767	ENSG00000101017	20	ENSG00000101017	44752706	rs745307	20	44747086	A	G	0.247515	0.529103	0.00873393	0	-0.263383	0.0364766	5.18e-13	-2.00887	0.280183	7.51e-13	0.264	11	8.55e-12
cg11661187	4	SNCA;SNCA;SNCA;SNCA	90756533	ENSG00000145335	4	ENSG00000145335	90702358	rs2301135	4	90758389	G	C	0.514911	0.189485	0.00801044	1.05e-123	-0.241913	0.0322333	6.14e-14	-0.783279	0.109494	8.45e-13	0.125	20	9.59e-12
cg15986555	10	FGFR2;FGFR2;FGFR2;FGFR2;FGFR2;FGFR2;FGFR2;FGFR2;FGFR2	123243400	ENSG00000066468	10	ENSG00000066468	123297910	rs4752559	10	123198713	T	C	0.45328	-0.360733	0.00781425	0	-0.233356	0.0322313	4.49e-13	1.54585	0.216124	8.51e-13	0.144	11	9.62e-12
cg01051318	2	CAD	27440764	ENSG00000084774	2	ENSG00000084774	27453534	rs77531601	2	27415708	G	C	0.0497018	0.243375	0.02738	6.18e-19	0.937182	0.0779292	2.59e-33	0.259689	0.0363294	8.79e-13	0.103	20	9.9e-12
cg21157690	6	ESR1;ESR1;ESR1	152126895	ENSG00000091831	6	ENSG00000091831	152214290	rs11756568	6	152042413	T	A	0.269384	-0.124679	0.00958272	1.06e-38	-0.312438	0.0366603	1.56e-17	0.399052	0.0559743	1.01e-12	0.0502	20	1.13e-11
cg16595750	10	FGFR2;FGFR2;FGFR2;FGFR2;FGFR2;FGFR2;FGFR2;FGFR2;FGFR2	123338597	ENSG00000066468	10	ENSG00000066468	123297910	rs1896422	10	123210812	G	A	0.481113	0.405175	0.00761785	0	0.234315	0.0326192	6.8e-13	1.72919	0.242908	1.09e-12	0.348	11	1.22e-11
cg10258385	11	KCNJ11;KCNJ11	17410380	ENSG00000187486	11	ENSG00000187486	17409142	rs35271178	11	17411020	C	T	0.398608	0.144006	0.0120764	8.81e-33	-0.287016	0.0323929	7.97e-19	-0.501736	0.0705472	1.14e-12	0.0642	20	1.27e-11
cg06846458	14	SLC25A29;MIR345	100774287	ENSG00000197119	14	ENSG00000197119	100765166	rs1059264	14	100769163	T	C	0.365805	0.630903	0.00818619	0	-0.243283	0.034079	9.42e-13	-2.59329	0.364823	1.17e-12	0.245	6	1.3e-11
cg10130811	11	BBS1	66277720	ENSG00000174483	11	ENSG00000174483	66289587	rs1791686	11	66300463	A	G	0.38668	0.120128	0.00807342	4.49e-50	-0.266739	0.0329765	6.03e-16	-0.450357	0.0633719	1.19e-12	0.122	20	1.32e-11
cg00527653	10	SGPL1	72574724	ENSG00000166224	10	ENSG00000166224	72608323	rs11597530	10	72614891	G	A	0.0526839	0.692749	0.016487	0	-0.461466	0.0641068	6.09e-13	-1.50119	0.211584	1.29e-12	0.0825	7	1.42e-11
cg06549901	16	CES1;CES1;CES1	55851316	ENSG00000198848	16	ENSG00000198848	55852006	rs4783911	16	55876266	G	C	0.189861	-0.613185	0.0201176	4.8e-204	0.295291	0.0406195	3.6e-13	-2.07654	0.293656	1.53e-12	0.909	3	1.68e-11
cg06549901_6258	16	CES1;CES1;CES1	55851316	ENSG00000198848	16	ENSG00000198848	55852006	rs4783911	16	55876266	G	C	0.189861	-0.613185	0.0201176	4.8e-204	0.295291	0.0406195	3.6e-13	-2.07654	0.293656	1.53e-12	0.909	3	1.68e-11
cg24840601	3	SUMF1;SUMF1;SUMF1	4505533	ENSG00000144455	3	ENSG00000144455	4125731	rs711637	3	4487266	C	T	0.422465	-0.236422	0.00804453	7.57e-190	0.23745	0.0326823	3.72e-13	-0.995669	0.141168	1.75e-12	0.349	20	1.91e-11
cg04211581	6	ESR1;ESR1	152011656	ENSG00000091831	6	ENSG00000091831	152214290	rs35240111	6	152050523	C	G	0.261431	-0.121466	0.0096316	1.83e-36	0.314303	0.0370124	2.03e-17	-0.386462	0.0548654	1.87e-12	0.0911	20	2.03e-11
cg24625894	8	SLC39A4;SLC39A4	145638202	ENSG00000147804	8	ENSG00000147804	145638702	rs11992877	8	145601750	A	G	0.0606362	-0.387587	0.0197316	6.64e-86	-0.471097	0.0624392	4.53e-14	0.822733	0.116812	1.88e-12	0.149	6	2.03e-11
cg24625894_4248	8	SLC39A4;SLC39A4	145638202	ENSG00000147804	8	ENSG00000147804	145638702	rs11992877	8	145601750	A	G	0.0606362	-0.387587	0.0197316	6.64e-86	-0.471097	0.0624392	4.53e-14	0.822733	0.116812	1.88e-12	0.149	6	2.03e-11
cg01679043	6	SYNE1;SYNE1	152958548	ENSG00000131018	6	ENSG00000131018	152700877	rs9397538	6	152965136	C	T	0.423459	0.0607361	0.00806867	5.18e-14	-0.625732	0.0316231	3.84e-87	-0.0970641	0.0137963	1.99e-12	0.0747	20	2.13e-11
cg18440523	21	FAM3B;FAM3B	42690652	ENSG00000183844	21	ENSG00000183844	42702748	rs66817580	21	42689637	T	G	0.137177	1.20997	0.00895779	0	0.319084	0.0453543	1.99e-12	3.79202	0.539726	2.13e-12	0.528	12	2.28e-11
cg27297263	6	NT5E	86160468	ENSG00000135318	6	ENSG00000135318	86182654	rs9362220	6	86154351	T	C	0.143141	-0.76827	0.0104677	0	0.320747	0.0454563	1.71e-12	-2.39525	0.341021	2.16e-12	0.134	10	2.3e-11
cg24808318	11	CTSF	66336150	ENSG00000174080	11	ENSG00000174080	66333623	rs4930383	11	66340039	C	T	0.244533	0.6353	0.0089205	0	-0.26018	0.0370009	2.04e-12	-2.44177	0.34894	2.6e-12	0.402	20	2.77e-11
cg10303653	6	TNXB	32049516	ENSG00000168477	6	ENSG00000168477	32046021	rs2269426	6	32076499	A	G	0.412525	0.434818	0.0181727	1.6e-126	0.244989	0.0335189	2.69e-13	1.77485	0.253908	2.75e-12	0.059	13	2.91e-11
cg10303653_2673	6	TNXB	32049516	ENSG00000168477	6	ENSG00000168477	32046021	rs2269426	6	32076499	A	G	0.412525	0.434818	0.0181727	1.6e-126	0.244989	0.0335189	2.69e-13	1.77485	0.253908	2.75e-12	0.059	13	2.9e-11
cg10303653_2674	6	TNXB	32049516	ENSG00000168477	6	ENSG00000168477	32046021	rs2269426	6	32076499	A	G	0.412525	0.434818	0.0181727	1.6e-126	0.244989	0.0335189	2.69e-13	1.77485	0.253908	2.75e-12	0.059	13	2.89e-11
cg10303653_2675	6	TNXB	32049516	ENSG00000168477	6	ENSG00000168477	32046021	rs2269426	6	32076499	A	G	0.412525	0.434818	0.0181727	1.6e-126	0.244989	0.0335189	2.69e-13	1.77485	0.253908	2.75e-12	0.059	13	2.88e-11
cg10303653_2676	6	TNXB	32049516	ENSG00000168477	6	ENSG00000168477	32046021	rs2269426	6	32076499	A	G	0.412525	0.434818	0.0181727	1.6e-126	0.244989	0.0335189	2.69e-13	1.77485	0.253908	2.75e-12	0.059	13	2.87e-11
cg10303653_2677	6	TNXB	32049516	ENSG00000168477	6	ENSG00000168477	32046021	rs2269426	6	32076499	A	G	0.412525	0.434818	0.0181727	1.6e-126	0.244989	0.0335189	2.69e-13	1.77485	0.253908	2.75e-12	0.059	13	2.86e-11
cg10303653_2678	6	TNXB	32049516	ENSG00000168477	6	ENSG00000168477	32046021	rs2269426	6	32076499	A	G	0.412525	0.434818	0.0181727	1.6e-126	0.244989	0.0335189	2.69e-13	1.77485	0.253908	2.75e-12	0.059	13	2.85e-11
cg10303653_2679	6	TNXB	32049516	ENSG00000168477	6	ENSG00000168477	32046021	rs2269426	6	32076499	A	G	0.412525	0.434818	0.0181727	1.6e-126	0.244989	0.0335189	2.69e-13	1.77485	0.253908	2.75e-12	0.059	13	2.84e-11
cg20267732	11	NDUFC2	77787848	ENSG00000151366	11	ENSG00000151366	77785307	rs6592765	11	77771911	T	C	0.166004	-0.341357	0.0109398	9.61e-214	0.318287	0.0445318	8.84e-13	-1.07248	0.153938	3.24e-12	0.51	19	3.34e-11
cg20168283	6	SYNE1;SYNE1	152958664	ENSG00000131018	6	ENSG00000131018	152700877	rs9397538	6	152965136	C	T	0.423459	0.0607361	0.00806867	5.18e-14	-0.576745	0.0318842	3.91e-73	-0.105308	0.015153	3.66e-12	0.0639	20	3.76e-11
cg07062262	11	CLPB	72142353	ENSG00000162129	11	ENSG00000162129	72074580	rs12295464	11	72153384	C	T	0.0506958	-0.147856	0.0186405	2.16e-15	-1.08729	0.0762293	3.7e-46	0.135986	0.0196166	4.14e-12	0.26	20	4.24e-11
cg21245372	11	PGAP2;PGAP2;NUP98;PGAP2;PGAP2;NUP98;NUP98;NUP98;PGAP2	3819539	ENSG00000148985	11	ENSG00000148985	3833277	rs113049814	11	3819687	A	G	0.120278	-0.116447	0.0136291	1.3e-17	0.607077	0.0518648	1.2e-31	-0.191816	0.0277951	5.16e-12	0.0613	20	5.26e-11
cg02996131	6	SYNE1;SYNE1	152958598	ENSG00000131018	6	ENSG00000131018	152700877	rs9397538	6	152965136	C	T	0.423459	0.0607361	0.00806867	5.18e-14	-0.558224	0.0323782	1.31e-66	-0.108802	0.0157718	5.25e-12	0.0679	20	5.34e-11
cg23245838	1	HMGCL;HMGCL	24152049	ENSG00000179163	1	ENSG00000179163	24183175	rs12116511	1	24162662	G	A	0.413519	-0.481021	0.00771343	0	-0.22075	0.0318699	4.31e-12	2.17903	0.316524	5.81e-12	0.902	11	5.88e-11
cg17264271	6	ESR1;ESR1;ESR1	152126938	ENSG00000091831	6	ENSG00000091831	152214290	rs35240111	6	152050523	C	G	0.261431	-0.121466	0.0096316	1.83e-36	-0.302097	0.0369116	2.74e-16	0.402077	0.0585663	6.63e-12	0.0629	20	6.7e-11
cg05226506	2	INSIG2	118845797	ENSG00000125629	2	ENSG00000125629	118857300	rs12997151	2	118841668	A	C	0.234592	-0.189511	0.00920823	4.1e-94	-0.265375	0.0364756	3.45e-13	0.714125	0.104109	6.91e-12	0.251	14	6.96e-11
cg00661399	6	TNXB	32049177	ENSG00000168477	6	ENSG00000168477	32046021	rs2269426	6	32076499	A	G	0.412525	0.434818	0.0181727	1.6e-126	0.243375	0.0340562	8.92e-13	1.78662	0.26092	7.52e-12	0.61	20	7.54e-11
cg00661399_2649	6	TNXB	32049177	ENSG00000168477	6	ENSG00000168477	32046021	rs2269426	6	32076499	A	G	0.412525	0.434818	0.0181727	1.6e-126	0.243375	0.0340562	8.92e-13	1.78662	0.26092	7.52e-12	0.61	20	7.52e-11
cg00661399_2650	6	TNXB	32049177	ENSG00000168477	6	ENSG00000168477	32046021	rs2269426	6	32076499	A	G	0.412525	0.434818	0.0181727	1.6e-126	0.243375	0.0340562	8.92e-13	1.78662	0.26092	7.52e-12	0.61	20	7.49e-11
cg00661399_2651	6	TNXB	32049177	ENSG00000168477	6	ENSG00000168477	32046021	rs2269426	6	32076499	A	G	0.412525	0.434818	0.0181727	1.6e-126	0.243375	0.0340562	8.92e-13	1.78662	0.26092	7.52e-12	0.61	20	7.47e-11
cg00661399_2652	6	TNXB	32049177	ENSG00000168477	6	ENSG00000168477	32046021	rs2269426	6	32076499	A	G	0.412525	0.434818	0.0181727	1.6e-126	0.243375	0.0340562	8.92e-13	1.78662	0.26092	7.52e-12	0.61	20	7.44e-11
cg00661399_2653	6	TNXB	32049177	ENSG00000168477	6	ENSG00000168477	32046021	rs2269426	6	32076499	A	G	0.412525	0.434818	0.0181727	1.6e-126	0.243375	0.0340562	8.92e-13	1.78662	0.26092	7.52e-12	0.61	20	7.42e-11
cg00661399_2654	6	TNXB	32049177	ENSG00000168477	6	ENSG00000168477	32046021	rs2269426	6	32076499	A	G	0.412525	0.434818	0.0181727	1.6e-126	0.243375	0.0340562	8.92e-13	1.78662	0.26092	7.52e-12	0.61	20	7.4e-11
cg00661399_2655	6	TNXB	32049177	ENSG00000168477	6	ENSG00000168477	32046021	rs2269426	6	32076499	A	G	0.412525	0.434818	0.0181727	1.6e-126	0.243375	0.0340562	8.92e-13	1.78662	0.26092	7.52e-12	0.61	20	7.37e-11
cg27554237	19	SLC27A1	17580200	ENSG00000130304	19	ENSG00000130304	17598277	rs890839	19	17571766	A	G	0.101392	-0.216688	0.0127315	5.86e-65	0.407048	0.0544351	7.56e-14	-0.532341	0.0777586	7.59e-12	0.249	12	7.42e-11
cg23991055	11	TM7SF2	64880626	ENSG00000149809	11	ENSG00000149809	64881586	rs113662039	11	64801340	T	C	0.0347913	-0.442402	0.0204662	1.26e-103	0.664938	0.0928051	7.79e-13	-0.665328	0.0978277	1.04e-11	0.775	6	1.01e-10
cg11839415	1	MPL	43814764	ENSG00000117400	1	ENSG00000117400	43810960	rs866332	1	43788858	T	C	0.371769	-0.160518	0.0123235	8.77e-39	-0.265395	0.0334546	2.14e-15	0.604827	0.0892692	1.24e-11	0.923	14	1.21e-10
cg02549628	4	SPP1;SPP1;SPP1	88896208	ENSG00000118785	4	ENSG00000118785	88900690	rs28357094	4	88896797	G	T	0.242545	-0.460079	0.00920033	0	-0.268202	0.0392772	8.58e-12	1.71542	0.253548	1.33e-11	0.119	8	1.28e-10
cg00475109	22	CRELD2;ALG12;CRELD2	50312834	ENSG00000182858	22	ENSG00000182858	50304486	rs1608	22	50320943	T	C	0.0795229	0.142509	0.0152481	9.1e-21	-0.567959	0.0580893	1.41e-22	-0.250914	0.0371396	1.42e-11	0.695	20	1.37e-10
cg25274157	19	NDUFA13;TSSK6	19626576	ENSG00000186010	19	ENSG00000186010	19635415	rs34487417	19	19509701	T	C	0.170974	0.167527	0.0121352	2.38e-43	-0.329562	0.0426862	1.16e-14	-0.508331	0.0754383	1.6e-11	0.708	20	1.54e-10
cg14188428	19	TSSK6;NDUFA13	19625761	ENSG00000186010	19	ENSG00000186010	19635415	rs74950305	19	19639448	T	C	0.16998	0.174462	0.0126175	1.75e-43	0.322755	0.0418582	1.25e-14	0.54054	0.0802662	1.65e-11	0.983	20	1.58e-10
cg03609269	1	SCP2;SCP2;SCP2;SCP2	53393023	ENSG00000116171	1	ENSG00000116171	53455138	rs11585570	1	53438130	C	T	0.361829	-0.68845	0.0074077	0	0.220042	0.0326256	1.54e-11	-3.12872	0.465115	1.73e-11	0.639	20	1.66e-10
cg18670373	5	ALDH7A1	125931232	ENSG00000164904	5	ENSG00000164904	125904321	rs62391691	5	126078913	A	G	0.05666	-0.27652	0.0264148	1.21e-25	0.629909	0.0727311	4.68e-18	-0.438984	0.0657844	2.5e-11	0.276	10	2.37e-10
cg27583149	16	VKORC1;VKORC1	31105482	ENSG00000103507	16	ENSG00000103507	31120769	rs749670	16	31088625	G	A	0.387674	0.244402	0.00818552	6.95e-196	-0.231291	0.0338369	8.17e-12	-1.05668	0.158588	2.68e-11	0.141	20	2.53e-10
cg14194708	11	H2AFX;DPAGT1	118967322	ENSG00000172269	11	ENSG00000172269	118973127	rs603826	11	118970878	C	A	0.393638	0.174463	0.00818592	8.67e-101	-0.232745	0.0332059	2.4e-12	-0.749589	0.112579	2.77e-11	0.3	16	2.61e-10
cg04086443	1	PHGDH	120286814	ENSG00000092621	1	ENSG00000092621	120244629	rs667226	1	120293352	C	T	0.166004	-0.127629	0.0110893	1.19e-30	0.381635	0.0468014	3.51e-16	-0.334428	0.0502626	2.86e-11	0.133	4	2.67e-10
cg14799446	19	FKRP;FKRP;STRN4;STRN4	47250607	ENSG00000181027	19	ENSG00000181027	47264774	rs432157	19	47214411	T	C	0.145129	0.447145	0.0115239	0	0.336708	0.0498925	1.49e-11	1.32799	0.199732	2.95e-11	0.0615	13	2.75e-10
cg17031787	6	TNXB	32049235	ENSG00000168477	6	ENSG00000168477	32046021	rs6449	6	32006655	T	C	0.306163	0.421402	0.0196052	1.76e-102	0.26273	0.0377102	3.24e-12	1.60394	0.242008	3.41e-11	0.112	20	3.16e-10
cg17031787_2665	6	TNXB	32049235	ENSG00000168477	6	ENSG00000168477	32046021	rs6449	6	32006655	T	C	0.306163	0.421402	0.0196052	1.76e-102	0.26273	0.0377102	3.24e-12	1.60394	0.242008	3.41e-11	0.112	20	3.15e-10
cg17031787_2666	6	TNXB	32049235	ENSG00000168477	6	ENSG00000168477	32046021	rs6449	6	32006655	T	C	0.306163	0.421402	0.0196052	1.76e-102	0.26273	0.0377102	3.24e-12	1.60394	0.242008	3.41e-11	0.112	20	3.14e-10
cg17031787_2667	6	TNXB	32049235	ENSG00000168477	6	ENSG00000168477	32046021	rs6449	6	32006655	T	C	0.306163	0.421402	0.0196052	1.76e-102	0.26273	0.0377102	3.24e-12	1.60394	0.242008	3.41e-11	0.112	20	3.13e-10
cg17031787_2668	6	TNXB	32049235	ENSG00000168477	6	ENSG00000168477	32046021	rs6449	6	32006655	T	C	0.306163	0.421402	0.0196052	1.76e-102	0.26273	0.0377102	3.24e-12	1.60394	0.242008	3.41e-11	0.112	20	3.12e-10
cg17031787_2669	6	TNXB	32049235	ENSG00000168477	6	ENSG00000168477	32046021	rs6449	6	32006655	T	C	0.306163	0.421402	0.0196052	1.76e-102	0.26273	0.0377102	3.24e-12	1.60394	0.242008	3.41e-11	0.112	20	3.11e-10
cg17031787_2670	6	TNXB	32049235	ENSG00000168477	6	ENSG00000168477	32046021	rs6449	6	32006655	T	C	0.306163	0.421402	0.0196052	1.76e-102	0.26273	0.0377102	3.24e-12	1.60394	0.242008	3.41e-11	0.112	20	3.1e-10
cg17031787_2671	6	TNXB	32049235	ENSG00000168477	6	ENSG00000168477	32046021	rs6449	6	32006655	T	C	0.306163	0.421402	0.0196052	1.76e-102	0.26273	0.0377102	3.24e-12	1.60394	0.242008	3.41e-11	0.112	20	3.09e-10
cg09820729	1	MFN2;MFN2	12039712	ENSG00000116688	1	ENSG00000116688	12056904	rs2236053	1	12040203	G	A	0.442346	-0.519687	0.00742857	0	-0.217641	0.0328778	3.6e-11	2.38782	0.362325	4.39e-11	0.0637	17	3.96e-10
cg11654620	22	TYMP;ODF3B;TYMP;TYMP	50969039	ENSG00000025708	22	ENSG00000025708	50966333	rs131808	22	50963357	G	C	0.38171	-0.579047	0.0102993	0	-0.220647	0.0332638	3.28e-11	2.62431	0.398374	4.47e-11	0.145	7	4.02e-10
cg23878875	17	XYLT2	48422933	ENSG00000015532	17	ENSG00000015532	48431976	rs2586473	17	48416268	C	T	0.447316	-0.0904095	0.00798727	1.05e-29	-0.256074	0.0316694	6.17e-16	0.35306	0.0536603	4.72e-11	0.106	13	4.23e-10
cg06931941	17	MPDU1;MPDU1	7486770	ENSG00000129255	17	ENSG00000129255	7491477	rs72829446	17	7552123	T	C	0.0854871	0.178958	0.0140322	2.98e-37	-0.381055	0.0499099	2.26e-14	-0.469637	0.0716924	5.73e-11	0.0684	20	5.12e-10
cg21978618	19	BCAT2;BCAT2;BCAT2;BCAT2	49298898	ENSG00000105552	19	ENSG00000105552	49306321	rs17272645	19	49342366	G	C	0.158052	-0.24377	0.0119037	3.34e-93	0.314634	0.0456365	5.41e-12	-0.774774	0.118576	6.4e-11	0.359	7	5.7e-10
cg27367093	11	CLPB	72145746	ENSG00000162129	11	ENSG00000162129	72074580	rs117190635	11	72104119	A	G	0.0467197	-0.157588	0.0202977	8.24e-15	-0.959463	0.0795688	1.75e-33	0.164246	0.0251611	6.68e-11	0.379	20	5.93e-10
cg04875514	12	SOAT2	53497147	ENSG00000167780	12	ENSG00000167780	53507812	rs2280698	12	53497288	G	A	0.0675944	-0.237139	0.0159466	5.1e-50	-0.521146	0.0718839	4.17e-13	0.455034	0.0698263	7.19e-11	0.0939	4	6.37e-10
cg19132462	11	AMPD3;AMPD3;AMPD3	10476608	ENSG00000133805	11	ENSG00000133805	10429493	rs2071019	11	10476698	T	C	0.0675944	-0.185604	0.0167616	1.69e-28	0.586429	0.0730627	1e-15	-0.316499	0.0487018	8.1e-11	0.0585	4	7.15e-10
cg14447369	9	GNE;GNE	36258825	ENSG00000159921	9	ENSG00000159921	36245745	rs7046089	9	36263800	A	G	0.0526839	-0.239473	0.0159064	3.19e-51	0.485191	0.0673569	5.88e-13	-0.493565	0.0759584	8.15e-11	0.276	9	7.17e-10
cg00032366	19	LONP1	5692159	ENSG00000196365	19	ENSG00000196365	5706214	rs2184854	19	5638815	T	C	0.346918	-0.386646	0.00809983	0	-0.221587	0.0338172	5.66e-11	1.74489	0.268791	8.49e-11	0.0707	5	7.46e-10
cg10362842	10	FGFR2;FGFR2;FGFR2;FGFR2;FGFR2;FGFR2;FGFR2;FGFR2;FGFR2;FGFR2	123353578	ENSG00000066468	10	ENSG00000066468	123297910	rs1896422	10	123210812	G	A	0.481113	0.405175	0.00761785	0	0.210102	0.0321325	6.21e-11	1.92847	0.297156	8.6e-11	0.567	6	7.53e-10
cg05067717	6	TNXB	32051067	ENSG00000168477	6	ENSG00000168477	32046021	rs2269426	6	32076499	A	G	0.412525	0.434818	0.0181727	1.6e-126	0.234742	0.0348284	1.58e-11	1.85232	0.285522	8.73e-11	0.944	14	7.62e-10
cg05067717_2697	6	TNXB	32051067	ENSG00000168477	6	ENSG00000168477	32046021	rs2269426	6	32076499	A	G	0.412525	0.434818	0.0181727	1.6e-126	0.234742	0.0348284	1.58e-11	1.85232	0.285522	8.73e-11	0.944	14	7.6e-10
cg05067717_2698	6	TNXB	32051067	ENSG00000168477	6	ENSG00000168477	32046021	rs2269426	6	32076499	A	G	0.412525	0.434818	0.0181727	1.6e-126	0.234742	0.0348284	1.58e-11	1.85232	0.285522	8.73e-11	0.944	14	7.57e-10
cg05067717_2699	6	TNXB	32051067	ENSG00000168477	6	ENSG00000168477	32046021	rs2269426	6	32076499	A	G	0.412525	0.434818	0.0181727	1.6e-126	0.234742	0.0348284	1.58e-11	1.85232	0.285522	8.73e-11	0.944	14	7.55e-10
cg05067717_2700	6	TNXB	32051067	ENSG00000168477	6	ENSG00000168477	32046021	rs2269426	6	32076499	A	G	0.412525	0.434818	0.0181727	1.6e-126	0.234742	0.0348284	1.58e-11	1.85232	0.285522	8.73e-11	0.944	14	7.53e-10
cg05067717_2701	6	TNXB	32051067	ENSG00000168477	6	ENSG00000168477	32046021	rs2269426	6	32076499	A	G	0.412525	0.434818	0.0181727	1.6e-126	0.234742	0.0348284	1.58e-11	1.85232	0.285522	8.73e-11	0.944	14	7.51e-10
cg05067717_2702	6	TNXB	32051067	ENSG00000168477	6	ENSG00000168477	32046021	rs2269426	6	32076499	A	G	0.412525	0.434818	0.0181727	1.6e-126	0.234742	0.0348284	1.58e-11	1.85232	0.285522	8.73e-11	0.944	14	7.49e-10
cg05067717_2703	6	TNXB	32051067	ENSG00000168477	6	ENSG00000168477	32046021	rs2269426	6	32076499	A	G	0.412525	0.434818	0.0181727	1.6e-126	0.234742	0.0348284	1.58e-11	1.85232	0.285522	8.73e-11	0.944	14	7.47e-10
cg01872077	2	CYP27A1	219646372	ENSG00000135929	2	ENSG00000135929	219663244	rs691140	2	219627004	G	A	0.428429	-0.766623	0.0073476	0	0.20947	0.0322264	8.03e-11	-3.65982	0.564145	8.73e-11	0.108	11	7.45e-10
cg18419045	6	TNXB	32076147	ENSG00000168477	6	ENSG00000168477	32046021	rs2269426	6	32076499	A	G	0.412525	0.434818	0.0181727	1.6e-126	0.228113	0.033872	1.64e-11	1.90615	0.294038	9.01e-11	0.626	10	7.67e-10
cg18419045_3385	6	TNXB	32076147	ENSG00000168477	6	ENSG00000168477	32046021	rs2269426	6	32076499	A	G	0.412525	0.434818	0.0181727	1.6e-126	0.228113	0.033872	1.64e-11	1.90615	0.294038	9.01e-11	0.626	10	7.65e-10
cg18419045_3386	6	TNXB	32076147	ENSG00000168477	6	ENSG00000168477	32046021	rs2269426	6	32076499	A	G	0.412525	0.434818	0.0181727	1.6e-126	0.228113	0.033872	1.64e-11	1.90615	0.294038	9.01e-11	0.626	10	7.62e-10
cg18419045_3387	6	TNXB	32076147	ENSG00000168477	6	ENSG00000168477	32046021	rs2269426	6	32076499	A	G	0.412525	0.434818	0.0181727	1.6e-126	0.228113	0.033872	1.64e-11	1.90615	0.294038	9.01e-11	0.626	10	7.6e-10
cg18419045_3388	6	TNXB	32076147	ENSG00000168477	6	ENSG00000168477	32046021	rs2269426	6	32076499	A	G	0.412525	0.434818	0.0181727	1.6e-126	0.228113	0.033872	1.64e-11	1.90615	0.294038	9.01e-11	0.626	10	7.58e-10
cg18419045_3389	6	TNXB	32076147	ENSG00000168477	6	ENSG00000168477	32046021	rs2269426	6	32076499	A	G	0.412525	0.434818	0.0181727	1.6e-126	0.228113	0.033872	1.64e-11	1.90615	0.294038	9.01e-11	0.626	10	7.56e-10
cg18419045_3390	6	TNXB	32076147	ENSG00000168477	6	ENSG00000168477	32046021	rs2269426	6	32076499	A	G	0.412525	0.434818	0.0181727	1.6e-126	0.228113	0.033872	1.64e-11	1.90615	0.294038	9.01e-11	0.626	10	7.54e-10
cg18419045_3391	6	TNXB	32076147	ENSG00000168477	6	ENSG00000168477	32046021	rs2269426	6	32076499	A	G	0.412525	0.434818	0.0181727	1.6e-126	0.228113	0.033872	1.64e-11	1.90615	0.294038	9.01e-11	0.626	10	7.52e-10
cg13393721	1	MPL	43815035	ENSG00000117400	1	ENSG00000117400	43810960	rs1209702	1	43793899	A	C	0.370775	-0.160382	0.0123265	1.06e-38	-0.248085	0.0332931	9.23e-14	0.646481	0.0999786	1.01e-10	0.73	13	8.36e-10
cg06212760	1	POMGNT1;POMGNT1	46664937	ENSG00000085998	1	ENSG00000085998	46670165	rs28364741	1	46664249	G	A	0.181909	-0.289753	0.0113187	1.55e-144	-0.276035	0.0414467	2.74e-11	1.0497	0.162858	1.15e-10	0.0853	7	9.56e-10
cg25197388	11	BBS1	66278006	ENSG00000174080	11	ENSG00000174080	66333623	rs12793712	11	66198353	T	C	0.302187	0.402922	0.00942027	0	0.218373	0.0335018	7.11e-11	1.84511	0.286336	1.16e-10	0.0597	13	9.64e-10
cg25654774	2	LPIN1	11924984	ENSG00000134324	2	ENSG00000134324	11892628	rs3795974	2	11924950	T	C	0.403579	-0.580197	0.00748682	0	-0.216155	0.0334582	1.04e-10	2.68417	0.416919	1.21e-10	0.136	8	9.96e-10
cg01437482	14	SLC25A29	100772378	ENSG00000197119	14	ENSG00000197119	100765166	rs10134767	14	100763954	T	G	0.366799	0.592597	0.00812026	0	-0.221471	0.0343149	1.09e-10	-2.67573	0.416198	1.28e-10	0.0975	7	1.05e-09
cg25000555	10	DNA2	70232188	ENSG00000138346	10	ENSG00000138346	70202850	rs12767599	10	70247476	C	A	0.136183	-0.261785	0.011946	1.91e-106	-0.328315	0.048869	1.84e-11	0.79736	0.124138	1.33e-10	0.225	12	1.09e-09
cg04460567	1	FUCA1	24193498	ENSG00000179163	1	ENSG00000179163	24183175	rs2070953	1	24194862	C	A	0.0904573	-0.423266	0.0134917	4.83e-216	-0.351714	0.0537133	5.83e-11	1.20344	0.187748	1.46e-10	0.0812	3	1.19e-09
cg08706567	1	MPL	43814983	ENSG00000117400	1	ENSG00000117400	43810960	rs866332	1	43788858	T	C	0.371769	-0.160518	0.0123235	8.77e-39	-0.246349	0.0335024	1.94e-13	0.651588	0.101758	1.52e-10	0.757	13	1.21e-09
cg05666074	17	SREBF1;SREBF1	17727281	ENSG00000072310	17	ENSG00000072310	17727019	rs62073572	17	17969054	A	G	0.0208748	-0.283213	0.0298113	2.09e-21	-1.16719	0.134791	4.75e-18	0.242645	0.037915	1.56e-10	0.106	8	1.23e-09
cg05595692	2	HK2	75059313	ENSG00000159399	2	ENSG00000159399	75090797	rs640944	2	75046839	T	G	0.265408	0.461241	0.00931289	0	0.242873	0.0376804	1.15e-10	1.89911	0.29712	1.64e-10	0.32	4	1.3e-09
cg05032150	16	ACSF3;ACSF3;ACSF3	89219547	ENSG00000141012	16	ENSG00000141012	88901760	rs11640513	16	89219524	C	G	0.293241	0.0774535	0.0100048	9.82e-15	0.389641	0.034626	2.24e-29	0.198782	0.0311667	1.79e-10	0.154	20	1.42e-09
cg00501622	9	MIR126;EGFL7;EGFL7	139563832	ENSG00000169692	9	ENSG00000169692	139574735	rs2297538	9	139564668	A	G	0.208748	-0.0996396	0.0132956	6.67e-14	0.46906	0.0387294	9.21e-34	-0.212424	0.0333328	1.86e-10	0.0529	15	1.46e-09
cg04230403	10	FAS;FAS;FAS;FAS;FAS;FAS;FAS;ACTA2	90750176	ENSG00000026103	10	ENSG00000026103	90762978	rs6586167	10	90756146	T	G	0.532803	0.329861	0.00787716	0	-0.204623	0.0318083	1.25e-10	-1.61204	0.253529	2.04e-10	0.395	12	1.6e-09
cg24332710	1	AKR1A1;AKR1A1	46016173	ENSG00000132763	1	ENSG00000132763	45971232	rs61788356	1	46006675	T	C	0.215706	0.190506	0.00977966	1.63e-84	0.26264	0.0391064	1.87e-11	0.72535	0.114241	2.16e-10	0.559	10	1.69e-09
cg22580629	12	SUOX;SUOX;SUOX	56390979	ENSG00000139531	12	ENSG00000139531	56395694	rs773109	12	56374695	A	G	0.319085	-0.33178	0.00844564	0	-0.217713	0.0338495	1.26e-10	1.52393	0.240092	2.19e-10	0.383	12	1.71e-09
cg09618953	22	BCR;BCR	23522492	ENSG00000186716	22	ENSG00000186716	23591057	rs4820543	22	23542535	A	G	0.39165	0.222116	0.00869149	4.76e-144	-0.210326	0.0321043	5.7e-11	-1.05606	0.16641	2.21e-10	0.0967	20	1.72e-09
cg16564940	17	DLG4;DLG4	7117310	ENSG00000072778	17	ENSG00000072778	7124518	rs11867639	17	7103074	G	A	0.403579	0.306835	0.00804866	0	0.211543	0.0329144	1.3e-10	1.45046	0.228865	2.33e-10	0.697	20	1.81e-09
cg10130900	16	SLC12A4;SLC12A4;SLC12A4	68003410	ENSG00000213398	16	ENSG00000213398	67975843	rs2107369	16	68116018	G	T	0.142147	0.295314	0.0110965	4.76e-156	0.317728	0.0488392	7.74e-11	0.929454	0.147077	2.62e-10	0.624	15	2.03e-09
cg13788819	20	DNMT3B;DNMT3B;DNMT3B	31352228	ENSG00000088305	20	ENSG00000088305	31373676	rs4911106	20	31331330	G	A	0.408549	-0.0613324	0.00804465	2.46e-14	-0.362072	0.032069	1.46e-29	0.169393	0.0268096	2.64e-10	0.293	20	2.04e-09
cg13740339	9	FBP1;FBP1	97400757	ENSG00000165140	9	ENSG00000165140	97383973	rs28382863	9	97401064	C	T	0.0984095	-0.159193	0.0150903	5.11e-26	0.466138	0.0591973	3.43e-15	-0.341515	0.0541205	2.79e-10	0.103	18	2.15e-09
cg09809806	1	ALG6	63833010	ENSG00000088035	1	ENSG00000088035	63868747	rs11589374	1	63824733	C	T	0.0755467	-0.247679	0.0135218	6.06e-75	0.416552	0.0621873	2.11e-11	-0.594594	0.0945165	3.16e-10	0.261	5	2.43e-09
cg19000631	3	GLB1;GLB1;TMPPE;TMPPE;GLB1	33138515	ENSG00000170266	3	ENSG00000170266	33088411	rs11719213	3	33146367	T	C	0.351889	-0.104442	0.00823282	7.07e-37	0.24012	0.0331651	4.48e-13	-0.434955	0.069171	3.21e-10	0.354	20	2.46e-09
cg08483560	1	PRDX1;PRDX1;PRDX1	45981424	ENSG00000132763	1	ENSG00000132763	45971232	rs12037411	1	45853539	T	C	0.240557	0.165554	0.00951688	8.88e-68	0.245607	0.0364302	1.56e-11	0.67406	0.107227	3.25e-10	0.0646	11	2.49e-09
cg07016288	22	CYP2D6;CYP2D6	42525748	ENSG00000198951	22	ENSG00000198951	42460602	rs28605764	22	42468246	C	T	0.351889	-0.230618	0.00825587	1.04e-171	-0.218592	0.0339044	1.14e-10	1.05501	0.167938	3.34e-10	0.0999	20	2.55e-09
cg07016288_7619	22	CYP2D6;CYP2D6	42525748	ENSG00000198951	22	ENSG00000198951	42460602	rs28605764	22	42468246	C	T	0.351889	-0.230618	0.00825587	1.04e-171	-0.218592	0.0339044	1.14e-10	1.05501	0.167938	3.34e-10	0.0999	20	2.54e-09
cg07016288_7620	22	CYP2D6;CYP2D6	42525748	ENSG00000198951	22	ENSG00000198951	42460602	rs28605764	22	42468246	C	T	0.351889	-0.230618	0.00825587	1.04e-171	-0.218592	0.0339044	1.14e-10	1.05501	0.167938	3.34e-10	0.0999	20	2.53e-09
cg07016288_7621	22	CYP2D6;CYP2D6	42525748	ENSG00000198951	22	ENSG00000198951	42460602	rs28605764	22	42468246	C	T	0.351889	-0.230618	0.00825587	1.04e-171	-0.218592	0.0339044	1.14e-10	1.05501	0.167938	3.34e-10	0.0999	20	2.53e-09
cg07016288_7622	22	CYP2D6;CYP2D6	42525748	ENSG00000198951	22	ENSG00000198951	42460602	rs28605764	22	42468246	C	T	0.351889	-0.230618	0.00825587	1.04e-171	-0.218592	0.0339044	1.14e-10	1.05501	0.167938	3.34e-10	0.0999	20	2.52e-09
cg07016288_7623	22	CYP2D6;CYP2D6	42525748	ENSG00000198951	22	ENSG00000198951	42460602	rs28605764	22	42468246	C	T	0.351889	-0.230618	0.00825587	1.04e-171	-0.218592	0.0339044	1.14e-10	1.05501	0.167938	3.34e-10	0.0999	20	2.52e-09
cg00129232	17	STARD3;STARD3;STARD3	37814104	ENSG00000141744	17	ENSG00000141744	37825481	rs11658786	17	37815899	G	A	0.326044	0.0568029	0.0085346	2.82e-11	0.635297	0.0335409	5.24e-80	0.0894116	0.0142393	3.4e-10	0.196	20	2.56e-09
cg05642143	6	GNMT	42928409	ENSG00000124713	6	ENSG00000124713	42930057	rs1053539	6	42903766	T	G	0.480119	0.365424	0.011444	9.76e-224	0.213368	0.0333926	1.66e-10	1.71265	0.273347	3.72e-10	0.141	10	2.79e-09
cg19841005	19	PIP5K1C	3687854	ENSG00000186111	19	ENSG00000186111	3665329	rs16991994	19	3675725	G	A	0.177932	0.230027	0.0118368	4.04e-84	-0.273086	0.0413721	4.09e-11	-0.842326	0.134771	4.1e-10	0.33	8	3.07e-09
cg12411068	19	SMARCA4;SMARCA4;SMARCA4	11072235	ENSG00000127616	19	ENSG00000127616	11123834	rs35140030	19	11061315	A	G	0.263419	-0.159117	0.0089595	1.45e-70	-0.23966	0.0359381	2.58e-11	0.663928	0.106347	4.29e-10	0.359	20	3.2e-09
cg09022607	10	TCF7L2;TCF7L2;TCF7L2;TCF7L2;TCF7L2;TCF7L2	114712695	ENSG00000148737	10	ENSG00000148737	114818723	rs144903154	10	114700084	G	A	0.289264	-0.178411	0.0098338	1.47e-73	0.24741	0.0373069	3.32e-11	-0.721114	0.115773	4.7e-10	0.123	5	3.5e-09
cg09530650	5	KLHL3	137024163	ENSG00000146021	5	ENSG00000146021	137012484	rs2905609	5	137029743	T	C	0.244533	-0.177801	0.00925554	3.04e-82	0.252402	0.0384732	5.36e-11	-0.704435	0.113465	5.35e-10	0.246	7	3.97e-09
cg13297865	6	ELOVL4	80657415	ENSG00000118402	6	ENSG00000118402	80640913	rs186915	6	80683536	T	C	0.0735587	0.177241	0.0162525	1.09e-27	0.476762	0.0631432	4.34e-14	0.371759	0.0598858	5.37e-10	0.114	5	3.98e-09
cg17524287	8	PLAT;PLAT	42036781	ENSG00000104368	8	ENSG00000104368	42048739	rs7000567	8	42010602	A	G	0.398608	-0.0603609	0.00820299	1.86e-13	0.367361	0.0318621	9.35e-31	-0.164309	0.0264896	5.55e-10	0.119	20	4.1e-09
cg27306913	1	TTC13;TTC13;ARV1	231115237	ENSG00000173409	1	ENSG00000173409	231125534	rs7533671	1	231066167	A	G	0.332008	-0.245293	0.00845486	4.64e-185	0.21509	0.0338825	2.18e-10	-1.14042	0.183897	5.6e-10	0.0533	13	4.12e-09
cg24764793	6	ESR1;ESR1	152126745	ENSG00000091831	6	ENSG00000091831	152214290	rs862346	6	152016369	T	A	0.447316	-0.122145	0.00873314	1.89e-44	-0.228045	0.0329622	4.57e-12	0.535619	0.0863734	5.6e-10	0.0971	12	4.12e-09
cg25536676	1	DHCR24	55353327	ENSG00000116133	1	ENSG00000116133	55334098	rs687146	1	55336389	A	G	0.413519	-0.231984	0.00803428	2.51e-183	0.207487	0.0327218	2.28e-10	-1.11807	0.180527	5.89e-10	0.0621	20	4.24e-09
cg13795883	9	ABCA2;ABCA2	139902728	ENSG00000177239	9	ENSG00000177239	139992507	rs2176675	9	139914219	T	C	0.239563	0.321366	0.0107799	2.77e-195	-0.232568	0.0367755	2.55e-10	-1.38181	0.223366	6.16e-10	0.0681	14	4.42e-09
cg08933227	6	ELOVL4	80657555	ENSG00000118402	6	ENSG00000118402	80640913	rs186915	6	80683536	T	C	0.0735587	0.177241	0.0162525	1.09e-27	0.479075	0.0638803	6.4e-14	0.369964	0.0598705	6.43e-10	0.0748	5	4.61e-09
cg14472778	1	CLCN6;CLCN6;CLCN6;CLCN6;MTHFR	11867308	ENSG00000177000	1	ENSG00000177000	11856378	rs141308438	1	11906469	T	C	0.0337972	0.723796	0.0177119	0	-0.457454	0.0732636	4.27e-10	-1.58223	0.256343	6.73e-10	0.552	5	4.81e-09
cg01035038	14	GALC;GALC;GALC;GALC	88459686	ENSG00000054983	14	ENSG00000054983	88382086	rs56150647	14	88457174	T	A	0.159046	-0.368164	0.0109108	1.35e-249	0.262082	0.0417991	3.61e-10	-1.40477	0.22788	7.07e-10	0.0964	7	5.03e-09
cg00401032	19	PNPLA6;PNPLA6;PNPLA6;PNPLA6;PNPLA6	7615600	ENSG00000032444	19	ENSG00000032444	7612770	rs661825	19	7616474	C	G	0.464215	-0.131148	0.00792969	1.93e-61	-0.214808	0.0323572	3.17e-11	0.610534	0.0990989	7.24e-10	0.139	7	5.13e-09
cg18532215	3	PLOD2;PLOD2	145879568	ENSG00000152952	3	ENSG00000152952	145834333	rs2864795	3	145873483	G	C	0.131213	-0.110384	0.0122355	1.85e-19	-0.37298	0.04425	3.49e-17	0.295951	0.0480516	7.32e-10	0.0518	9	5.18e-09
cg01676795	7	POR	75586348	ENSG00000127948	7	ENSG00000127948	75572345	rs76021834	7	75607155	G	A	0.306163	0.251793	0.00855232	1.62e-190	-0.220315	0.0350981	3.45e-10	-1.14288	0.186163	8.3e-10	0.0854	16	5.86e-09
cg00551398	6	RARS2;ORC3L;ORC3L	88298474	ENSG00000164414	6	ENSG00000164414	88201197	rs9444515	6	88268288	C	T	0.388668	0.156486	0.00808461	1.81e-83	0.213599	0.0330248	9.94e-11	0.732614	0.119427	8.55e-10	0.19	17	6.02e-09
cg07274572	16	LMF1	928942	ENSG00000103227	16	ENSG00000103227	967476	rs3751667	16	1004554	T	C	0.207753	0.238532	0.00993975	2.93e-127	0.242005	0.0381539	2.26e-10	0.985649	0.160731	8.66e-10	0.101	20	6.09e-09
cg25344623	2	LCT	136566232	ENSG00000115866	2	ENSG00000115866	136703958	rs6730196	2	136593760	T	G	0.403579	0.395191	0.00957608	0	-0.252731	0.0407846	5.76e-10	-1.56368	0.255169	8.9e-10	0.0549	20	6.24e-09
cg02109652	11	CAT	34460386	ENSG00000121691	11	ENSG00000121691	34477040	rs12793666	11	34444031	A	C	0.351889	0.680619	0.00746814	0	-0.205797	0.0335118	8.2e-10	-3.30724	0.539768	8.95e-10	0.938	10	6.26e-09
cg06908474	11	CAT;CAT	34460516	ENSG00000121691	11	ENSG00000121691	34477040	rs10836229	11	34447300	G	A	0.394632	0.647557	0.0073557	0	-0.20419	0.0332526	8.22e-10	-3.17134	0.517712	9.03e-10	0.479	15	6.3e-09
cg27522367	12	GPD1	50497732	ENSG00000178449	12	ENSG00000178449	50532482	rs836178	12	50498139	T	G	0.343936	0.225566	0.00915566	5.1e-134	0.212533	0.0336787	2.78e-10	1.06132	0.17361	9.76e-10	0.062	13	6.8e-09
cg06480942	7	STX1A;STX1A	73116029	ENSG00000106089	7	ENSG00000106089	73123769	rs941298	7	73125263	A	G	0.337972	-0.166022	0.0123037	1.71e-41	0.234145	0.0342508	8.13e-12	-0.709056	0.116272	1.07e-09	0.255	7	7.45e-09
cg15665967	3	SCAP	47459257	ENSG00000181555	3	ENSG00000181555	47131688	rs4683324	3	47251284	T	C	0.415507	-0.0969776	0.00807568	3.2e-33	-0.226669	0.0320688	1.57e-12	0.427838	0.0702368	1.12e-09	0.167	16	7.76e-09
cg26406131	11	NDUFS8	67803771	ENSG00000110719	11	ENSG00000110719	67812422	rs3133269	11	67804156	C	T	0.2833	-0.389999	0.00891684	0	0.228183	0.0371567	8.2e-10	-1.70915	0.281044	1.19e-09	0.371	3	8.24e-09
cg09149842	20	DNMT3B;DNMT3B;DNMT3B	31351091	ENSG00000088305	20	ENSG00000088305	31373676	rs4911106	20	31331330	G	A	0.408549	-0.0613324	0.00804465	2.46e-14	-0.320753	0.0318593	7.67e-24	0.191214	0.0314603	1.22e-09	0.055	20	8.4e-09
cg21177599	9	GNE;GNE	36258839	ENSG00000159921	9	ENSG00000159921	36245745	rs56701508	9	36264876	A	G	0.0526839	-0.239493	0.0159125	3.42e-51	0.441984	0.0666093	3.23e-11	-0.541859	0.0892451	1.27e-09	0.763	8	8.72e-09
cg02751693	16	SLC12A3;SLC12A3;SLC12A3	56946503	ENSG00000070915	16	ENSG00000070915	56924440	rs37030	16	56948248	C	T	0.413519	-0.0758604	0.0118933	1.79e-10	-0.623013	0.0315928	1.45e-86	0.121764	0.0200638	1.29e-09	0.145	20	8.85e-09
cg04429812	17	STARD3;STARD3;STARD3	37814043	ENSG00000161395	17	ENSG00000161395	37840212	rs11658786	17	37815899	G	A	0.326044	0.318803	0.00820426	0	-0.208133	0.033893	8.21e-10	-1.53173	0.252527	1.31e-09	0.0756	5	9.01e-09
cg20405584	5	OXCT1	41870875	ENSG00000083720	5	ENSG00000083720	41800394	rs11740984	5	41897928	T	C	0.236581	0.132415	0.00992988	1.45e-40	-0.283059	0.0415622	9.73e-12	-0.4678	0.0771279	1.32e-09	0.0989	12	9.01e-09
cg14316565	11	CAT	34460789	ENSG00000121691	11	ENSG00000121691	34477040	rs35960263	11	34510012	A	G	0.403579	0.60539	0.00741092	0	-0.195667	0.0321992	1.23e-09	-3.09398	0.510556	1.36e-09	0.364	12	9.29e-09
cg19594606	12	ENO2	7023461	ENSG00000111669	12	ENSG00000111669	6978197	rs7295049	12	6987335	C	G	0.293241	-0.197431	0.0104238	5.3e-80	-0.236283	0.0369578	1.62e-10	0.83557	0.137939	1.38e-09	0.0731	3	9.41e-09
cg19759847	17	MKS1;MKS1	56283364	ENSG00000011143	17	ENSG00000011143	56289884	rs2302313	17	56283026	A	G	0.106362	-0.0767966	0.0126815	1.4e-09	-2.15547	0.0270325	0	0.0356287	0.00590034	1.56e-09	0.0746	20	1.05e-08
cg18779092	12	NDUFA9	4757717	ENSG00000139180	12	ENSG00000139180	4756282	rs2270134	12	4758788	A	G	0.456262	0.154529	0.0118033	3.66e-39	-0.223192	0.0328018	1.02e-11	-0.692361	0.114676	1.56e-09	0.185	8	1.06e-08
cg05779272	9	B4GALT1	33168018	ENSG00000086062	9	ENSG00000086062	33135717	rs10124479	9	33136233	G	T	0.315109	0.222488	0.00848784	1.91e-151	-0.218342	0.0352003	5.54e-10	-1.01899	0.168815	1.58e-09	0.086	7	1.06e-08
cg06611115	6	ESR1	152011200	ENSG00000091831	6	ENSG00000091831	152214290	rs851978	6	152029556	T	G	0.269384	-0.124426	0.00962036	2.91e-38	0.251183	0.0368634	9.5e-12	-0.49536	0.0821704	1.66e-09	0.587	12	1.11e-08
cg16054184	10	KCNMA1;KCNMA1;KCNMA1;KCNMA1	78944582	ENSG00000156113	10	ENSG00000156113	79017854	rs61867042	10	78936202	T	C	0.05666	0.101786	0.0164712	6.43e-10	-1.58824	0.0585607	5.53e-162	-0.0640871	0.0106366	1.69e-09	0.11	20	1.13e-08
cg13735704	4	SLC39A8;SLC39A8;SLC39A8	103262782	ENSG00000138821	4	ENSG00000138821	103262306	rs4699013	4	103251513	T	C	0.170974	0.199792	0.0104171	5.52e-82	0.252534	0.0398504	2.34e-10	0.79115	0.131483	1.78e-09	0.384	11	1.19e-08
cg01240724	10	FGFR2;FGFR2;FGFR2;FGFR2;FGFR2;FGFR2;FGFR2;FGFR2;FGFR2	123298577	ENSG00000066468	10	ENSG00000066468	123297910	rs7918550	10	123205203	C	T	0.502982	-0.39253	0.00766136	0	-0.191791	0.0316588	1.38e-09	2.04665	0.340193	1.79e-09	0.513	8	1.19e-08
cg03641529	17	SREBF1;SREBF1	17716218	ENSG00000072310	17	ENSG00000072310	17727019	rs11078399	17	17728983	A	G	0.410537	-0.32931	0.00805017	0	0.204736	0.0336772	1.21e-09	-1.60846	0.267483	1.82e-09	0.128	20	1.21e-08
cg08690028	2	PROC	128182794	ENSG00000115718	2	ENSG00000115718	128181412	rs1518759	2	128182375	T	G	0.321074	-0.175137	0.00850403	3.07e-94	0.218214	0.0347509	3.4e-10	-0.802593	0.133623	1.9e-09	0.134	19	1.26e-08
cg24011261	3	GPX1;GPX1	49396226	ENSG00000233276	3	ENSG00000233276	49395321	rs111903592	3	49427319	C	G	0.335984	-0.109219	0.00902217	9.86e-34	-0.242777	0.0351205	4.76e-12	0.449873	0.0749424	1.94e-09	0.226	11	1.29e-08
cg26107397	2	NBAS	15700815	ENSG00000151779	2	ENSG00000151779	15504243	rs4668913	2	15610954	T	C	0.309145	-0.147901	0.00846229	2.12e-68	0.213168	0.0334426	1.84e-10	-0.693822	0.115862	2.12e-09	0.0514	7	1.41e-08
cg04705435	11	KCNJ11;KCNJ11	17411270	ENSG00000187486	11	ENSG00000187486	17409142	rs2074311	11	17421860	A	G	0.40159	0.150015	0.0118795	1.48e-36	-0.223397	0.0328452	1.04e-11	-0.671516	0.11214	2.12e-09	0.128	11	1.4e-08
cg00831929	1	NPPB	11919018	ENSG00000177000	1	ENSG00000177000	11856378	rs2981953	1	11911844	T	C	0.39165	0.420711	0.00791516	0	-0.203591	0.0337962	1.7e-09	-2.06645	0.345228	2.15e-09	0.0786	7	1.42e-08
cg14631541	9	SDCCAG3;SDCCAG3;PMPCA;SDCCAG3	139306089	ENSG00000148384	9	ENSG00000148384	139328672	rs10870138	9	139303049	A	C	0.187873	-0.451924	0.00998334	0	0.229072	0.0380367	1.72e-09	-1.97285	0.330472	2.38e-09	0.304	5	1.56e-08
cg19051105	6	GNMT	42928407	ENSG00000124587	6	ENSG00000124587	42939283	rs6458312	6	42904274	G	T	0.44831	-0.864138	0.00631432	0	0.19931	0.0333994	2.41e-09	-4.33565	0.727238	2.49e-09	0.0741	7	1.64e-08
cg23186098	6	TNXB	32056119	ENSG00000168477	6	ENSG00000168477	32046021	rs17421624	6	32066177	C	T	0.33002	0.429873	0.0191247	6.91e-112	0.223351	0.0361481	6.46e-10	1.92465	0.323049	2.56e-09	0.434	10	1.68e-08
cg23186098_2873	6	TNXB	32056119	ENSG00000168477	6	ENSG00000168477	32046021	rs17421624	6	32066177	C	T	0.33002	0.429873	0.0191247	6.91e-112	0.223351	0.0361481	6.46e-10	1.92465	0.323049	2.56e-09	0.434	10	1.67e-08
cg23186098_2874	6	TNXB	32056119	ENSG00000168477	6	ENSG00000168477	32046021	rs17421624	6	32066177	C	T	0.33002	0.429873	0.0191247	6.91e-112	0.223351	0.0361481	6.46e-10	1.92465	0.323049	2.56e-09	0.434	10	1.67e-08
cg23186098_2875	6	TNXB	32056119	ENSG00000168477	6	ENSG00000168477	32046021	rs17421624	6	32066177	C	T	0.33002	0.429873	0.0191247	6.91e-112	0.223351	0.0361481	6.46e-10	1.92465	0.323049	2.56e-09	0.434	10	1.67e-08
cg23186098_2876	6	TNXB	32056119	ENSG00000168477	6	ENSG00000168477	32046021	rs17421624	6	32066177	C	T	0.33002	0.429873	0.0191247	6.91e-112	0.223351	0.0361481	6.46e-10	1.92465	0.323049	2.56e-09	0.434	10	1.66e-08
cg23186098_2877	6	TNXB	32056119	ENSG00000168477	6	ENSG00000168477	32046021	rs17421624	6	32066177	C	T	0.33002	0.429873	0.0191247	6.91e-112	0.223351	0.0361481	6.46e-10	1.92465	0.323049	2.56e-09	0.434	10	1.66e-08
cg23186098_2878	6	TNXB	32056119	ENSG00000168477	6	ENSG00000168477	32046021	rs17421624	6	32066177	C	T	0.33002	0.429873	0.0191247	6.91e-112	0.223351	0.0361481	6.46e-10	1.92465	0.323049	2.56e-09	0.434	10	1.65e-08
cg23186098_2879	6	TNXB	32056119	ENSG00000168477	6	ENSG00000168477	32046021	rs17421624	6	32066177	C	T	0.33002	0.429873	0.0191247	6.91e-112	0.223351	0.0361481	6.46e-10	1.92465	0.323049	2.56e-09	0.434	10	1.65e-08
cg13413996	9	ADAMTS13;ADAMTS13;ADAMTS13;C9orf7;C9orf7;ADAMTS13	136324127	ENSG00000160323	9	ENSG00000160323	136301993	rs28757785	9	136291621	T	A	0.343936	0.111208	0.00910658	2.69e-34	0.233638	0.0342783	9.37e-12	0.475983	0.0799752	2.65e-09	0.108	20	1.71e-08
cg13413996_4403	9	ADAMTS13;ADAMTS13;ADAMTS13;C9orf7;C9orf7;ADAMTS13	136324127	ENSG00000160323	9	ENSG00000160323	136301993	rs28757785	9	136291621	T	A	0.343936	0.111208	0.00910658	2.69e-34	0.233638	0.0342783	9.37e-12	0.475983	0.0799752	2.65e-09	0.108	20	1.71e-08
cg22851080	6	TNXB	32044404	ENSG00000168477	6	ENSG00000168477	32046021	rs2269426	6	32076499	A	G	0.412525	0.434818	0.0181727	1.6e-126	0.210058	0.0342144	8.28e-10	2.06999	0.348084	2.73e-09	0.304	19	1.75e-08
cg22851080_2585	6	TNXB	32044404	ENSG00000168477	6	ENSG00000168477	32046021	rs2269426	6	32076499	A	G	0.412525	0.434818	0.0181727	1.6e-126	0.210058	0.0342144	8.28e-10	2.06999	0.348084	2.73e-09	0.304	19	1.75e-08
cg22851080_2586	6	TNXB	32044404	ENSG00000168477	6	ENSG00000168477	32046021	rs2269426	6	32076499	A	G	0.412525	0.434818	0.0181727	1.6e-126	0.210058	0.0342144	8.28e-10	2.06999	0.348084	2.73e-09	0.304	19	1.75e-08
cg22851080_2587	6	TNXB	32044404	ENSG00000168477	6	ENSG00000168477	32046021	rs2269426	6	32076499	A	G	0.412525	0.434818	0.0181727	1.6e-126	0.210058	0.0342144	8.28e-10	2.06999	0.348084	2.73e-09	0.304	19	1.74e-08
cg22851080_2588	6	TNXB	32044404	ENSG00000168477	6	ENSG00000168477	32046021	rs2269426	6	32076499	A	G	0.412525	0.434818	0.0181727	1.6e-126	0.210058	0.0342144	8.28e-10	2.06999	0.348084	2.73e-09	0.304	19	1.74e-08
cg22851080_2589	6	TNXB	32044404	ENSG00000168477	6	ENSG00000168477	32046021	rs2269426	6	32076499	A	G	0.412525	0.434818	0.0181727	1.6e-126	0.210058	0.0342144	8.28e-10	2.06999	0.348084	2.73e-09	0.304	19	1.74e-08
cg22851080_2590	6	TNXB	32044404	ENSG00000168477	6	ENSG00000168477	32046021	rs2269426	6	32076499	A	G	0.412525	0.434818	0.0181727	1.6e-126	0.210058	0.0342144	8.28e-10	2.06999	0.348084	2.73e-09	0.304	19	1.73e-08
cg22851080_2591	6	TNXB	32044404	ENSG00000168477	6	ENSG00000168477	32046021	rs2269426	6	32076499	A	G	0.412525	0.434818	0.0181727	1.6e-126	0.210058	0.0342144	8.28e-10	2.06999	0.348084	2.73e-09	0.304	19	1.73e-08
cg07073120	17	DCXR	79994884	ENSG00000169738	17	ENSG00000169738	79994310	rs74512221	17	79992508	G	C	0.122266	0.843972	0.0130301	0	-0.287982	0.0482313	2.36e-09	-2.93064	0.492906	2.75e-09	0.418	10	1.74e-08
cg03720617	16	PHKB;PHKB	47527034	ENSG00000102893	16	ENSG00000102893	47615234	rs75881975	16	47526756	T	C	0.0258449	-0.335066	0.0247204	7.48e-42	0.655515	0.0994841	4.42e-11	-0.511149	0.0862551	3.1e-09	0.147	18	1.95e-08
cg11660879	19	CACNA1A;CACNA1A	13319417	ENSG00000141837	19	ENSG00000141837	13526030	rs7246626	19	13331537	C	T	0.388668	0.0615453	0.00810959	3.22e-14	-0.31097	0.0328637	3.01e-21	-0.197914	0.0334298	3.21e-09	0.133	20	2.02e-08
cg13036593	6	TNXB	32026299	ENSG00000234745	6	ENSG00000234745	31323307	rs9267658	6	31845985	T	C	0.104374	0.440568	0.0237973	1.61e-76	-0.275605	0.044117	4.18e-10	-1.59855	0.270061	3.23e-09	0.101	10	2.03e-08
cg13036593_2417	6	TNXB	32026299	ENSG00000234745	6	ENSG00000234745	31323307	rs9267658	6	31845985	T	C	0.104374	0.440568	0.0237973	1.61e-76	-0.275605	0.044117	4.18e-10	-1.59855	0.270061	3.23e-09	0.101	10	2.02e-08
cg13036593_2418	6	TNXB	32026299	ENSG00000234745	6	ENSG00000234745	31323307	rs9267658	6	31845985	T	C	0.104374	0.440568	0.0237973	1.61e-76	-0.275605	0.044117	4.18e-10	-1.59855	0.270061	3.23e-09	0.101	10	2.02e-08
cg13036593_2419	6	TNXB	32026299	ENSG00000234745	6	ENSG00000234745	31323307	rs9267658	6	31845985	T	C	0.104374	0.440568	0.0237973	1.61e-76	-0.275605	0.044117	4.18e-10	-1.59855	0.270061	3.23e-09	0.101	10	2.02e-08
cg13036593_2420	6	TNXB	32026299	ENSG00000234745	6	ENSG00000234745	31323307	rs9267658	6	31845985	T	C	0.104374	0.440568	0.0237973	1.61e-76	-0.275605	0.044117	4.18e-10	-1.59855	0.270061	3.23e-09	0.101	10	2.01e-08
cg13036593_2421	6	TNXB	32026299	ENSG00000234745	6	ENSG00000234745	31323307	rs9267658	6	31845985	T	C	0.104374	0.440568	0.0237973	1.61e-76	-0.275605	0.044117	4.18e-10	-1.59855	0.270061	3.23e-09	0.101	10	2.01e-08
cg13036593_2422	6	TNXB	32026299	ENSG00000234745	6	ENSG00000234745	31323307	rs9267658	6	31845985	T	C	0.104374	0.440568	0.0237973	1.61e-76	-0.275605	0.044117	4.18e-10	-1.59855	0.270061	3.23e-09	0.101	10	2e-08
cg13036593_2423	6	TNXB	32026299	ENSG00000234745	6	ENSG00000234745	31323307	rs9267658	6	31845985	T	C	0.104374	0.440568	0.0237973	1.61e-76	-0.275605	0.044117	4.18e-10	-1.59855	0.270061	3.23e-09	0.101	10	2e-08
cg07609381	6	TNXB	32056606	ENSG00000204351	6	ENSG00000204351	31932194	rs439844	6	32072940	T	C	0.107356	0.557398	0.0191887	1.62e-185	0.363972	0.0602437	1.53e-09	1.53143	0.258903	3.32e-09	0.473	3	2.04e-08
cg07609381_2897	6	TNXB	32056606	ENSG00000204351	6	ENSG00000204351	31932194	rs439844	6	32072940	T	C	0.107356	0.557398	0.0191887	1.62e-185	0.363972	0.0602437	1.53e-09	1.53143	0.258903	3.32e-09	0.473	3	2.03e-08
cg07609381_2898	6	TNXB	32056606	ENSG00000204351	6	ENSG00000204351	31932194	rs439844	6	32072940	T	C	0.107356	0.557398	0.0191887	1.62e-185	0.363972	0.0602437	1.53e-09	1.53143	0.258903	3.32e-09	0.473	3	2.03e-08
cg07609381_2899	6	TNXB	32056606	ENSG00000204351	6	ENSG00000204351	31932194	rs439844	6	32072940	T	C	0.107356	0.557398	0.0191887	1.62e-185	0.363972	0.0602437	1.53e-09	1.53143	0.258903	3.32e-09	0.473	3	2.03e-08
cg07609381_2900	6	TNXB	32056606	ENSG00000204351	6	ENSG00000204351	31932194	rs439844	6	32072940	T	C	0.107356	0.557398	0.0191887	1.62e-185	0.363972	0.0602437	1.53e-09	1.53143	0.258903	3.32e-09	0.473	3	2.02e-08
cg07609381_2901	6	TNXB	32056606	ENSG00000204351	6	ENSG00000204351	31932194	rs439844	6	32072940	T	C	0.107356	0.557398	0.0191887	1.62e-185	0.363972	0.0602437	1.53e-09	1.53143	0.258903	3.32e-09	0.473	3	2.02e-08
cg07609381_2902	6	TNXB	32056606	ENSG00000204351	6	ENSG00000204351	31932194	rs439844	6	32072940	T	C	0.107356	0.557398	0.0191887	1.62e-185	0.363972	0.0602437	1.53e-09	1.53143	0.258903	3.32e-09	0.473	3	2.01e-08
cg07609381_2903	6	TNXB	32056606	ENSG00000204351	6	ENSG00000204351	31932194	rs439844	6	32072940	T	C	0.107356	0.557398	0.0191887	1.62e-185	0.363972	0.0602437	1.53e-09	1.53143	0.258903	3.32e-09	0.473	3	2.01e-08
cg15424054	19	SLC27A1	17580389	ENSG00000130304	19	ENSG00000130304	17598277	rs35473475	19	17574537	T	C	0.101392	-0.208034	0.0128389	4.77e-59	0.329113	0.0518573	2.2e-10	-0.632104	0.106966	3.43e-09	0.0808	3	2.08e-08
cg01112674	11	SLC35C1;SLC35C1;SLC35C1;SLC35C1	45827327	ENSG00000181830	11	ENSG00000181830	45830094	rs4755344	11	45883955	T	C	0.0666004	-0.3507	0.0163397	3.45e-102	0.461296	0.075218	8.64e-10	-0.760248	0.128926	3.71e-09	0.0936	20	2.23e-08
cg14313833	9	ABCA1	107666037	ENSG00000165029	9	ENSG00000165029	107616900	rs1800978	9	107665978	G	C	0.11829	0.0796726	0.0120581	3.91e-11	-0.617099	0.0472196	4.97e-39	-0.129108	0.0218954	3.71e-09	0.0568	19	2.23e-08
cg06625004	1	ARF1;ARF1;ARF1;ARF1	228278432	ENSG00000143761	1	ENSG00000143761	228278636	rs11582265	1	228274018	T	C	0.0586481	0.091649	0.0150664	1.18e-09	-1.32321	0.0555086	1.35e-125	-0.0692626	0.0117511	3.77e-09	0.063	20	2.26e-08
cg03995744	1	MTR	236958472	ENSG00000116984	1	ENSG00000116984	237012945	rs73119840	1	236956566	G	A	0.0198807	0.487017	0.0285289	2.44e-65	-0.74918	0.119331	3.43e-10	-0.650067	0.110325	3.81e-09	0.378	5	2.28e-08
cg07136905	1	ATP1B1;ATP1B1	169074608	ENSG00000143153	1	ENSG00000143153	169088447	rs1200116	1	169063097	C	T	0.110338	-0.181624	0.0129139	6.3e-45	0.365469	0.0564691	9.67e-11	-0.496962	0.0845264	4.12e-09	0.55	3	2.46e-08
cg11435872	11	SLC35C1;SLC35C1;SLC35C1	45827475	ENSG00000181830	11	ENSG00000181830	45830094	rs77254044	11	45826721	A	G	0.0775348	-0.332634	0.0155123	5.29e-102	0.426809	0.069815	9.75e-10	-0.77935	0.132561	4.12e-09	0.282	10	2.46e-08
cg14485901	9	ABCA2;ABCA2	139913752	ENSG00000107331	9	ENSG00000107331	139912526	rs7047770	9	139930945	G	A	0.357853	-0.28902	0.00971428	1.63e-194	-0.20235	0.0337583	2.05e-09	1.42832	0.243076	4.2e-09	0.17	7	2.5e-08
cg17095731	1	LRP8;LRP8;LRP8;LRP8	53794313	ENSG00000157193	1	ENSG00000157193	53752479	rs79227908	1	53813087	G	A	0.0894632	0.160195	0.0149207	6.87e-27	-0.416216	0.0593125	2.26e-12	-0.384884	0.0655239	4.26e-09	0.857	5	2.52e-08
cg05523254	1	MFN2;MFN2	12040215	ENSG00000083444	1	ENSG00000083444	12014928	rs3766746	1	12031866	T	C	0.45825	-0.429845	0.00758934	0	0.188329	0.0319339	3.69e-09	-2.28241	0.389109	4.47e-09	0.06	6	2.64e-08
cg07716089	17	PEMT;PEMT;PEMT	17480461	ENSG00000133027	17	ENSG00000133027	17451949	rs7215055	17	17458353	G	A	0.0745527	-0.117957	0.0159733	1.53e-13	-0.632562	0.065533	4.79e-22	0.186475	0.0317941	4.49e-09	0.0631	20	2.65e-08
cg02389942	5	OXCT1	41869679	ENSG00000083720	5	ENSG00000083720	41800394	rs11750607	5	41889050	A	C	0.237575	0.132736	0.0098599	2.61e-41	-0.269407	0.0413976	7.63e-11	-0.492697	0.0840907	4.65e-09	0.0783	20	2.74e-08
cg11091250	6	TNXB	32056600	ENSG00000204351	6	ENSG00000204351	31932194	rs2269429	6	32029183	T	C	0.107356	0.573102	0.0190218	2.04e-199	0.369062	0.0618007	2.35e-09	1.55286	0.265091	4.69e-09	0.318	4	2.75e-08
cg11091250_2889	6	TNXB	32056600	ENSG00000204351	6	ENSG00000204351	31932194	rs2269429	6	32029183	T	C	0.107356	0.573102	0.0190218	2.04e-199	0.369062	0.0618007	2.35e-09	1.55286	0.265091	4.69e-09	0.318	4	2.75e-08
cg11091250_2890	6	TNXB	32056600	ENSG00000204351	6	ENSG00000204351	31932194	rs2269429	6	32029183	T	C	0.107356	0.573102	0.0190218	2.04e-199	0.369062	0.0618007	2.35e-09	1.55286	0.265091	4.69e-09	0.318	4	2.74e-08
cg11091250_2891	6	TNXB	32056600	ENSG00000204351	6	ENSG00000204351	31932194	rs2269429	6	32029183	T	C	0.107356	0.573102	0.0190218	2.04e-199	0.369062	0.0618007	2.35e-09	1.55286	0.265091	4.69e-09	0.318	4	2.74e-08
cg11091250_2892	6	TNXB	32056600	ENSG00000204351	6	ENSG00000204351	31932194	rs2269429	6	32029183	T	C	0.107356	0.573102	0.0190218	2.04e-199	0.369062	0.0618007	2.35e-09	1.55286	0.265091	4.69e-09	0.318	4	2.73e-08
cg11091250_2893	6	TNXB	32056600	ENSG00000204351	6	ENSG00000204351	31932194	rs2269429	6	32029183	T	C	0.107356	0.573102	0.0190218	2.04e-199	0.369062	0.0618007	2.35e-09	1.55286	0.265091	4.69e-09	0.318	4	2.73e-08
cg11091250_2894	6	TNXB	32056600	ENSG00000204351	6	ENSG00000204351	31932194	rs2269429	6	32029183	T	C	0.107356	0.573102	0.0190218	2.04e-199	0.369062	0.0618007	2.35e-09	1.55286	0.265091	4.69e-09	0.318	4	2.72e-08
cg11091250_2895	6	TNXB	32056600	ENSG00000204351	6	ENSG00000204351	31932194	rs2269429	6	32029183	T	C	0.107356	0.573102	0.0190218	2.04e-199	0.369062	0.0618007	2.35e-09	1.55286	0.265091	4.69e-09	0.318	4	2.72e-08
cg10867751	1	LDLRAP1	25870981	ENSG00000157978	1	ENSG00000157978	25882724	rs6688931	1	25889672	G	A	0.505964	0.607221	0.00810847	0	0.187736	0.0319694	4.3e-09	3.23444	0.552481	4.79e-09	0.752	5	2.77e-08
cg25908390	11	OSBPL5;OSBPL5;OSBPL5	3173868	ENSG00000021762	11	ENSG00000021762	3148157	rs1009638	11	3178064	T	C	0.489066	0.344293	0.00890594	0	-0.181928	0.0308009	3.49e-09	-1.89247	0.324118	5.26e-09	0.155	10	3.03e-08
cg14640682	19	GYS1;RUVBL2;GYS1;GYS1;GYS1;GYS1	49496473	ENSG00000104812	19	ENSG00000104812	49483974	rs77078012	19	49511397	C	G	0.0954274	0.244268	0.0158747	1.99e-53	-0.390811	0.0619743	2.86e-10	-0.625027	0.107117	5.38e-09	0.618	4	3.1e-08
cg23551979	12	VWF	6165683	ENSG00000110799	12	ENSG00000110799	6145988	rs12319292	12	6170299	A	G	0.0874752	-0.115925	0.0142779	4.69e-16	0.549313	0.0656506	5.9e-17	-0.211036	0.0362179	5.65e-09	0.459	3	3.25e-08
cg00397479	6	NEU1;SLC44A4	31831510	ENSG00000204351	6	ENSG00000204351	31932194	rs433061	6	32014828	A	G	0.0735587	-0.240478	0.0198123	6.66e-34	-0.307809	0.0464238	3.35e-11	0.781258	0.134264	5.93e-09	0.113	20	3.4e-08
cg00397479_2091	6	NEU1;SLC44A4	31831510	ENSG00000204351	6	ENSG00000204351	31932194	rs433061	6	32014828	A	G	0.0735587	-0.240478	0.0198123	6.66e-34	-0.307809	0.0464238	3.35e-11	0.781258	0.134264	5.93e-09	0.113	20	3.39e-08
cg00397479_2092	6	NEU1;SLC44A4	31831510	ENSG00000204351	6	ENSG00000204351	31932194	rs433061	6	32014828	A	G	0.0735587	-0.240478	0.0198123	6.66e-34	-0.307809	0.0464238	3.35e-11	0.781258	0.134264	5.93e-09	0.113	20	3.39e-08
cg00397479_2093	6	NEU1;SLC44A4	31831510	ENSG00000204351	6	ENSG00000204351	31932194	rs433061	6	32014828	A	G	0.0735587	-0.240478	0.0198123	6.66e-34	-0.307809	0.0464238	3.35e-11	0.781258	0.134264	5.93e-09	0.113	20	3.38e-08
cg00397479_2094	6	NEU1;SLC44A4	31831510	ENSG00000204351	6	ENSG00000204351	31932194	rs433061	6	32014828	A	G	0.0735587	-0.240478	0.0198123	6.66e-34	-0.307809	0.0464238	3.35e-11	0.781258	0.134264	5.93e-09	0.113	20	3.37e-08
cg00397479_2095	6	NEU1;SLC44A4	31831510	ENSG00000204351	6	ENSG00000204351	31932194	rs433061	6	32014828	A	G	0.0735587	-0.240478	0.0198123	6.66e-34	-0.307809	0.0464238	3.35e-11	0.781258	0.134264	5.93e-09	0.113	20	3.37e-08
cg00397479_2096	6	NEU1;SLC44A4	31831510	ENSG00000204351	6	ENSG00000204351	31932194	rs433061	6	32014828	A	G	0.0735587	-0.240478	0.0198123	6.66e-34	-0.307809	0.0464238	3.35e-11	0.781258	0.134264	5.93e-09	0.113	20	3.36e-08
cg00397479_2097	6	NEU1;SLC44A4	31831510	ENSG00000204351	6	ENSG00000204351	31932194	rs433061	6	32014828	A	G	0.0735587	-0.240478	0.0198123	6.66e-34	-0.307809	0.0464238	3.35e-11	0.781258	0.134264	5.93e-09	0.113	20	3.36e-08
cg06891716	8	ASAH1;ASAH1;ASAH1	17940941	ENSG00000104763	8	ENSG00000104763	17928214	rs139001299	8	17941668	T	C	0.0228628	0.272683	0.0226643	2.43e-33	0.584954	0.0881682	3.26e-11	0.466161	0.0802376	6.26e-09	0.292	7	3.54e-08
cg00292447	11	ST3GAL4	126276006	ENSG00000110074	11	ENSG00000110074	126143488	rs144732948	11	125310205	T	G	0.0149105	-0.218137	0.0327966	2.91e-11	-1.36218	0.114453	1.16e-32	0.160138	0.0275812	6.4e-09	0.0828	7	3.61e-08
cg12148647	19	PIP5K1C	3688036	ENSG00000186111	19	ENSG00000186111	3665329	rs1476592	19	3679740	G	A	0.159046	0.236034	0.0118224	1.11e-88	-0.259568	0.0427975	1.32e-09	-0.909334	0.156696	6.51e-09	0.645	7	3.66e-08
cg09246479	22	C22orf45;C22orf45;UPB1	24891129	ENSG00000128271	22	ENSG00000128271	24826087	rs2070474	22	24891292	C	G	0.392644	-0.128826	0.00816087	3.9e-56	0.207511	0.0333797	5.08e-10	-0.620814	0.107327	7.28e-09	0.051	9	4.09e-08
cg00739973	16	MLYCD	83937326	ENSG00000103150	16	ENSG00000103150	83941259	rs28519996	16	83951462	G	C	0.0427435	-0.173804	0.0190725	8.03e-20	-0.575238	0.0771884	9.17e-14	0.302142	0.052374	7.98e-09	0.384	15	4.47e-08
cg26325209	9	GNE;GNE	36258885	ENSG00000159921	9	ENSG00000159921	36245745	rs66464053	9	36258777	T	G	0.0526839	-0.239495	0.0159336	4.61e-51	0.413826	0.0662639	4.23e-10	-0.578734	0.10035	8.06e-09	0.445	9	4.51e-08
cg00383220	11	HMBS;HMBS	118963880	ENSG00000172269	11	ENSG00000172269	118973127	rs640603	11	118964330	A	G	0.373757	0.163037	0.00831796	1.53e-85	0.204713	0.0339562	1.65e-09	0.796417	0.138211	8.3e-09	0.0531	8	4.63e-08
cg24870774	11	MIR1908;FADS1	61583342	ENSG00000134824	11	ENSG00000134824	61597639	rs174559	11	61581656	A	G	0.267396	0.642636	0.00829007	0	-0.198633	0.034376	7.55e-09	-3.23529	0.561462	8.3e-09	0.361	19	4.62e-08
cg02663193	9	ABCA2;ABCA2	139906314	ENSG00000107331	9	ENSG00000107331	139912526	rs2271862	9	139906359	G	A	0.33002	-0.24313	0.0102076	2.15e-125	-0.20308	0.0342898	3.17e-09	1.19721	0.208303	9.06e-09	0.39	5	5.04e-08
cg22575347	6	CYP21A2;CYP21A2	31973180	ENSG00000204351	6	ENSG00000204351	31932194	rs140323264	6	31973462	C	T	0.026839	-0.298437	0.0470974	2.35e-10	-0.823738	0.0604258	2.58e-42	0.362296	0.0630501	9.13e-09	0.459	13	5.06e-08
cg22575347_2113	6	CYP21A2;CYP21A2	31973180	ENSG00000204351	6	ENSG00000204351	31932194	rs140323264	6	31973462	C	T	0.026839	-0.298437	0.0470974	2.35e-10	-0.823738	0.0604258	2.58e-42	0.362296	0.0630501	9.13e-09	0.459	13	5.06e-08
cg22575347_2114	6	CYP21A2;CYP21A2	31973180	ENSG00000204351	6	ENSG00000204351	31932194	rs140323264	6	31973462	C	T	0.026839	-0.298437	0.0470974	2.35e-10	-0.823738	0.0604258	2.58e-42	0.362296	0.0630501	9.13e-09	0.459	13	5.05e-08
cg22575347_2115	6	CYP21A2;CYP21A2	31973180	ENSG00000204351	6	ENSG00000204351	31932194	rs140323264	6	31973462	C	T	0.026839	-0.298437	0.0470974	2.35e-10	-0.823738	0.0604258	2.58e-42	0.362296	0.0630501	9.13e-09	0.459	13	5.04e-08
cg22575347_2116	6	CYP21A2;CYP21A2	31973180	ENSG00000204351	6	ENSG00000204351	31932194	rs140323264	6	31973462	C	T	0.026839	-0.298437	0.0470974	2.35e-10	-0.823738	0.0604258	2.58e-42	0.362296	0.0630501	9.13e-09	0.459	13	5.03e-08
cg22575347_2117	6	CYP21A2;CYP21A2	31973180	ENSG00000204351	6	ENSG00000204351	31932194	rs140323264	6	31973462	C	T	0.026839	-0.298437	0.0470974	2.35e-10	-0.823738	0.0604258	2.58e-42	0.362296	0.0630501	9.13e-09	0.459	13	5.02e-08
cg26432171	3	RAF1	12704882	ENSG00000132155	3	ENSG00000132155	12665412	rs2454429	3	12620720	G	A	0.411531	-0.120529	0.00796457	9.78e-52	-0.198993	0.0320434	5.3e-10	0.605697	0.105427	9.18e-09	0.0932	14	5.04e-08
cg01961278	1	DDOST	20986128	ENSG00000158828	1	ENSG00000158828	20968976	rs546692	1	20929164	C	T	0.404573	-0.188759	0.00813814	5.19e-119	-0.190059	0.0320932	3.18e-09	0.993161	0.173084	9.58e-09	0.149	7	5.25e-08
cg08552812	2	ALMS1	73612302	ENSG00000116127	2	ENSG00000116127	73725403	rs11686019	2	73783910	A	G	0.229622	0.378762	0.00940354	0	-0.217608	0.0375425	6.78e-09	-1.74057	0.303383	9.63e-09	0.208	14	5.26e-08
cg14808739	17	SREBF1;SREBF1	17741098	ENSG00000072310	17	ENSG00000072310	17727019	rs11656665	17	17724789	G	A	0.425447	-0.323713	0.00811064	0	0.196609	0.03392	6.78e-09	-1.64648	0.28704	9.69e-09	0.243	20	5.28e-08
cg13876325	17	PIGL	16190098	ENSG00000108474	17	ENSG00000108474	16186319	rs9910148	17	16169009	A	G	0.483101	-0.18899	0.00798944	1.05e-123	0.191406	0.0324163	3.53e-09	-0.987379	0.172352	1.01e-08	0.164	17	5.49e-08
cg04777824	12	ACACB	109644646	ENSG00000076555	12	ENSG00000076555	109630215	rs34770418	12	109592852	G	C	0.16998	-0.555327	0.00957367	0	-0.229337	0.0398707	8.82e-09	2.42145	0.423038	1.04e-08	0.307	9	5.64e-08
cg15016624	11	SLC37A4;SLC37A4;SLC37A4;SLC37A4	118902268	ENSG00000256269	11	ENSG00000256269	118959917	rs11217148	11	118957735	T	G	0.472167	-0.169199	0.00800525	3.71e-99	0.192491	0.0324131	2.87e-09	-0.878996	0.153743	1.08e-08	0.0504	4	5.85e-08
cg15016624_5308	11	SLC37A4;SLC37A4;SLC37A4;SLC37A4	118902268	ENSG00000256269	11	ENSG00000256269	118959917	rs11217148	11	118957735	T	G	0.472167	-0.169199	0.00800525	3.71e-99	0.192491	0.0324131	2.87e-09	-0.878996	0.153743	1.08e-08	0.0504	4	5.84e-08
cg00412675	8	GATA4	11577758	ENSG00000079459	8	ENSG00000079459	11674950	rs73203475	8	11545674	T	C	0.0735587	0.284059	0.018211	7.49e-55	0.376879	0.0613601	8.14e-10	0.753715	0.131884	1.1e-08	0.0598	9	5.91e-08
cg00412675_4069	8	GATA4	11577758	ENSG00000079459	8	ENSG00000079459	11674950	rs73203475	8	11545674	T	C	0.0735587	0.284059	0.018211	7.49e-55	0.376879	0.0613601	8.14e-10	0.753715	0.131884	1.1e-08	0.0598	9	5.9e-08
cg06077899	12	DNM1L;DNM1L;DNM1L	32832894	ENSG00000139131	12	ENSG00000139131	32894630	rs10844299	12	32844234	A	G	0.161034	0.106642	0.0174702	1.03e-09	0.707965	0.0435973	2.68e-59	0.150631	0.0263625	1.1e-08	0.729	20	5.93e-08
cg04154290	1	LRP8;LRP8;LRP8;LRP8	53794211	ENSG00000157193	1	ENSG00000157193	53752479	rs79227908	1	53813087	G	A	0.0894632	0.160195	0.0149207	6.87e-27	-0.40214	0.0596083	1.52e-11	-0.398356	0.0697371	1.11e-08	0.966	4	5.98e-08
cg04955791	6	SYNE1;SYNE1	152959047	ENSG00000131018	6	ENSG00000131018	152700877	rs9383634	6	152952178	G	A	0.424453	0.0627902	0.00806119	6.74e-15	-0.272932	0.0326078	5.76e-17	-0.230058	0.0403461	1.18e-08	0.115	20	6.33e-08
cg22908581	12	CD4	6898975	ENSG00000111664	12	ENSG00000111664	6952837	rs2707210	12	6902002	T	G	0.465209	-0.0551682	0.00798266	4.81e-12	-0.325682	0.0322823	6.21e-24	0.169393	0.0297101	1.19e-08	0.0521	7	6.34e-08
cg00223877	3	TKT;TKT;TKT	53290290	ENSG00000163933	3	ENSG00000163933	53143488	rs7633966	3	53289527	G	T	0.416501	0.0556221	0.00892267	4.55e-10	0.462875	0.0328844	5.35e-45	0.120167	0.0210825	1.2e-08	0.0787	20	6.4e-08
cg16576620	11	FADS2	61596068	ENSG00000134824	11	ENSG00000134824	61597639	rs174534	11	61549458	G	A	0.346918	0.523843	0.00801041	0	-0.189375	0.0331083	1.07e-08	-2.76617	0.485454	1.21e-08	0.11	14	6.45e-08
cg03769927	1	SLC9A1;SLC9A1	27480849	ENSG00000090020	1	ENSG00000090020	27459389	rs6666465	1	27504152	C	A	0.314115	-0.0890288	0.00838408	2.44e-26	0.221342	0.0327799	1.45e-11	-0.402223	0.0705909	1.21e-08	0.115	11	6.44e-08
cg15483758	19	PIP5K1C	3672228	ENSG00000186111	19	ENSG00000186111	3665329	rs75760304	19	3688524	T	C	0.083499	0.284402	0.016424	3.55e-67	-0.331097	0.054963	1.7e-09	-0.858968	0.150973	1.27e-08	0.173	11	6.76e-08
cg18703951	6	CNR1;CNR1;CNR1;CNR1;CNR1;CNR1	88856120	ENSG00000118432	6	ENSG00000118432	88862830	rs1870832	6	89157027	G	A	0.363817	0.328517	0.0080417	0	0.186263	0.0324407	9.38e-09	1.76373	0.310201	1.3e-08	0.0525	3	6.9e-08
cg27424853	16	ACSF3;ACSF3;ACSF3	89167154	ENSG00000141012	16	ENSG00000141012	88901760	rs36099289	16	89164974	A	C	0.135189	0.0716707	0.012301	5.66e-09	-1.16926	0.0449187	2.23e-149	-0.0612958	0.0107807	1.3e-08	0.223	20	6.89e-08
cg23562406	2	KHK;KHK	27319374	ENSG00000138030	2	ENSG00000138030	27316627	rs6754371	2	27315064	G	A	0.390656	0.455143	0.00843944	0	0.186957	0.0327149	1.1e-08	2.43448	0.428386	1.32e-08	0.109	13	6.99e-08
cg05360949	19	BCKDHA;BCKDHA;EXOSC5	41903737	ENSG00000248098	19	ENSG00000248098	41907562	rs111867059	19	41900809	T	C	0.125249	0.107688	0.0150435	8.16e-13	0.434053	0.0468354	1.9e-20	0.248098	0.0437932	1.47e-08	0.986	3	7.72e-08
cg24825299	20	PANK2;MIR103-2;PANK2;PANK2	3896885	ENSG00000125779	20	ENSG00000125779	3888545	rs4813650	20	3886094	T	C	0.49006	-0.205688	0.00801316	2.61e-145	-0.187569	0.0323102	6.43e-09	1.0966	0.193669	1.49e-08	0.202	3	7.84e-08
cg14733725	8	FGFR1;FGFR1;FGFR1;FGFR1;FGFR1;FGFR1;FGFR1	38315580	ENSG00000077782	8	ENSG00000077782	38297504	rs13275043	8	38318337	C	G	0.491054	-0.263815	0.00795964	6.89e-241	-0.185017	0.0322104	9.25e-09	1.4259	0.251941	1.52e-08	0.375	6	7.95e-08
cg04172115	6	TNXB	32053728	ENSG00000168477	6	ENSG00000168477	32046021	rs2269426	6	32076499	A	G	0.412525	0.434818	0.0181727	1.6e-126	0.194408	0.0333919	5.81e-09	2.23663	0.395377	1.54e-08	0.54	9	8.06e-08
cg04172115_2737	6	TNXB	32053728	ENSG00000168477	6	ENSG00000168477	32046021	rs2269426	6	32076499	A	G	0.412525	0.434818	0.0181727	1.6e-126	0.194408	0.0333919	5.81e-09	2.23663	0.395377	1.54e-08	0.54	9	8.05e-08
cg04172115_2738	6	TNXB	32053728	ENSG00000168477	6	ENSG00000168477	32046021	rs2269426	6	32076499	A	G	0.412525	0.434818	0.0181727	1.6e-126	0.194408	0.0333919	5.81e-09	2.23663	0.395377	1.54e-08	0.54	9	8.03e-08
cg04172115_2739	6	TNXB	32053728	ENSG00000168477	6	ENSG00000168477	32046021	rs2269426	6	32076499	A	G	0.412525	0.434818	0.0181727	1.6e-126	0.194408	0.0333919	5.81e-09	2.23663	0.395377	1.54e-08	0.54	9	8.02e-08
cg04172115_2740	6	TNXB	32053728	ENSG00000168477	6	ENSG00000168477	32046021	rs2269426	6	32076499	A	G	0.412525	0.434818	0.0181727	1.6e-126	0.194408	0.0333919	5.81e-09	2.23663	0.395377	1.54e-08	0.54	9	8.01e-08
cg04172115_2741	6	TNXB	32053728	ENSG00000168477	6	ENSG00000168477	32046021	rs2269426	6	32076499	A	G	0.412525	0.434818	0.0181727	1.6e-126	0.194408	0.0333919	5.81e-09	2.23663	0.395377	1.54e-08	0.54	9	7.99e-08
cg04172115_2742	6	TNXB	32053728	ENSG00000168477	6	ENSG00000168477	32046021	rs2269426	6	32076499	A	G	0.412525	0.434818	0.0181727	1.6e-126	0.194408	0.0333919	5.81e-09	2.23663	0.395377	1.54e-08	0.54	9	7.98e-08
cg04172115_2743	6	TNXB	32053728	ENSG00000168477	6	ENSG00000168477	32046021	rs2269426	6	32076499	A	G	0.412525	0.434818	0.0181727	1.6e-126	0.194408	0.0333919	5.81e-09	2.23663	0.395377	1.54e-08	0.54	9	7.96e-08
cg04860291	3	TKT;TKT;TKT	53286651	ENSG00000163931	3	ENSG00000163931	53274395	rs7633966	3	53289527	G	T	0.416501	-0.429783	0.0116979	1.66e-295	0.192149	0.0335732	1.04e-08	-2.23672	0.395523	1.56e-08	0.277	14	8.04e-08
cg19586165	17	STARD3;STARD3;STARD3	37814072	ENSG00000141736	17	ENSG00000141736	37865423	rs931992	17	37821435	G	T	0.326044	0.0601408	0.00838363	7.31e-13	0.318964	0.0347526	4.39e-20	0.18855	0.0333598	1.59e-08	0.12	20	8.17e-08
cg23908269	20	PANK2;PANK2	3868713	ENSG00000125779	20	ENSG00000125779	3888545	rs73084594	20	3916380	G	T	0.186879	-0.269204	0.0107222	4.15e-139	0.241725	0.0416777	6.64e-09	-1.11368	0.197075	1.59e-08	0.229	6	8.2e-08
cg12699156	17	SHBG;FXR2	7517016	ENSG00000129255	17	ENSG00000129255	7491477	rs78180894	17	7483662	C	G	0.0516899	0.197745	0.018158	1.28e-27	-0.373388	0.0564942	3.86e-11	-0.529596	0.0937312	1.6e-08	0.102	18	8.23e-08
cg06185246	16	LMF1	929333	ENSG00000103227	16	ENSG00000103227	967476	rs12598467	16	982572	A	G	0.107356	0.277479	0.0141018	3.41e-86	0.314016	0.0532385	3.67e-09	0.883645	0.1564	1.61e-08	0.175	20	8.23e-08
cg10613381	22	C22orf45;C22orf45;UPB1	24890330	ENSG00000100031	22	ENSG00000100031	25002345	rs76088544	22	24888574	A	G	0.0666004	0.141806	0.0163721	4.66e-18	0.453182	0.060929	1.02e-13	0.312911	0.0554531	1.67e-08	0.0978	16	8.56e-08
cg06340768	10	SGPL1	72575541	ENSG00000166224	10	ENSG00000166224	72608323	rs11599687	10	72602371	G	T	0.0526839	0.658639	0.0160647	0	0.364756	0.0640823	1.26e-08	1.8057	0.320277	1.72e-08	0.0552	3	8.79e-08
cg10909790	10	ALOX5	45925455	ENSG00000012779	10	ENSG00000012779	45905611	rs7080713	10	45917117	T	C	0.308151	-0.224395	0.00848772	5.07e-154	0.203395	0.035296	8.29e-09	-1.10325	0.195946	1.8e-08	0.142	6	9.17e-08
cg10909790_4533	10	ALOX5	45925455	ENSG00000012779	10	ENSG00000012779	45905611	rs7080713	10	45917117	T	C	0.308151	-0.224395	0.00848772	5.07e-154	0.203395	0.035296	8.29e-09	-1.10325	0.195946	1.8e-08	0.142	6	9.16e-08
cg27126059	22	C22orf45;UPB1;UPB1;C22orf45	24891338	ENSG00000128271	22	ENSG00000128271	24826087	rs2232866	22	24898310	C	T	0.423459	-0.121375	0.0080285	1.23e-51	0.195554	0.0322379	1.31e-09	-0.620672	0.11025	1.81e-08	0.0772	7	9.17e-08
cg06935356	16	XYLT1	17565189	ENSG00000103489	16	ENSG00000103489	17380182	rs4781978	16	17562883	G	C	0.204771	-0.244929	0.0106371	2.56e-117	-0.231047	0.039818	6.53e-09	1.06008	0.188403	1.84e-08	0.155	5	9.32e-08
cg06935356_6210	16	XYLT1	17565189	ENSG00000103489	16	ENSG00000103489	17380182	rs4781978	16	17562883	G	C	0.204771	-0.244929	0.0106371	2.56e-117	-0.231047	0.039818	6.53e-09	1.06008	0.188403	1.84e-08	0.155	5	9.31e-08
cg18422172	7	CYP51A1;CYP51A1	91764311	ENSG00000001630	7	ENSG00000001630	91756865	rs6465354	7	91852651	C	A	0.476143	-0.235896	0.0116811	1.09e-90	0.188758	0.0322618	4.89e-09	-1.24973	0.222382	1.91e-08	0.0761	13	9.67e-08
cg27339143	1	PSRC1;PSRC1;PSRC1;PSRC1	109825518	ENSG00000143126	1	ENSG00000143126	109805506	rs657420	1	109826136	C	T	0.466203	-0.0692473	0.00809493	1.18e-17	-0.233979	0.0314394	9.9e-14	0.295955	0.0527101	1.97e-08	0.0818	6	9.94e-08
cg03380645	2	SFTPB;SFTPB	85895048	ENSG00000168878	2	ENSG00000168878	85890150	rs34267211	2	85897103	A	G	0.130219	0.0965815	0.0119063	4.99e-16	0.343851	0.044203	7.32e-15	0.280882	0.0500278	1.97e-08	0.0865	14	9.93e-08
cg14509581	15	CLN6	68522181	ENSG00000128973	15	ENSG00000128973	68524439	rs7402649	15	68436575	C	A	0.428429	-0.562256	0.00735008	0	0.183228	0.0326005	1.91e-08	-3.06861	0.547449	2.08e-08	0.188	10	1.03e-07
cg06123891	3	GYG1	148717232	ENSG00000163754	3	ENSG00000163754	148727273	rs4681477	3	148720665	A	G	0.33499	-0.276439	0.0129853	1.45e-100	-0.206704	0.03558	6.26e-09	1.33737	0.238619	2.09e-08	0.062	15	1.03e-07
cg01847719	11	CAT;CAT	34460557	ENSG00000121691	11	ENSG00000121691	34477040	rs11604331	11	34460769	G	A	0.352883	0.678855	0.00748166	0	-0.189372	0.0337266	1.97e-08	-3.58477	0.639659	2.09e-08	0.365	4	1.04e-07
cg09548275	11	NR1H3;NR1H3;NR1H3	47282999	ENSG00000025434	11	ENSG00000025434	47280123	rs10838684	11	47283862	G	A	0.298211	-0.371506	0.00831608	0	-0.200836	0.0355639	1.63e-08	1.8498	0.330167	2.11e-08	0.265	5	1.04e-07
cg06539391	6	TNXB	32053641	ENSG00000137411	6	ENSG00000137411	30885127	rs501942	6	31840477	T	C	0.0735587	-0.263205	0.0197554	1.7e-40	-0.288317	0.0467876	7.17e-10	0.9129	0.163222	2.23e-08	0.15	11	1.1e-07
cg06539391_2729	6	TNXB	32053641	ENSG00000137411	6	ENSG00000137411	30885127	rs501942	6	31840477	T	C	0.0735587	-0.263205	0.0197554	1.7e-40	-0.288317	0.0467876	7.17e-10	0.9129	0.163222	2.23e-08	0.15	11	1.1e-07
cg06539391_2730	6	TNXB	32053641	ENSG00000137411	6	ENSG00000137411	30885127	rs501942	6	31840477	T	C	0.0735587	-0.263205	0.0197554	1.7e-40	-0.288317	0.0467876	7.17e-10	0.9129	0.163222	2.23e-08	0.15	11	1.1e-07
cg06539391_2731	6	TNXB	32053641	ENSG00000137411	6	ENSG00000137411	30885127	rs501942	6	31840477	T	C	0.0735587	-0.263205	0.0197554	1.7e-40	-0.288317	0.0467876	7.17e-10	0.9129	0.163222	2.23e-08	0.15	11	1.1e-07
cg06539391_2732	6	TNXB	32053641	ENSG00000137411	6	ENSG00000137411	30885127	rs501942	6	31840477	T	C	0.0735587	-0.263205	0.0197554	1.7e-40	-0.288317	0.0467876	7.17e-10	0.9129	0.163222	2.23e-08	0.15	11	1.09e-07
cg06539391_2733	6	TNXB	32053641	ENSG00000137411	6	ENSG00000137411	30885127	rs501942	6	31840477	T	C	0.0735587	-0.263205	0.0197554	1.7e-40	-0.288317	0.0467876	7.17e-10	0.9129	0.163222	2.23e-08	0.15	11	1.09e-07
cg06539391_2734	6	TNXB	32053641	ENSG00000137411	6	ENSG00000137411	30885127	rs501942	6	31840477	T	C	0.0735587	-0.263205	0.0197554	1.7e-40	-0.288317	0.0467876	7.17e-10	0.9129	0.163222	2.23e-08	0.15	11	1.09e-07
cg06539391_2735	6	TNXB	32053641	ENSG00000137411	6	ENSG00000137411	30885127	rs501942	6	31840477	T	C	0.0735587	-0.263205	0.0197554	1.7e-40	-0.288317	0.0467876	7.17e-10	0.9129	0.163222	2.23e-08	0.15	11	1.09e-07
cg07571734	7	PRKAG2;PRKAG2	151479894	ENSG00000106617	7	ENSG00000106617	151413703	rs76351165	7	151573795	A	C	0.0695825	-0.230852	0.0166071	6.26e-44	-0.414378	0.0678465	1.01e-09	0.557106	0.0996315	2.25e-08	0.923	4	1.1e-07
cg02712545	15	IGF1R	99398084	ENSG00000140443	15	ENSG00000140443	99349979	rs12594847	15	99405947	C	T	0.0924453	0.121103	0.0153727	3.33e-15	0.432723	0.0545365	2.11e-15	0.279863	0.0500613	2.27e-08	0.201	5	1.1e-07
cg02965157	1	TRIT1	40350001	ENSG00000043514	1	ENSG00000043514	40327945	rs114129095	1	40300843	A	T	0.0457256	0.591878	0.0172995	1.52e-256	0.447557	0.0793825	1.72e-08	1.32246	0.237727	2.65e-08	0.803	8	1.29e-07
cg14994056	11	ACAT1	107992015	ENSG00000075239	11	ENSG00000075239	108005373	rs10890813	11	107987784	A	G	0.33996	-0.27642	0.0123635	1.01e-110	0.200488	0.0349075	9.28e-09	-1.37874	0.24785	2.65e-08	0.413	5	1.29e-07
cg04560534	1	PPT1;PPT1	40557841	ENSG00000131238	1	ENSG00000131238	40550877	rs6600313	1	40562993	T	C	0.110338	-1.20716	0.0103367	0	0.313474	0.0563219	2.61e-08	-3.85092	0.69268	2.71e-08	0.949	4	1.31e-07
cg10201141	12	ENO2;ATN1	7032793	ENSG00000111669	12	ENSG00000111669	6978197	rs2269359	12	6993653	A	G	0.303181	-0.195684	0.00959226	1.67e-92	-0.206973	0.035821	7.56e-09	0.945457	0.170068	2.71e-08	0.242	3	1.31e-07
cg18340416	6	TNXB;TNXB	32010178	ENSG00000204305	6	ENSG00000204305	32150423	rs34214527	6	32014456	T	C	0.0954274	0.14828	0.0213832	4.08e-12	0.525273	0.0565479	1.56e-20	0.282291	0.0508011	2.75e-08	0.104	20	1.33e-07
cg18340416_2177	6	TNXB;TNXB	32010178	ENSG00000204305	6	ENSG00000204305	32150423	rs34214527	6	32014456	T	C	0.0954274	0.14828	0.0213832	4.08e-12	0.525273	0.0565479	1.56e-20	0.282291	0.0508011	2.75e-08	0.104	20	1.32e-07
cg18340416_2178	6	TNXB;TNXB	32010178	ENSG00000204305	6	ENSG00000204305	32150423	rs34214527	6	32014456	T	C	0.0954274	0.14828	0.0213832	4.08e-12	0.525273	0.0565479	1.56e-20	0.282291	0.0508011	2.75e-08	0.104	20	1.32e-07
cg18340416_2179	6	TNXB;TNXB	32010178	ENSG00000204305	6	ENSG00000204305	32150423	rs34214527	6	32014456	T	C	0.0954274	0.14828	0.0213832	4.08e-12	0.525273	0.0565479	1.56e-20	0.282291	0.0508011	2.75e-08	0.104	20	1.32e-07
cg18340416_2180	6	TNXB;TNXB	32010178	ENSG00000204305	6	ENSG00000204305	32150423	rs34214527	6	32014456	T	C	0.0954274	0.14828	0.0213832	4.08e-12	0.525273	0.0565479	1.56e-20	0.282291	0.0508011	2.75e-08	0.104	20	1.32e-07
cg18340416_2181	6	TNXB;TNXB	32010178	ENSG00000204305	6	ENSG00000204305	32150423	rs34214527	6	32014456	T	C	0.0954274	0.14828	0.0213832	4.08e-12	0.525273	0.0565479	1.56e-20	0.282291	0.0508011	2.75e-08	0.104	20	1.31e-07
cg18340416_2182	6	TNXB;TNXB	32010178	ENSG00000204305	6	ENSG00000204305	32150423	rs34214527	6	32014456	T	C	0.0954274	0.14828	0.0213832	4.08e-12	0.525273	0.0565479	1.56e-20	0.282291	0.0508011	2.75e-08	0.104	20	1.31e-07
cg18340416_2183	6	TNXB;TNXB	32010178	ENSG00000204305	6	ENSG00000204305	32150423	rs34214527	6	32014456	T	C	0.0954274	0.14828	0.0213832	4.08e-12	0.525273	0.0565479	1.56e-20	0.282291	0.0508011	2.75e-08	0.104	20	1.31e-07
cg00090147	8	GATA4	11562367	ENSG00000079459	8	ENSG00000079459	11674950	rs75146829	8	11597004	A	G	0.0785288	0.294357	0.0169566	1.67e-67	-0.331232	0.0565178	4.61e-09	-0.888674	0.160042	2.81e-08	0.354	13	1.34e-07
cg00090147_4059	8	GATA4	11562367	ENSG00000079459	8	ENSG00000079459	11674950	rs75146829	8	11597004	A	G	0.0785288	0.294357	0.0169566	1.67e-67	-0.331232	0.0565178	4.61e-09	-0.888674	0.160042	2.81e-08	0.354	13	1.34e-07
cg04565547	8	ASAH1;ASAH1;ASAH1	17941012	ENSG00000104763	8	ENSG00000104763	17928214	rs139001299	8	17941668	T	C	0.0228628	0.272683	0.0226643	2.43e-33	0.556626	0.0890597	4.1e-10	0.489885	0.0883262	2.92e-08	0.41	3	1.39e-07
cg05058846	10	KCNMA1;KCNMA1;KCNMA1;KCNMA1	79270707	ENSG00000156113	10	ENSG00000156113	79017854	rs866392	10	79246201	T	C	0.49503	0.472762	0.00757785	0	0.172183	0.0309398	2.62e-08	2.74569	0.495337	2.97e-08	0.0524	5	1.41e-07
cg14316865	9	PMPCA	139316577	ENSG00000148384	9	ENSG00000148384	139328672	rs4259518	9	139322503	C	T	0.390656	-0.60431	0.00732483	0	0.17954	0.0323224	2.78e-08	-3.36588	0.607328	2.99e-08	0.771	7	1.41e-07
cg03306368	6	FBXL4	99396091	ENSG00000112234	6	ENSG00000112234	99358591	rs35727107	6	99301012	T	C	0.12326	0.118087	0.0127199	1.64e-20	0.346478	0.0501549	4.91e-12	0.340821	0.0614965	2.99e-08	0.195	5	1.41e-07
cg06358131	19	PIP5K1C	3687922	ENSG00000186111	19	ENSG00000186111	3665329	rs1476592	19	3679740	G	A	0.159046	0.236034	0.0118224	1.11e-88	-0.246463	0.0427536	8.18e-09	-0.957685	0.172915	3.05e-08	0.92	7	1.44e-07
cg27624229	6	TNXB	32049053	ENSG00000168477	6	ENSG00000168477	32046021	rs6449	6	32006655	T	C	0.306163	0.421402	0.0196052	1.76e-102	0.212249	0.03706	1.02e-08	1.98542	0.358761	3.13e-08	0.426	13	1.47e-07
cg27624229_2641	6	TNXB	32049053	ENSG00000168477	6	ENSG00000168477	32046021	rs6449	6	32006655	T	C	0.306163	0.421402	0.0196052	1.76e-102	0.212249	0.03706	1.02e-08	1.98542	0.358761	3.13e-08	0.426	13	1.47e-07
cg27624229_2642	6	TNXB	32049053	ENSG00000168477	6	ENSG00000168477	32046021	rs6449	6	32006655	T	C	0.306163	0.421402	0.0196052	1.76e-102	0.212249	0.03706	1.02e-08	1.98542	0.358761	3.13e-08	0.426	13	1.47e-07
cg27624229_2643	6	TNXB	32049053	ENSG00000168477	6	ENSG00000168477	32046021	rs6449	6	32006655	T	C	0.306163	0.421402	0.0196052	1.76e-102	0.212249	0.03706	1.02e-08	1.98542	0.358761	3.13e-08	0.426	13	1.47e-07
cg27624229_2644	6	TNXB	32049053	ENSG00000168477	6	ENSG00000168477	32046021	rs6449	6	32006655	T	C	0.306163	0.421402	0.0196052	1.76e-102	0.212249	0.03706	1.02e-08	1.98542	0.358761	3.13e-08	0.426	13	1.46e-07
cg27624229_2645	6	TNXB	32049053	ENSG00000168477	6	ENSG00000168477	32046021	rs6449	6	32006655	T	C	0.306163	0.421402	0.0196052	1.76e-102	0.212249	0.03706	1.02e-08	1.98542	0.358761	3.13e-08	0.426	13	1.46e-07
cg27624229_2646	6	TNXB	32049053	ENSG00000168477	6	ENSG00000168477	32046021	rs6449	6	32006655	T	C	0.306163	0.421402	0.0196052	1.76e-102	0.212249	0.03706	1.02e-08	1.98542	0.358761	3.13e-08	0.426	13	1.46e-07
cg27624229_2647	6	TNXB	32049053	ENSG00000168477	6	ENSG00000168477	32046021	rs6449	6	32006655	T	C	0.306163	0.421402	0.0196052	1.76e-102	0.212249	0.03706	1.02e-08	1.98542	0.358761	3.13e-08	0.426	13	1.46e-07
cg09577367	19	IL12RB1;IL12RB1	18197699	ENSG00000096996	19	ENSG00000096996	18189782	rs2305743	19	18193191	A	G	0.198807	-0.535407	0.010035	0	0.224453	0.0403589	2.68e-08	-2.38538	0.43124	3.18e-08	0.425	5	1.48e-07
cg25217772	11	GANAB;GANAB	62392592	ENSG00000168000	11	ENSG00000168000	62467532	rs2956993	11	62406162	G	T	0.347913	-0.169933	0.00820827	3.28e-95	0.189002	0.0329299	9.49e-09	-0.899104	0.16256	3.19e-08	0.403	6	1.48e-07
cg06495347	12	SUOX;SUOX;SUOX	56391451	ENSG00000139531	12	ENSG00000139531	56395694	rs1702877	12	56427808	T	C	0.327038	-0.325323	0.0084006	0	-0.18407	0.0329835	2.4e-08	1.76738	0.319969	3.32e-08	0.182	5	1.54e-07
cg25044876	22	CYB5R3;CYB5R3;CYB5R3	43041146	ENSG00000100300	22	ENSG00000100300	43553384	rs130333	22	43066379	C	T	0.492048	-0.0644886	0.00798917	6.92e-16	-0.242799	0.0321437	4.24e-14	0.265605	0.0481574	3.48e-08	0.188	19	1.61e-07
cg24480379	1	SELENBP1;SELENBP1	151345123	ENSG00000143387	1	ENSG00000143387	150774741	rs61818031	1	151349916	C	G	0.315109	-0.11778	0.00887028	3.11e-40	-0.211389	0.0349326	1.44e-09	0.55717	0.101185	3.66e-08	0.0634	4	1.69e-07
cg01639775	7	BPGM;BPGM	134331301	ENSG00000172331	7	ENSG00000172331	134348062	rs73439942	7	134331301	G	C	0.0477137	-0.099898	0.0173851	9.13e-09	1.29752	0.0696911	2.29e-77	-0.0769915	0.0140223	4e-08	0.0962	10	1.85e-07
cg11417029	11	LIPT2	74204987	ENSG00000175536	11	ENSG00000175536	74203767	rs7121457	11	74205004	G	A	0.393638	0.0705529	0.00905825	6.76e-15	-0.247385	0.0319643	9.99e-15	-0.285195	0.0519483	4.02e-08	0.598	8	1.85e-07
cg13689699	9	RXRA	137225311	ENSG00000186350	9	ENSG00000186350	137270687	rs3818731	9	137225217	T	C	0.302187	0.0589952	0.009475	4.77e-10	-0.394709	0.0340667	4.83e-31	-0.149465	0.0272517	4.14e-08	0.653	20	1.91e-07
cg16986150	7	PRKAG2	151553782	ENSG00000106617	7	ENSG00000106617	151413703	rs11766003	7	151558312	A	T	0.457256	0.0542826	0.00905374	2.03e-09	0.41941	0.0310662	1.55e-41	0.129426	0.0236199	4.26e-08	0.056	16	1.96e-07
cg05649922	1	ARID1A;ARID1A	27029290	ENSG00000060642	1	ENSG00000060642	27119426	rs57215361	1	27314814	G	A	0.0516899	-0.475168	0.0175384	1.19e-161	-0.401897	0.071992	2.37e-08	1.18231	0.216238	4.56e-08	0.0812	14	2.09e-07
cg10893908	11	LRP5	68180584	ENSG00000110090	11	ENSG00000110090	68566983	rs6591339	11	68176512	A	G	0.230616	-0.137232	0.0104307	1.56e-39	0.220074	0.0366561	1.93e-09	-0.623572	0.114167	4.71e-08	0.0517	10	2.16e-07
cg12101586	15	CYP1A1	75019203	ENSG00000178802	15	ENSG00000178802	75187072	rs11072508	15	75062397	C	T	0.394632	-0.213026	0.00810523	3.03e-152	0.192506	0.0344818	2.37e-08	-1.1066	0.202636	4.73e-08	0.0981	11	2.17e-07
cg26327732	5	ALDH7A1	125931120	ENSG00000164904	5	ENSG00000164904	125904321	rs77900059	5	125947276	A	G	0.0765408	-0.141543	0.0214375	4.04e-11	0.597954	0.0615997	2.81e-22	-0.236713	0.0433587	4.78e-08	0.182	11	2.18e-07
cg11484872	6	TNF	31543169	ENSG00000232810	6	ENSG00000232810	31544728	rs2071592	6	31515340	A	T	0.294235	-0.142747	0.0131009	1.2e-27	0.209928	0.0333107	2.94e-10	-0.679981	0.124645	4.89e-08	0.0573	11	2.23e-07
cg11484872_2012	6	TNF	31543169	ENSG00000232810	6	ENSG00000232810	31544728	rs2071592	6	31515340	A	T	0.294235	-0.142747	0.0131009	1.2e-27	0.209928	0.0333107	2.94e-10	-0.679981	0.124645	4.89e-08	0.0573	11	2.23e-07
cg11484872_2013	6	TNF	31543169	ENSG00000232810	6	ENSG00000232810	31544728	rs2071592	6	31515340	A	T	0.294235	-0.142747	0.0131009	1.2e-27	0.209928	0.0333107	2.94e-10	-0.679981	0.124645	4.89e-08	0.0573	11	2.22e-07
cg11484872_2014	6	TNF	31543169	ENSG00000232810	6	ENSG00000232810	31544728	rs2071592	6	31515340	A	T	0.294235	-0.142747	0.0131009	1.2e-27	0.209928	0.0333107	2.94e-10	-0.679981	0.124645	4.89e-08	0.0573	11	2.22e-07
cg11484872_2015	6	TNF	31543169	ENSG00000232810	6	ENSG00000232810	31544728	rs2071592	6	31515340	A	T	0.294235	-0.142747	0.0131009	1.2e-27	0.209928	0.0333107	2.94e-10	-0.679981	0.124645	4.89e-08	0.0573	11	2.22e-07
cg11484872_2016	6	TNF	31543169	ENSG00000232810	6	ENSG00000232810	31544728	rs2071592	6	31515340	A	T	0.294235	-0.142747	0.0131009	1.2e-27	0.209928	0.0333107	2.94e-10	-0.679981	0.124645	4.89e-08	0.0573	11	2.21e-07
cg11484872_2017	6	TNF	31543169	ENSG00000232810	6	ENSG00000232810	31544728	rs2071592	6	31515340	A	T	0.294235	-0.142747	0.0131009	1.2e-27	0.209928	0.0333107	2.94e-10	-0.679981	0.124645	4.89e-08	0.0573	11	2.21e-07
cg11484872_2018	6	TNF	31543169	ENSG00000232810	6	ENSG00000232810	31544728	rs2071592	6	31515340	A	T	0.294235	-0.142747	0.0131009	1.2e-27	0.209928	0.0333107	2.94e-10	-0.679981	0.124645	4.89e-08	0.0573	11	2.21e-07
cg09427016	16	ACSF3;ACSF3;ACSF3	89167018	ENSG00000141012	16	ENSG00000141012	88901760	rs36099289	16	89164974	A	C	0.135189	0.0716707	0.012301	5.66e-09	-0.758726	0.0490575	5.88e-54	-0.0944619	0.017325	4.97e-08	0.171	20	2.24e-07
cg07768201	11	CAT	34460336	ENSG00000121691	11	ENSG00000121691	34477040	rs11604331	11	34460769	G	A	0.352883	0.678855	0.00748166	0	-0.184682	0.033838	4.82e-08	-3.67581	0.674709	5.09e-08	0.757	11	2.29e-07
cg16108059	14	TSHR;TSHR;TSHR;TSHR;TSHR;TSHR	81421989	ENSG00000165409	14	ENSG00000165409	81516989	rs17545038	14	81457572	C	T	0.23161	-0.119264	0.00928009	8.42e-38	0.2267	0.0377183	1.85e-09	-0.526087	0.0966296	5.2e-08	0.299	13	2.33e-07
cg16372047	12	NDUFA12	95397610	ENSG00000184752	12	ENSG00000184752	95344188	rs835046	12	95398159	T	G	0.146123	-0.422138	0.0111301	0	0.224908	0.0408884	3.79e-08	-1.87694	0.344798	5.22e-08	0.449	7	2.34e-07
cg04583149	19	STK11	1207124	ENSG00000118046	19	ENSG00000118046	1208917	rs3764640	19	1207238	T	G	0.219682	-0.318075	0.0117361	9.25e-162	0.212779	0.0383275	2.83e-08	-1.49486	0.274857	5.37e-08	0.0717	6	2.4e-07
cg04196345	17	NAGS	42084953	ENSG00000161653	17	ENSG00000161653	42084172	rs228771	17	42084097	G	C	0.4334	0.0544441	0.00832911	6.29e-11	0.328511	0.0335311	1.16e-22	0.16573	0.0304792	5.4e-08	0.0591	20	2.41e-07
cg18831262	19	PNPLA6;PNPLA6;PNPLA6;PNPLA6;PNPLA6;PNPLA6	7599614	ENSG00000090674	19	ENSG00000090674	7593203	rs604959	19	7599735	C	A	0.274354	-0.0743426	0.0103022	5.35e-13	0.276238	0.0335519	1.82e-16	-0.269125	0.0495922	5.74e-08	0.153	9	2.56e-07
cg14252236	2	KYNU	143784002	ENSG00000115919	2	ENSG00000115919	143717478	rs76657938	2	143774963	T	C	0.125249	0.292842	0.0122616	4.62e-126	0.260727	0.0468155	2.56e-08	1.12317	0.207085	5.84e-08	0.181	6	2.6e-07
cg02802029	3	PLOD2;PLOD2	145879686	ENSG00000152952	3	ENSG00000152952	145834333	rs2864795	3	145873483	G	C	0.131213	-0.110384	0.0122355	1.85e-19	-0.300211	0.0442968	1.22e-11	0.367688	0.0678564	6.01e-08	0.336	5	2.67e-07
cg21333964	11	HMBS	118955461	ENSG00000110395	11	ENSG00000110395	119127201	rs620331	11	118931099	T	C	0.150099	0.121255	0.0168177	5.6e-13	-0.359941	0.0439534	2.63e-16	-0.336875	0.062252	6.25e-08	0.201	8	2.78e-07
cg04903600	19	GPX4;GPX4;GPX4	1105746	ENSG00000064687	19	ENSG00000064687	1052836	rs62131210	19	1100379	T	C	0.204771	0.0733377	0.0107869	1.05e-11	0.344741	0.0386379	4.57e-19	0.212733	0.0393386	6.38e-08	0.0601	20	2.83e-07
cg21417204	18	SMAD4	48609268	ENSG00000141646	18	ENSG00000141646	48552912	rs9635956	18	48503907	A	G	0.331014	0.144335	0.00853243	3.43e-64	0.203838	0.0357577	1.19e-08	0.708084	0.131077	6.59e-08	0.0642	13	2.92e-07
cg18184880	7	SLC25A13;SLC25A13;SLC25A13	95938732	ENSG00000004864	7	ENSG00000004864	95850495	rs11773446	7	95944485	A	G	0.304175	0.31356	0.0082595	0	0.189015	0.034648	4.89e-08	1.65892	0.307217	6.67e-08	0.273	5	2.95e-07
cg18908981	3	ABHD5	43732200	ENSG00000011198	3	ENSG00000011198	43753734	rs193048071	3	43706018	A	C	0.0238569	-0.273343	0.0271497	7.65e-24	-0.623953	0.0976085	1.63e-10	0.438083	0.0811785	6.79e-08	0.0953	6	3e-07
cg18187658	1	GALNT2	230294691	ENSG00000143641	1	ENSG00000143641	230305703	rs4846913	1	230294715	C	A	0.399602	-0.0441641	0.0080389	3.93e-08	0.835318	0.0293066	1.08e-178	-0.052871	0.00980089	6.87e-08	0.237	20	3.03e-07
cg24499975	1	MTR	236958184	ENSG00000116984	1	ENSG00000116984	237012945	rs7526063	1	236971998	T	C	0.0258449	0.416087	0.0251479	1.72e-61	-0.653647	0.114564	1.16e-08	-0.636562	0.118016	6.9e-08	0.215	3	3.04e-07
cg08646202	11	ALG9;ALG9;ALG9;ALG9	111692209	ENSG00000086848	11	ENSG00000086848	111697612	rs7113067	11	111692182	A	G	0.322068	-0.0745995	0.0132853	1.96e-08	-0.639921	0.033271	1.94e-82	0.116576	0.0216275	7.04e-08	0.269	20	3.09e-07
cg23952859	8	CLN8	1716623	ENSG00000182372	8	ENSG00000182372	1719341	rs13256424	8	1725004	G	A	0.326044	-0.227255	0.00893903	1.41e-142	-0.193562	0.0351732	3.73e-08	1.17407	0.218288	7.51e-08	0.079	5	3.29e-07
cg23952859_4051	8	CLN8	1716623	ENSG00000182372	8	ENSG00000182372	1719341	rs13256424	8	1725004	G	A	0.326044	-0.227255	0.00893903	1.41e-142	-0.193562	0.0351732	3.73e-08	1.17407	0.218288	7.51e-08	0.079	5	3.29e-07
cg02631906	1	PRDX1;PRDX1;PRDX1	45987864	ENSG00000117450	1	ENSG00000117450	45982713	rs3219492	1	45796354	T	G	0.100398	-0.315431	0.0134993	9.39e-121	0.289497	0.0524271	3.35e-08	-1.08958	0.202755	7.71e-08	0.164	6	3.37e-07
cg05055782	3	GPX1;GPX1	49396193	ENSG00000233276	3	ENSG00000233276	49395321	rs4855855	3	49559984	T	C	0.432406	0.0840087	0.00839835	1.48e-23	0.206358	0.0323941	1.89e-10	0.407102	0.0757655	7.74e-08	0.149	10	3.38e-07
cg12158889	2	SUCLG1	84663044	ENSG00000163541	2	ENSG00000163541	84668908	rs6719880	2	84673355	A	G	0.055666	0.18838	0.019172	8.72e-23	-0.476708	0.0747889	1.84e-10	-0.395169	0.0738986	8.92e-08	0.2	9	3.89e-07
cg08932343	11	TCIRG1;TCIRG1	67815010	ENSG00000110721	11	ENSG00000110721	67854618	rs11228131	11	67870321	G	A	0.398608	0.0784091	0.00815266	6.74e-22	0.210809	0.0328083	1.31e-10	0.371944	0.0696159	9.15e-08	0.708	9	3.98e-07
cg11353706	7	SERPINE1;SERPINE1	100774810	ENSG00000106366	7	ENSG00000106366	100776458	rs2227674	7	100776208	G	A	0.210736	-0.088942	0.00976526	8.39e-20	-0.260928	0.0396652	4.76e-11	0.340868	0.0639193	9.67e-08	0.546	4	4.2e-07
cg13379236	4	EGF	110833808	ENSG00000138798	4	ENSG00000138798	110883731	rs11568904	4	110865465	G	A	0.395626	0.148369	0.00867876	1.6e-65	-0.188013	0.0335395	2.07e-08	-0.78914	0.148149	1e-07	0.304	11	4.34e-07
cg13448378	8	RRM2B	103250761	ENSG00000048392	8	ENSG00000048392	103234038	rs1037699	8	103250930	T	C	0.083499	-0.189064	0.0149305	9.48e-37	-0.348459	0.0593824	4.41e-09	0.542573	0.101907	1.01e-07	0.194	6	4.39e-07
cg13746518	9	RXRA	137332241	ENSG00000186350	9	ENSG00000186350	137270687	rs1045570	9	137332311	T	G	0.163022	0.0967898	0.0125388	1.17e-14	0.322952	0.0439367	1.98e-13	0.299703	0.0563022	1.02e-07	0.236	8	4.41e-07
cg07199862	11	TALDO1	763485	ENSG00000177156	11	ENSG00000177156	756176	rs12796837	11	726193	A	G	0.0795229	0.173687	0.0153009	7.3e-30	-0.339151	0.0563317	1.74e-09	-0.512123	0.0962855	1.04e-07	0.0584	11	4.51e-07
cg00500359	11	OSBPL5;OSBPL5;OSBPL5	3175625	ENSG00000021762	11	ENSG00000021762	3148157	rs111247453	11	3163098	T	C	0.0139165	0.420269	0.0431922	2.24e-22	-0.625077	0.0985154	2.22e-10	-0.672348	0.126504	1.07e-07	0.253	4	4.61e-07
cg27176614	16	CYBA	88717989	ENSG00000198931	16	ENSG00000198931	88877049	rs13306296	16	88717957	A	G	0.343936	0.0542174	0.0100533	6.93e-08	0.915008	0.0300205	4.88e-204	0.0592535	0.0111578	1.09e-07	0.0589	20	4.71e-07
cg04528801	6	APOM	31622388	ENSG00000168477	6	ENSG00000168477	32046021	rs2233967	6	31080828	G	C	0.157058	0.176586	0.0262403	1.7e-11	0.374748	0.0433446	5.34e-18	0.471214	0.0887324	1.09e-07	0.12	20	4.7e-07
cg04528801_2076	6	APOM	31622388	ENSG00000168477	6	ENSG00000168477	32046021	rs2233967	6	31080828	G	C	0.157058	0.176586	0.0262403	1.7e-11	0.374748	0.0433446	5.34e-18	0.471214	0.0887324	1.09e-07	0.12	20	4.7e-07
cg04528801_2077	6	APOM	31622388	ENSG00000168477	6	ENSG00000168477	32046021	rs2233967	6	31080828	G	C	0.157058	0.176586	0.0262403	1.7e-11	0.374748	0.0433446	5.34e-18	0.471214	0.0887324	1.09e-07	0.12	20	4.69e-07
cg04528801_2078	6	APOM	31622388	ENSG00000168477	6	ENSG00000168477	32046021	rs2233967	6	31080828	G	C	0.157058	0.176586	0.0262403	1.7e-11	0.374748	0.0433446	5.34e-18	0.471214	0.0887324	1.09e-07	0.12	20	4.68e-07
cg04528801_2079	6	APOM	31622388	ENSG00000168477	6	ENSG00000168477	32046021	rs2233967	6	31080828	G	C	0.157058	0.176586	0.0262403	1.7e-11	0.374748	0.0433446	5.34e-18	0.471214	0.0887324	1.09e-07	0.12	20	4.68e-07
cg04528801_2080	6	APOM	31622388	ENSG00000168477	6	ENSG00000168477	32046021	rs2233967	6	31080828	G	C	0.157058	0.176586	0.0262403	1.7e-11	0.374748	0.0433446	5.34e-18	0.471214	0.0887324	1.09e-07	0.12	20	4.67e-07
cg04528801_2081	6	APOM	31622388	ENSG00000168477	6	ENSG00000168477	32046021	rs2233967	6	31080828	G	C	0.157058	0.176586	0.0262403	1.7e-11	0.374748	0.0433446	5.34e-18	0.471214	0.0887324	1.09e-07	0.12	20	4.66e-07
cg07687610	12	DNM1L;DNM1L;DNM1L	32832045	ENSG00000087470	12	ENSG00000087470	32865310	rs1971910	12	32897437	C	T	0.171968	0.162192	0.0118463	1.14e-42	-0.266647	0.0463116	8.53e-09	-0.608264	0.114605	1.11e-07	0.458	3	4.74e-07
cg08886711	12	COL2A1;COL2A1	48399180	ENSG00000111424	12	ENSG00000111424	48286075	rs1859444	12	48399403	T	C	0.164016	-0.126636	0.0116323	1.34e-27	0.278737	0.0460235	1.39e-09	-0.45432	0.0858415	1.21e-07	0.0751	12	5.13e-07
cg26394380	2	SFTPB;SFTPB	85896001	ENSG00000115525	2	ENSG00000115525	86091202	rs34267211	2	85897103	A	G	0.130219	0.0631149	0.011751	7.83e-08	1.20032	0.0393672	3.5e-204	0.0525817	0.00994066	1.23e-07	0.264	20	5.21e-07
cg19255818	11	CTSF	66330936	ENSG00000174483	11	ENSG00000174483	66289587	rs75683511	11	66275026	G	A	0.239563	-0.108954	0.00939408	4.21e-31	0.224336	0.0378489	3.08e-09	-0.485675	0.0920208	1.31e-07	0.342	5	5.48e-07
cg09747827	2	PROC	128181313	ENSG00000115718	2	ENSG00000115718	128181412	rs6728362	2	128190888	T	C	0.327038	-0.174765	0.00848349	2.71e-94	0.186868	0.0342343	4.8e-08	-0.935232	0.177247	1.32e-07	0.505	8	5.52e-07
cg24541193	1	SLC19A2	169433715	ENSG00000117479	1	ENSG00000117479	169444194	rs2420372	1	169498056	A	G	0.0626243	0.17311	0.0168149	7.42e-25	-0.454651	0.0741578	8.74e-10	-0.380753	0.0722827	1.38e-07	0.631	4	5.78e-07
cg02547054	12	VDR;VDR	48296637	ENSG00000111424	12	ENSG00000111424	48286075	rs4516035	12	48299826	C	T	0.422465	0.122248	0.0087116	9.82e-45	0.185653	0.0326739	1.33e-08	0.658477	0.125028	1.39e-07	0.0649	7	5.8e-07
cg04344233	6	TNXB	32027379	ENSG00000168477	6	ENSG00000168477	32046021	rs61746206	6	32065113	T	C	0.0178926	-0.521187	0.0591317	1.21e-18	-0.872291	0.132959	5.36e-11	0.597492	0.113533	1.42e-07	0.716	6	5.92e-07
cg04344233_2457	6	TNXB	32027379	ENSG00000168477	6	ENSG00000168477	32046021	rs61746206	6	32065113	T	C	0.0178926	-0.521187	0.0591317	1.21e-18	-0.872291	0.132959	5.36e-11	0.597492	0.113533	1.42e-07	0.716	6	5.91e-07
cg04344233_2458	6	TNXB	32027379	ENSG00000168477	6	ENSG00000168477	32046021	rs61746206	6	32065113	T	C	0.0178926	-0.521187	0.0591317	1.21e-18	-0.872291	0.132959	5.36e-11	0.597492	0.113533	1.42e-07	0.716	6	5.91e-07
cg04344233_2459	6	TNXB	32027379	ENSG00000168477	6	ENSG00000168477	32046021	rs61746206	6	32065113	T	C	0.0178926	-0.521187	0.0591317	1.21e-18	-0.872291	0.132959	5.36e-11	0.597492	0.113533	1.42e-07	0.716	6	5.9e-07
cg04344233_2460	6	TNXB	32027379	ENSG00000168477	6	ENSG00000168477	32046021	rs61746206	6	32065113	T	C	0.0178926	-0.521187	0.0591317	1.21e-18	-0.872291	0.132959	5.36e-11	0.597492	0.113533	1.42e-07	0.716	6	5.89e-07
cg04344233_2461	6	TNXB	32027379	ENSG00000168477	6	ENSG00000168477	32046021	rs61746206	6	32065113	T	C	0.0178926	-0.521187	0.0591317	1.21e-18	-0.872291	0.132959	5.36e-11	0.597492	0.113533	1.42e-07	0.716	6	5.88e-07
cg04344233_2462	6	TNXB	32027379	ENSG00000168477	6	ENSG00000168477	32046021	rs61746206	6	32065113	T	C	0.0178926	-0.521187	0.0591317	1.21e-18	-0.872291	0.132959	5.36e-11	0.597492	0.113533	1.42e-07	0.716	6	5.87e-07
cg04344233_2463	6	TNXB	32027379	ENSG00000168477	6	ENSG00000168477	32046021	rs61746206	6	32065113	T	C	0.0178926	-0.521187	0.0591317	1.21e-18	-0.872291	0.132959	5.36e-11	0.597492	0.113533	1.42e-07	0.716	6	5.86e-07
cg03031182	21	SLC19A1	46948702	ENSG00000173638	21	ENSG00000173638	46938905	rs28547269	21	46925585	A	C	0.468191	0.12222	0.010544	4.56e-31	-0.188361	0.0319937	3.92e-09	-0.648861	0.123612	1.53e-07	0.252	4	6.31e-07
cg19455953	2	FASTKD2;FASTKD2;MDH1B;FASTKD2	207630073	ENSG00000118246	2	ENSG00000118246	207643657	rs12473950	2	207623347	G	A	0.0586481	-0.113252	0.0153089	1.38e-13	0.389162	0.0523398	1.04e-13	-0.291016	0.0554925	1.57e-07	0.088	8	6.46e-07
cg25698089	15	MTFMT	65321903	ENSG00000103707	15	ENSG00000103707	65308411	rs2946655	15	65321938	G	A	0.0397614	0.193235	0.0219435	1.3e-18	0.484985	0.0745714	7.84e-11	0.398434	0.0761602	1.68e-07	0.281	3	6.91e-07
cg01749347	7	TFR2	100230985	ENSG00000106327	7	ENSG00000106327	100229220	rs12532878	7	100212254	A	G	0.186879	-0.101419	0.00977082	3.06e-25	0.241062	0.0398295	1.43e-09	-0.420718	0.0804672	1.71e-07	0.244	13	7.02e-07
cg05414442	2	CYP26B1	72358024	ENSG00000003137	2	ENSG00000003137	72365767	rs80128564	2	72343437	A	G	0.0516899	-0.137647	0.0186161	1.42e-13	0.521651	0.07101	2.04e-13	-0.263869	0.0506335	1.87e-07	0.0519	3	7.68e-07
cg21487950	14	TSHR;TSHR;TSHR	81421770	ENSG00000165409	14	ENSG00000165409	81516989	rs2268452	14	81424136	A	C	0.235586	-0.117011	0.00925941	1.32e-36	0.212874	0.0373683	1.22e-08	-0.549673	0.105842	2.07e-07	0.977	14	8.45e-07
cg05342945	12	COL2A1;COL2A1	48394962	ENSG00000152556	12	ENSG00000152556	48519554	rs3809324	12	48399028	T	G	0.224652	0.162394	0.0101369	9.27e-58	-0.212184	0.0388037	4.55e-08	-0.765343	0.147893	2.28e-07	0.981	3	9.3e-07
cg14001893	9	SARDH;SARDH	136562840	ENSG00000123454	9	ENSG00000123454	136512974	rs756687	9	136549794	G	C	0.411531	-0.160672	0.0110698	9.82e-48	0.192241	0.0347881	3.28e-08	-0.835783	0.161835	2.41e-07	0.144	3	9.82e-07
cg17653368	5	ALDH7A1	125931213	ENSG00000164904	5	ENSG00000164904	125904321	rs11960347	5	125945742	C	T	0.0775348	-0.129853	0.0210445	6.81e-10	0.574002	0.0609936	4.92e-21	-0.226224	0.0438407	2.47e-07	0.117	11	1e-06
cg10381200	19	INSR;INSR	7198589	ENSG00000171105	19	ENSG00000171105	7203155	rs891087	19	7184518	A	G	0.0725646	0.115418	0.013929	1.17e-16	-0.369046	0.0559747	4.31e-11	-0.312748	0.0606193	2.48e-07	0.61	9	1.01e-06
cg20010135	16	HSD3B7;HSD3B7;HSD3B7	30996822	ENSG00000156873	16	ENSG00000156873	30766040	rs9927295	16	31077409	A	G	0.234592	-0.0682225	0.00957697	1.05e-12	0.281245	0.0377301	9.05e-14	-0.242573	0.0471013	2.6e-07	0.13	16	1.06e-06
cg03963689	17	SREBF1;SREBF1	17739407	ENSG00000133027	17	ENSG00000133027	17451949	rs12951376	17	17752809	T	C	0.338966	-0.0726166	0.00848285	1.12e-17	0.224596	0.0349236	1.27e-10	-0.323321	0.0628815	2.72e-07	0.0898	20	1.1e-06
cg21067963	13	CARS2	111317935	ENSG00000134905	13	ENSG00000134905	111329854	rs2478466	13	111313297	C	T	0.200795	-0.194824	0.0148934	4.22e-39	0.228164	0.0408839	2.39e-08	-0.853875	0.166345	2.85e-07	0.126	7	1.15e-06
cg25307641	9	SURF2;SURF1	136222163	ENSG00000160323	9	ENSG00000160323	136301993	rs3124752	9	136264493	T	C	0.461233	-0.112451	0.00870563	3.61e-38	-0.184882	0.033113	2.36e-08	0.608229	0.118677	2.97e-07	0.778	5	1.2e-06
cg25307641_4389	9	SURF2;SURF1	136222163	ENSG00000160323	9	ENSG00000160323	136301993	rs3124752	9	136264493	T	C	0.461233	-0.112451	0.00870563	3.61e-38	-0.184882	0.033113	2.36e-08	0.608229	0.118677	2.97e-07	0.778	5	1.2e-06
cg19810771	10	DNAJC12;DNAJC12	69597988	ENSG00000096717	10	ENSG00000096717	69661287	rs141838640	10	69674786	T	G	0.0298211	0.484213	0.0344616	7.62e-45	0.559415	0.101738	3.83e-08	0.86557	0.169041	3.05e-07	0.253	6	1.23e-06
cg00228689	1	LRP8;LRP8;LRP8;LRP8	53742112	ENSG00000157193	1	ENSG00000157193	53752479	rs1288521	1	53787673	T	C	0.276342	-0.0869602	0.00906478	8.54e-22	-0.214481	0.0354411	1.43e-09	0.405445	0.0792132	3.08e-07	0.172	12	1.24e-06
cg15030789	1	SLC9A1	27438378	ENSG00000090020	1	ENSG00000090020	27459389	rs6687560	1	27424360	G	C	0.348907	-0.0905247	0.00831997	1.43e-27	-0.19113	0.0329671	6.73e-09	0.473629	0.0925679	3.11e-07	0.546	11	1.25e-06
cg26553763	20	DNMT3B;DNMT3B;DNMT3B	31352874	ENSG00000088305	20	ENSG00000088305	31373676	rs2424905	20	31352927	C	T	0.413519	-0.0590533	0.00798557	1.41e-13	0.224295	0.0316672	1.41e-12	-0.263284	0.0514715	3.14e-07	0.0521	20	1.24e-06
cg14152974	6	PGM3	83893273	ENSG00000013375	6	ENSG00000013375	83887262	rs4706174	6	83722476	C	A	0.274354	-0.132276	0.00927653	3.93e-46	-0.188693	0.0344686	4.39e-08	0.701011	0.137167	3.21e-07	0.0835	7	1.26e-06
cg01714284	4	ACSL1	185714524	ENSG00000151726	4	ENSG00000151726	185712360	rs72695665	4	185718300	C	A	0.130219	-0.0649506	0.011642	2.42e-08	-0.613687	0.0483833	7.27e-37	0.105837	0.0207246	3.28e-07	0.208	20	1.28e-06
cg09149648	20	MMP9	44642370	ENSG00000100985	20	ENSG00000100985	44641373	rs6094239	20	44653549	G	A	0.0467197	-0.191164	0.0170145	2.73e-29	0.472021	0.0824201	1.02e-08	-0.404991	0.0793728	3.35e-07	0.319	7	1.31e-06
cg22937444	11	KCNJ11	17411766	ENSG00000187486	11	ENSG00000187486	17409142	rs2074314	11	17411821	C	T	0.347913	0.150395	0.0122318	9.59e-35	0.193855	0.0346314	2.17e-08	0.775814	0.152283	3.5e-07	0.452	5	1.37e-06
cg18630580	6	TNXB	32038185	ENSG00000137411	6	ENSG00000137411	30885127	rs614549	6	31840625	G	A	0.398608	0.157846	0.012473	1.05e-36	0.193879	0.0348672	2.69e-08	0.814146	0.159927	3.57e-07	0.252	9	1.39e-06
cg18630580_2529	6	TNXB	32038185	ENSG00000137411	6	ENSG00000137411	30885127	rs614549	6	31840625	G	A	0.398608	0.157846	0.012473	1.05e-36	0.193879	0.0348672	2.69e-08	0.814146	0.159927	3.57e-07	0.252	9	1.39e-06
cg18630580_2530	6	TNXB	32038185	ENSG00000137411	6	ENSG00000137411	30885127	rs614549	6	31840625	G	A	0.398608	0.157846	0.012473	1.05e-36	0.193879	0.0348672	2.69e-08	0.814146	0.159927	3.57e-07	0.252	9	1.39e-06
cg18630580_2531	6	TNXB	32038185	ENSG00000137411	6	ENSG00000137411	30885127	rs614549	6	31840625	G	A	0.398608	0.157846	0.012473	1.05e-36	0.193879	0.0348672	2.69e-08	0.814146	0.159927	3.57e-07	0.252	9	1.39e-06
cg18630580_2532	6	TNXB	32038185	ENSG00000137411	6	ENSG00000137411	30885127	rs614549	6	31840625	G	A	0.398608	0.157846	0.012473	1.05e-36	0.193879	0.0348672	2.69e-08	0.814146	0.159927	3.57e-07	0.252	9	1.39e-06
cg18630580_2533	6	TNXB	32038185	ENSG00000137411	6	ENSG00000137411	30885127	rs614549	6	31840625	G	A	0.398608	0.157846	0.012473	1.05e-36	0.193879	0.0348672	2.69e-08	0.814146	0.159927	3.57e-07	0.252	9	1.38e-06
cg18630580_2534	6	TNXB	32038185	ENSG00000137411	6	ENSG00000137411	30885127	rs614549	6	31840625	G	A	0.398608	0.157846	0.012473	1.05e-36	0.193879	0.0348672	2.69e-08	0.814146	0.159927	3.57e-07	0.252	9	1.38e-06
cg18630580_2535	6	TNXB	32038185	ENSG00000137411	6	ENSG00000137411	30885127	rs614549	6	31840625	G	A	0.398608	0.157846	0.012473	1.05e-36	0.193879	0.0348672	2.69e-08	0.814146	0.159927	3.57e-07	0.252	9	1.38e-06
cg11244402	13	FOXO1	41237992	ENSG00000150907	13	ENSG00000150907	41185269	rs9532580	13	41244260	C	T	0.269384	0.0526956	0.00888117	2.97e-09	-0.362104	0.0366775	5.47e-23	-0.145526	0.0286152	3.66e-07	0.0792	20	1.42e-06
cg05551922	3	GPX1;GPX1	49396232	ENSG00000233276	3	ENSG00000233276	49395321	rs4241406	3	49600426	T	C	0.434394	0.0826477	0.00839762	7.44e-23	0.192934	0.032526	3e-09	0.428373	0.0843202	3.77e-07	0.192	7	1.44e-06
cg17891444	1	LRP8;LRP8;LRP8;LRP8	53791974	ENSG00000157193	1	ENSG00000157193	53752479	rs6687108	1	53835299	C	T	0.182903	0.0973983	0.0101313	7.01e-22	-0.242905	0.0406202	2.23e-09	-0.400973	0.0789669	3.82e-07	0.142	3	1.46e-06
cg08362308	16	SPG7	89608209	ENSG00000176715	16	ENSG00000176715	89188518	rs457372	16	89608235	A	G	0.377734	-0.0439496	0.00841269	1.75e-07	-0.704233	0.0326108	2e-103	0.0624077	0.0122905	3.82e-07	0.573	20	1.46e-06
cg18460120	8	PLAT;PLAT	42039395	ENSG00000104368	8	ENSG00000104368	42048739	rs6982888	8	42010466	G	A	0.413519	-0.07128	0.00805661	8.96e-19	0.202488	0.0326567	5.63e-10	-0.352021	0.0693272	3.82e-07	0.976	4	1.45e-06
cg27077106	16	CIAPIN1;COQ9	57481227	ENSG00000088682	16	ENSG00000088682	57488262	rs59247888	16	57448361	C	T	0.0318091	-0.247242	0.020754	1.01e-32	0.419626	0.0751189	2.32e-08	-0.589197	0.116495	4.24e-07	0.593	3	1.61e-06
cg02807077	19	ABCA7	1049287	ENSG00000167468	19	ENSG00000167468	1105361	rs4921	19	1093979	A	C	0.0198807	-0.348301	0.0417287	7.01e-17	-0.599238	0.0943658	2.15e-10	0.58124	0.11501	4.33e-07	0.143	5	1.64e-06
cg20569855	1	PSRC1;PSRC1;PSRC1;PSRC1	109824440	ENSG00000134243	1	ENSG00000134243	109896382	rs657420	1	109826136	C	T	0.466203	0.0828186	0.00809075	1.36e-24	-0.187103	0.032253	6.59e-09	-0.442636	0.0877035	4.49e-07	0.209	3	1.7e-06
cg16662408	6	TNXB	32053637	ENSG00000137411	6	ENSG00000137411	30885127	rs494620	6	31838713	A	G	0.451292	0.14937	0.0122228	2.41e-34	0.187182	0.0337978	3.05e-08	0.797994	0.158193	4.55e-07	0.257	7	1.72e-06
cg16662408_2721	6	TNXB	32053637	ENSG00000137411	6	ENSG00000137411	30885127	rs494620	6	31838713	A	G	0.451292	0.14937	0.0122228	2.41e-34	0.187182	0.0337978	3.05e-08	0.797994	0.158193	4.55e-07	0.257	7	1.72e-06
cg16662408_2722	6	TNXB	32053637	ENSG00000137411	6	ENSG00000137411	30885127	rs494620	6	31838713	A	G	0.451292	0.14937	0.0122228	2.41e-34	0.187182	0.0337978	3.05e-08	0.797994	0.158193	4.55e-07	0.257	7	1.72e-06
cg16662408_2723	6	TNXB	32053637	ENSG00000137411	6	ENSG00000137411	30885127	rs494620	6	31838713	A	G	0.451292	0.14937	0.0122228	2.41e-34	0.187182	0.0337978	3.05e-08	0.797994	0.158193	4.55e-07	0.257	7	1.72e-06
cg16662408_2724	6	TNXB	32053637	ENSG00000137411	6	ENSG00000137411	30885127	rs494620	6	31838713	A	G	0.451292	0.14937	0.0122228	2.41e-34	0.187182	0.0337978	3.05e-08	0.797994	0.158193	4.55e-07	0.257	7	1.71e-06
cg16662408_2725	6	TNXB	32053637	ENSG00000137411	6	ENSG00000137411	30885127	rs494620	6	31838713	A	G	0.451292	0.14937	0.0122228	2.41e-34	0.187182	0.0337978	3.05e-08	0.797994	0.158193	4.55e-07	0.257	7	1.71e-06
cg16662408_2726	6	TNXB	32053637	ENSG00000137411	6	ENSG00000137411	30885127	rs494620	6	31838713	A	G	0.451292	0.14937	0.0122228	2.41e-34	0.187182	0.0337978	3.05e-08	0.797994	0.158193	4.55e-07	0.257	7	1.71e-06
cg16662408_2727	6	TNXB	32053637	ENSG00000137411	6	ENSG00000137411	30885127	rs494620	6	31838713	A	G	0.451292	0.14937	0.0122228	2.41e-34	0.187182	0.0337978	3.05e-08	0.797994	0.158193	4.55e-07	0.257	7	1.71e-06
cg23245063	14	CYP46A1	100154773	ENSG00000036530	14	ENSG00000036530	100172139	rs12588744	14	100172362	T	C	0.0318091	0.22454	0.0368849	1.15e-09	0.749296	0.0834372	2.7e-19	0.299668	0.0594703	4.68e-07	0.771	10	1.75e-06
cg25393613	6	TNXB	32055068	ENSG00000204386	6	ENSG00000204386	31828059	rs394439	6	32025555	A	C	0.111332	-0.141785	0.0178287	1.83e-15	-0.278397	0.0427487	7.4e-11	0.509289	0.101079	4.69e-07	0.2	20	1.76e-06
cg25393613_2793	6	TNXB	32055068	ENSG00000204386	6	ENSG00000204386	31828059	rs394439	6	32025555	A	C	0.111332	-0.141785	0.0178287	1.83e-15	-0.278397	0.0427487	7.4e-11	0.509289	0.101079	4.69e-07	0.2	20	1.75e-06
cg25393613_2794	6	TNXB	32055068	ENSG00000204386	6	ENSG00000204386	31828059	rs394439	6	32025555	A	C	0.111332	-0.141785	0.0178287	1.83e-15	-0.278397	0.0427487	7.4e-11	0.509289	0.101079	4.69e-07	0.2	20	1.75e-06
cg25393613_2795	6	TNXB	32055068	ENSG00000204386	6	ENSG00000204386	31828059	rs394439	6	32025555	A	C	0.111332	-0.141785	0.0178287	1.83e-15	-0.278397	0.0427487	7.4e-11	0.509289	0.101079	4.69e-07	0.2	20	1.75e-06
cg25393613_2796	6	TNXB	32055068	ENSG00000204386	6	ENSG00000204386	31828059	rs394439	6	32025555	A	C	0.111332	-0.141785	0.0178287	1.83e-15	-0.278397	0.0427487	7.4e-11	0.509289	0.101079	4.69e-07	0.2	20	1.75e-06
cg25393613_2797	6	TNXB	32055068	ENSG00000204386	6	ENSG00000204386	31828059	rs394439	6	32025555	A	C	0.111332	-0.141785	0.0178287	1.83e-15	-0.278397	0.0427487	7.4e-11	0.509289	0.101079	4.69e-07	0.2	20	1.75e-06
cg25393613_2798	6	TNXB	32055068	ENSG00000204386	6	ENSG00000204386	31828059	rs394439	6	32025555	A	C	0.111332	-0.141785	0.0178287	1.83e-15	-0.278397	0.0427487	7.4e-11	0.509289	0.101079	4.69e-07	0.2	20	1.74e-06
cg25393613_2799	6	TNXB	32055068	ENSG00000204386	6	ENSG00000204386	31828059	rs394439	6	32025555	A	C	0.111332	-0.141785	0.0178287	1.83e-15	-0.278397	0.0427487	7.4e-11	0.509289	0.101079	4.69e-07	0.2	20	1.74e-06
cg15806304	10	SLC18A2	119000083	ENSG00000165646	10	ENSG00000165646	119019772	rs74159130	10	118991550	A	G	0.0417495	0.185874	0.0219031	2.13e-17	-0.477998	0.0763773	3.89e-10	-0.388859	0.0772033	4.73e-07	0.514	4	1.75e-06
cg25758952	17	MPDU1;MPDU1	7487593	ENSG00000129255	17	ENSG00000129255	7491477	rs62059826	17	7485583	T	C	0.162028	0.133339	0.0110066	8.86e-34	-0.240574	0.0434785	3.14e-08	-0.554253	0.110123	4.83e-07	0.0825	9	1.79e-06
cg18289580	1	ALG6	63903827	ENSG00000079739	1	ENSG00000079739	64092431	rs12736896	1	63948583	C	G	0.146123	-0.123522	0.010984	2.43e-29	0.257424	0.0457787	1.87e-08	-0.479838	0.0954048	4.92e-07	0.266	3	1.82e-06
cg19571004	10	CYP2E1	135340850	ENSG00000127884	10	ENSG00000127884	135181588	rs12253520	10	135235321	A	C	0.22167	0.0785327	0.0103975	4.25e-14	-0.286214	0.0426128	1.86e-11	-0.274384	0.0546677	5.19e-07	0.203	7	1.9e-06
cg14472716	9	RXRA	137236548	ENSG00000186350	9	ENSG00000186350	137270687	rs12006435	9	137230473	A	G	0.106362	0.0722555	0.0137483	1.48e-07	0.80121	0.048355	1.16e-61	0.090183	0.0180019	5.45e-07	0.0708	20	1.99e-06
cg17020263	7	PON1	94955053	ENSG00000105854	7	ENSG00000105854	95049342	rs854572	7	94954696	C	G	0.460239	-0.0997638	0.00794614	3.73e-36	0.149147	0.0273392	4.89e-08	-0.668896	0.133686	5.63e-07	0.0594	3	2.05e-06
cg19579216	17	NAGS;PYY	42081856	ENSG00000161653	17	ENSG00000161653	42084172	rs186636	17	42085972	C	T	0.355865	-0.0560292	0.00830629	1.53e-11	-0.254873	0.0342673	1.02e-13	0.219832	0.0439962	5.83e-07	0.0673	19	2.12e-06
cg19579216_6692	17	NAGS;PYY	42081856	ENSG00000161653	17	ENSG00000161653	42084172	rs186636	17	42085972	C	T	0.355865	-0.0560292	0.00830629	1.53e-11	-0.254873	0.0342673	1.02e-13	0.219832	0.0439962	5.83e-07	0.0673	19	2.12e-06
cg18790646	6	CYP21A2;CYP21A2;CYP21A2;CYP21A2	32006196	ENSG00000204351	6	ENSG00000204351	31932194	rs140323264	6	31973462	C	T	0.026839	-0.298437	0.0470974	2.35e-10	-0.622639	0.0768235	5.28e-16	0.47931	0.096016	5.98e-07	0.286	8	2.17e-06
cg18790646_2153	6	CYP21A2;CYP21A2;CYP21A2;CYP21A2	32006196	ENSG00000204351	6	ENSG00000204351	31932194	rs140323264	6	31973462	C	T	0.026839	-0.298437	0.0470974	2.35e-10	-0.622639	0.0768235	5.28e-16	0.47931	0.096016	5.98e-07	0.286	8	2.17e-06
cg18790646_2154	6	CYP21A2;CYP21A2;CYP21A2;CYP21A2	32006196	ENSG00000204351	6	ENSG00000204351	31932194	rs140323264	6	31973462	C	T	0.026839	-0.298437	0.0470974	2.35e-10	-0.622639	0.0768235	5.28e-16	0.47931	0.096016	5.98e-07	0.286	8	2.16e-06
cg18790646_2155	6	CYP21A2;CYP21A2;CYP21A2;CYP21A2	32006196	ENSG00000204351	6	ENSG00000204351	31932194	rs140323264	6	31973462	C	T	0.026839	-0.298437	0.0470974	2.35e-10	-0.622639	0.0768235	5.28e-16	0.47931	0.096016	5.98e-07	0.286	8	2.16e-06
cg18790646_2156	6	CYP21A2;CYP21A2;CYP21A2;CYP21A2	32006196	ENSG00000204351	6	ENSG00000204351	31932194	rs140323264	6	31973462	C	T	0.026839	-0.298437	0.0470974	2.35e-10	-0.622639	0.0768235	5.28e-16	0.47931	0.096016	5.98e-07	0.286	8	2.16e-06
cg18790646_2157	6	CYP21A2;CYP21A2;CYP21A2;CYP21A2	32006196	ENSG00000204351	6	ENSG00000204351	31932194	rs140323264	6	31973462	C	T	0.026839	-0.298437	0.0470974	2.35e-10	-0.622639	0.0768235	5.28e-16	0.47931	0.096016	5.98e-07	0.286	8	2.16e-06
cg22011731	8	SQLE;SQLE	126011549	ENSG00000104549	8	ENSG00000104549	126022632	rs15905	8	126010805	C	G	0.0805169	0.256277	0.0283655	1.64e-19	-0.328281	0.0551797	2.69e-09	-0.780664	0.157113	6.74e-07	0.484	9	2.43e-06
cg15091747	21	RUNX1	36262896	ENSG00000159216	21	ENSG00000159216	36758572	rs8128234	21	36470865	T	C	0.206759	-0.0539125	0.0100164	7.35e-08	-0.483714	0.0379751	3.65e-37	0.111455	0.0224802	7.12e-07	0.3	20	2.56e-06
cg03613822	17	DLG4;DLG4	7115140	ENSG00000181856	17	ENSG00000181856	7188281	rs507506	17	7118322	A	G	0.416501	0.0407963	0.00815111	5.59e-07	-0.908081	0.0271361	1.61e-245	-0.0449259	0.00907604	7.42e-07	0.0566	20	2.66e-06
cg07803108	17	NAGS;PYY	42081927	ENSG00000161653	17	ENSG00000161653	42084172	rs186636	17	42085972	C	T	0.355865	-0.0560292	0.00830629	1.53e-11	-0.253905	0.0348658	3.28e-13	0.22067	0.0445918	7.47e-07	0.256	18	2.68e-06
cg07803108_6694	17	NAGS;PYY	42081927	ENSG00000161653	17	ENSG00000161653	42084172	rs186636	17	42085972	C	T	0.355865	-0.0560292	0.00830629	1.53e-11	-0.253905	0.0348658	3.28e-13	0.22067	0.0445918	7.47e-07	0.256	18	2.67e-06
cg23320693	12	TNFRSF1A	6443282	ENSG00000111319	12	ENSG00000111319	6471452	rs4149570	12	6451590	A	C	0.373757	0.048681	0.00823818	3.44e-09	-0.287642	0.0320285	2.69e-19	-0.169242	0.0342841	7.96e-07	0.452	7	2.84e-06
cg18996202	6	HLA-B	31324565	ENSG00000204305	6	ENSG00000204305	32150423	rs2523612	6	31321123	G	T	0.112326	-0.145754	0.0201496	4.7e-13	-0.27987	0.0416495	1.82e-11	0.520791	0.105783	8.51e-07	0.223	5	3.01e-06
cg18996202_1966	6	HLA-B	31324565	ENSG00000204305	6	ENSG00000204305	32150423	rs2523612	6	31321123	G	T	0.112326	-0.145754	0.0201496	4.7e-13	-0.27987	0.0416495	1.82e-11	0.520791	0.105783	8.51e-07	0.223	5	3.01e-06
cg18996202_1967	6	HLA-B	31324565	ENSG00000204305	6	ENSG00000204305	32150423	rs2523612	6	31321123	G	T	0.112326	-0.145754	0.0201496	4.7e-13	-0.27987	0.0416495	1.82e-11	0.520791	0.105783	8.51e-07	0.223	5	3e-06
cg18996202_1968	6	HLA-B	31324565	ENSG00000204305	6	ENSG00000204305	32150423	rs2523612	6	31321123	G	T	0.112326	-0.145754	0.0201496	4.7e-13	-0.27987	0.0416495	1.82e-11	0.520791	0.105783	8.51e-07	0.223	5	3e-06
cg18996202_1969	6	HLA-B	31324565	ENSG00000204305	6	ENSG00000204305	32150423	rs2523612	6	31321123	G	T	0.112326	-0.145754	0.0201496	4.7e-13	-0.27987	0.0416495	1.82e-11	0.520791	0.105783	8.51e-07	0.223	5	3e-06
cg18996202_1970	6	HLA-B	31324565	ENSG00000204305	6	ENSG00000204305	32150423	rs2523612	6	31321123	G	T	0.112326	-0.145754	0.0201496	4.7e-13	-0.27987	0.0416495	1.82e-11	0.520791	0.105783	8.51e-07	0.223	5	2.99e-06
cg21570130	2	NFE2L2;NFE2L2;NFE2L2	178128687	ENSG00000116044	2	ENSG00000116044	178174874	rs34551701	2	178127040	C	A	0.382704	0.0553312	0.00843181	5.3e-11	0.243672	0.0327686	1.04e-13	0.227073	0.0461503	8.64e-07	0.0648	15	3.03e-06
cg00171421	10	KCNMA1;KCNMA1;KCNMA1;KCNMA1	79396127	ENSG00000156113	10	ENSG00000156113	79017854	rs2670136	10	79381462	A	G	0.22664	0.0810303	0.0100255	6.35e-16	0.23484	0.0381341	7.35e-10	0.345045	0.0704402	9.66e-07	0.696	3	3.39e-06
cg23974023	2	IL1A	113544294	ENSG00000136689	2	ENSG00000136689	113878192	rs3783515	2	113545834	G	A	0.390656	-0.0613439	0.00814401	4.98e-14	0.208118	0.0323826	1.3e-10	-0.294755	0.0602886	1.01e-06	0.64	16	3.55e-06
cg04929165	1	PLA2G4A	186807235	ENSG00000116711	1	ENSG00000116711	186878099	rs7535459	1	186802563	C	A	0.39165	0.0678515	0.00829095	2.75e-16	-0.200476	0.0331021	1.39e-09	-0.338452	0.0695227	1.13e-06	0.0717	3	3.94e-06
cg13768953	17	DLG4;DLG4	7114967	ENSG00000181856	17	ENSG00000181856	7188281	rs507506	17	7118322	A	G	0.416501	0.0407963	0.00815111	5.59e-07	-0.635976	0.0305777	4.45e-96	-0.0641476	0.0131826	1.14e-06	0.118	20	3.98e-06
cg25268537	17	FDXR;FDXR	72860402	ENSG00000161513	17	ENSG00000161513	72863887	rs7219247	17	72847205	T	C	0.292247	-0.0849485	0.0089752	2.94e-21	0.200481	0.0353528	1.42e-08	-0.423723	0.0871045	1.15e-06	0.051	8	4e-06
cg27040700	8	DECR1	91017761	ENSG00000104325	8	ENSG00000104325	91038976	rs2189619	8	91059247	G	A	0.340954	0.102207	0.0144027	1.28e-12	0.224924	0.0337885	2.8e-11	0.454408	0.0935949	1.2e-06	0.287	20	4.2e-06
cg15964132	11	OSBPL5;OSBPL5;OSBPL5	3175636	ENSG00000021762	11	ENSG00000021762	3148157	rs111247453	11	3163098	T	C	0.0139165	0.420269	0.0431922	2.24e-22	-0.551261	0.0988284	2.43e-08	-0.762378	0.157542	1.3e-06	0.348	3	4.54e-06
cg17790333	15	CYP11A1	74660265	ENSG00000178802	15	ENSG00000178802	75187072	rs4432229	15	74666367	G	A	0.162028	-0.102337	0.0112523	9.48e-20	-0.268978	0.0470747	1.1e-08	0.380467	0.0786373	1.31e-06	0.451	4	4.56e-06
cg17790333_5937	15	CYP11A1	74660265	ENSG00000178802	15	ENSG00000178802	75187072	rs4432229	15	74666367	G	A	0.162028	-0.102337	0.0112523	9.48e-20	-0.268978	0.0470747	1.1e-08	0.380467	0.0786373	1.31e-06	0.451	4	4.55e-06
cg02315353	3	NGLY1;NGLY1;NGLY1;NGLY1	25825455	ENSG00000151092	3	ENSG00000151092	25795982	rs983481	3	25824017	G	A	0.16501	0.0782391	0.0116834	2.13e-11	0.316067	0.0451867	2.66e-12	0.247539	0.0511745	1.32e-06	0.105	16	4.57e-06
cg00073650	16	GALNS;TRAPPC2L	88922166	ENSG00000141012	16	ENSG00000141012	88901760	rs3784873	16	88925989	G	A	0.026839	0.161767	0.028978	2.37e-08	-1.11605	0.115414	4.04e-22	-0.144946	0.0299808	1.33e-06	0.129	12	4.62e-06
cg22698744	21	RUNX1	36263808	ENSG00000159216	21	ENSG00000159216	36758572	rs8128234	21	36470865	T	C	0.206759	-0.0539125	0.0100164	7.35e-08	-0.419361	0.0381543	4.21e-28	0.128559	0.0265952	1.34e-06	0.348	20	4.63e-06
cg15473617	16	SPG7;SPG7	89593170	ENSG00000197912	16	ENSG00000197912	89590750	rs141882852	16	89593170	T	C	0.0397614	-0.111679	0.0210184	1.08e-07	-0.976769	0.0847851	1.04e-30	0.114335	0.0236967	1.4e-06	0.204	16	4.84e-06
cg10717214	6	TNF	31543557	ENSG00000231852	6	ENSG00000231852	32007744	rs746868	6	31540429	C	G	0.406561	-0.120918	0.0143782	4.11e-17	-0.19627	0.0334189	4.28e-09	0.61608	0.127948	1.47e-06	0.242	11	5.08e-06
cg10717214_2044	6	TNF	31543557	ENSG00000231852	6	ENSG00000231852	32007744	rs746868	6	31540429	C	G	0.406561	-0.120918	0.0143782	4.11e-17	-0.19627	0.0334189	4.28e-09	0.61608	0.127948	1.47e-06	0.242	11	5.08e-06
cg10717214_2045	6	TNF	31543557	ENSG00000231852	6	ENSG00000231852	32007744	rs746868	6	31540429	C	G	0.406561	-0.120918	0.0143782	4.11e-17	-0.19627	0.0334189	4.28e-09	0.61608	0.127948	1.47e-06	0.242	11	5.07e-06
cg10717214_2046	6	TNF	31543557	ENSG00000231852	6	ENSG00000231852	32007744	rs746868	6	31540429	C	G	0.406561	-0.120918	0.0143782	4.11e-17	-0.19627	0.0334189	4.28e-09	0.61608	0.127948	1.47e-06	0.242	11	5.06e-06
cg10717214_2047	6	TNF	31543557	ENSG00000231852	6	ENSG00000231852	32007744	rs746868	6	31540429	C	G	0.406561	-0.120918	0.0143782	4.11e-17	-0.19627	0.0334189	4.28e-09	0.61608	0.127948	1.47e-06	0.242	11	5.06e-06
cg10717214_2048	6	TNF	31543557	ENSG00000231852	6	ENSG00000231852	32007744	rs746868	6	31540429	C	G	0.406561	-0.120918	0.0143782	4.11e-17	-0.19627	0.0334189	4.28e-09	0.61608	0.127948	1.47e-06	0.242	11	5.05e-06
cg10717214_2049	6	TNF	31543557	ENSG00000231852	6	ENSG00000231852	32007744	rs746868	6	31540429	C	G	0.406561	-0.120918	0.0143782	4.11e-17	-0.19627	0.0334189	4.28e-09	0.61608	0.127948	1.47e-06	0.242	11	5.05e-06
cg10717214_2050	6	TNF	31543557	ENSG00000231852	6	ENSG00000231852	32007744	rs746868	6	31540429	C	G	0.406561	-0.120918	0.0143782	4.11e-17	-0.19627	0.0334189	4.28e-09	0.61608	0.127948	1.47e-06	0.242	11	5.04e-06
cg22866426	21	RUNX1	36263347	ENSG00000159216	21	ENSG00000159216	36758572	rs8128234	21	36470865	T	C	0.206759	-0.0539125	0.0100164	7.35e-08	-0.409094	0.0382055	9.36e-27	0.131785	0.0274037	1.52e-06	0.258	20	5.19e-06
cg07906263	6	VARS2;VARS2;VARS2	30893133	ENSG00000204305	6	ENSG00000204305	32150423	rs28380938	6	31320334	T	C	0.195825	0.121927	0.0237842	2.95e-07	-0.635214	0.0458881	1.41e-43	-0.191947	0.0399279	1.53e-06	0.072	20	5.23e-06
cg07906263_1900	6	VARS2;VARS2;VARS2	30893133	ENSG00000204305	6	ENSG00000204305	32150423	rs28380938	6	31320334	T	C	0.195825	0.121927	0.0237842	2.95e-07	-0.635214	0.0458881	1.41e-43	-0.191947	0.0399279	1.53e-06	0.072	20	5.22e-06
cg07906263_1901	6	VARS2;VARS2;VARS2	30893133	ENSG00000204305	6	ENSG00000204305	32150423	rs28380938	6	31320334	T	C	0.195825	0.121927	0.0237842	2.95e-07	-0.635214	0.0458881	1.41e-43	-0.191947	0.0399279	1.53e-06	0.072	20	5.22e-06
cg07906263_1902	6	VARS2;VARS2;VARS2	30893133	ENSG00000204305	6	ENSG00000204305	32150423	rs28380938	6	31320334	T	C	0.195825	0.121927	0.0237842	2.95e-07	-0.635214	0.0458881	1.41e-43	-0.191947	0.0399279	1.53e-06	0.072	20	5.21e-06
cg07906263_1903	6	VARS2;VARS2;VARS2	30893133	ENSG00000204305	6	ENSG00000204305	32150423	rs28380938	6	31320334	T	C	0.195825	0.121927	0.0237842	2.95e-07	-0.635214	0.0458881	1.41e-43	-0.191947	0.0399279	1.53e-06	0.072	20	5.21e-06
cg07906263_1904	6	VARS2;VARS2;VARS2	30893133	ENSG00000204305	6	ENSG00000204305	32150423	rs28380938	6	31320334	T	C	0.195825	0.121927	0.0237842	2.95e-07	-0.635214	0.0458881	1.41e-43	-0.191947	0.0399279	1.53e-06	0.072	20	5.2e-06
cg18990042	12	COL2A1;COL2A1	48399169	ENSG00000111424	12	ENSG00000111424	48286075	rs117211526	12	48307104	G	A	0.0208748	0.245549	0.0324757	4e-14	0.745424	0.119708	4.75e-10	0.329409	0.0685309	1.53e-06	0.0563	3	5.21e-06
cg27112742	4	ACSL1	185696749	ENSG00000151726	4	ENSG00000151726	185712360	rs55830512	4	185683945	A	G	0.167992	-0.0537481	0.0103489	2.06e-07	-0.543561	0.0438792	3.05e-35	0.0988815	0.0206447	1.67e-06	0.351	20	5.66e-06
cg15421430	19	PNPLA6;PNPLA6;PNPLA6;PNPLA6;PNPLA6	7599081	ENSG00000090674	19	ENSG00000090674	7593203	rs7249569	19	7595856	A	G	0.261431	-0.0741208	0.0103706	8.86e-13	0.225597	0.0350197	1.18e-10	-0.328554	0.0686614	1.71e-06	0.256	6	5.78e-06
cg10955995	4	PPARGC1A	23858146	ENSG00000109819	4	ENSG00000109819	23831188	rs111898513	4	23887705	T	G	0.0357853	0.172595	0.0193796	5.29e-19	-0.427787	0.0755122	1.47e-08	-0.40346	0.0844054	1.75e-06	0.119	5	5.92e-06
cg14871932	7	GCK;GCK;GCK	44185323	ENSG00000106633	7	ENSG00000106633	44210820	rs2979422	7	44162355	C	T	0.122266	0.110775	0.0112414	6.57e-23	-0.251779	0.0461561	4.9e-08	-0.439967	0.0921879	1.82e-06	0.181	6	6.14e-06
cg17653190	19	CYP4F2	15989144	ENSG00000186529	19	ENSG00000186529	15762670	rs10460219	19	15979210	G	A	0.294235	-0.0489146	0.00879001	2.62e-08	-0.307903	0.0332645	2.12e-20	0.158864	0.03331	1.85e-06	0.183	20	6.22e-06
cg06683487	16	LMF1	936480	ENSG00000103227	16	ENSG00000103227	967476	rs4984954	16	931686	C	T	0.161034	0.0668419	0.0123034	5.55e-08	0.445288	0.0452385	7.34e-23	0.150109	0.0315594	1.97e-06	0.0913	4	6.63e-06
cg10749994	2	DNMT3A;DNMT3A;DNMT3A	25474327	ENSG00000119772	2	ENSG00000119772	25510652	rs752208	2	25455389	A	G	0.228628	-0.0733911	0.0105669	3.77e-12	0.257742	0.039635	7.88e-11	-0.284746	0.0599848	2.06e-06	0.0659	15	6.93e-06
cg22176566	1	SLC2A1;SLC2A1	43424700	ENSG00000117394	1	ENSG00000117394	43407791	rs841858	1	43399167	T	G	0.170974	-0.0856581	0.0104571	2.58e-16	-0.24617	0.0423064	5.93e-09	0.347963	0.0733523	2.1e-06	0.178	13	7.04e-06
cg13370427	22	ADSL;ADSL	40743980	ENSG00000239900	22	ENSG00000239900	40753665	rs9611324	22	40781162	C	T	0.16998	-0.0797879	0.0100299	1.79e-15	-0.237461	0.0402926	3.78e-09	0.336004	0.0709549	2.19e-06	0.0886	7	7.32e-06
cg02272968	6	TNXB	32015773	ENSG00000204444	6	ENSG00000204444	31623090	rs1043618	6	31783507	C	G	0.392644	-0.0756902	0.0124527	1.22e-09	-0.25212	0.0340092	1.23e-13	0.300215	0.0638716	2.6e-06	0.0801	20	8.7e-06
cg02272968_2297	6	TNXB	32015773	ENSG00000204444	6	ENSG00000204444	31623090	rs1043618	6	31783507	C	G	0.392644	-0.0756902	0.0124527	1.22e-09	-0.25212	0.0340092	1.23e-13	0.300215	0.0638716	2.6e-06	0.0801	20	8.69e-06
cg02272968_2298	6	TNXB	32015773	ENSG00000204444	6	ENSG00000204444	31623090	rs1043618	6	31783507	C	G	0.392644	-0.0756902	0.0124527	1.22e-09	-0.25212	0.0340092	1.23e-13	0.300215	0.0638716	2.6e-06	0.0801	20	8.68e-06
cg02272968_2299	6	TNXB	32015773	ENSG00000204444	6	ENSG00000204444	31623090	rs1043618	6	31783507	C	G	0.392644	-0.0756902	0.0124527	1.22e-09	-0.25212	0.0340092	1.23e-13	0.300215	0.0638716	2.6e-06	0.0801	20	8.67e-06
cg02272968_2300	6	TNXB	32015773	ENSG00000204444	6	ENSG00000204444	31623090	rs1043618	6	31783507	C	G	0.392644	-0.0756902	0.0124527	1.22e-09	-0.25212	0.0340092	1.23e-13	0.300215	0.0638716	2.6e-06	0.0801	20	8.66e-06
cg02272968_2301	6	TNXB	32015773	ENSG00000204444	6	ENSG00000204444	31623090	rs1043618	6	31783507	C	G	0.392644	-0.0756902	0.0124527	1.22e-09	-0.25212	0.0340092	1.23e-13	0.300215	0.0638716	2.6e-06	0.0801	20	8.65e-06
cg02272968_2302	6	TNXB	32015773	ENSG00000204444	6	ENSG00000204444	31623090	rs1043618	6	31783507	C	G	0.392644	-0.0756902	0.0124527	1.22e-09	-0.25212	0.0340092	1.23e-13	0.300215	0.0638716	2.6e-06	0.0801	20	8.64e-06
cg02272968_2303	6	TNXB	32015773	ENSG00000204444	6	ENSG00000204444	31623090	rs1043618	6	31783507	C	G	0.392644	-0.0756902	0.0124527	1.22e-09	-0.25212	0.0340092	1.23e-13	0.300215	0.0638716	2.6e-06	0.0801	20	8.63e-06
cg14025831	20	PANK2;PANK2;PANK2	3873404	ENSG00000125779	20	ENSG00000125779	3888545	rs115017522	20	3873195	T	G	0.0457256	0.144182	0.0183676	4.17e-15	-0.47064	0.0803478	4.7e-09	-0.306353	0.0652568	2.67e-06	0.587	3	8.84e-06
cg12506373	2	CAD	27440548	ENSG00000084774	2	ENSG00000084774	27453534	rs61741874	2	27462651	C	T	0.0626243	0.225034	0.0245692	5.23e-20	0.373678	0.068412	4.7e-08	0.602215	0.128369	2.71e-06	0.96	5	8.98e-06
cg06596543	17	PNMT	37823905	ENSG00000161395	17	ENSG00000161395	37840212	rs1107794	17	37823600	C	T	0.0576541	0.132081	0.0173316	2.52e-14	0.376371	0.0632654	2.7e-09	0.350933	0.0748351	2.74e-06	0.388	3	9.05e-06
cg04787784	16	LMF1	930179	ENSG00000103227	16	ENSG00000103227	967476	rs9928766	16	931209	T	A	0.156064	0.0596259	0.0126988	2.66e-06	-1.76135	0.023333	0	-0.0338524	0.00722364	2.78e-06	0.429	4	9.18e-06
cg00750074	16	SPG7	89608354	ENSG00000176715	16	ENSG00000176715	89188518	rs7193472	16	89605495	C	T	0.486084	-0.037824	0.00798379	2.16e-06	-0.902075	0.0288162	4.06e-215	0.04193	0.00895126	2.81e-06	0.121	20	9.26e-06
cg07140482	1	FLAD1;FLAD1	154956222	ENSG00000163344	1	ENSG00000163344	154903338	rs6661212	1	154946696	C	A	0.027833	-0.139776	0.0210424	3.08e-11	0.589065	0.090741	8.49e-11	-0.237285	0.0511086	3.44e-06	0.685	7	1.13e-05
cg01080986	1	GALNT2	230244570	ENSG00000143641	1	ENSG00000143641	230305703	rs754666	1	230250182	C	T	0.421471	-0.040648	0.008067	4.68e-07	-0.382342	0.0326168	9.81e-32	0.106313	0.0229656	3.67e-06	0.418	18	1.21e-05
cg00306721	11	BSCL2	62477480	ENSG00000149541	11	ENSG00000149541	62386207	rs7112576	11	62511420	A	G	0.193837	0.0642184	0.0097472	4.45e-11	-0.246631	0.038189	1.06e-10	-0.260383	0.056458	3.99e-06	0.262	9	1.3e-05
cg05866062	15	MAP2K1	66678927	ENSG00000169032	15	ENSG00000169032	66731902	rs7166547	15	66684390	T	C	0.189861	0.108105	0.0155551	3.66e-12	-0.260325	0.0424315	8.51e-10	-0.41527	0.0902878	4.24e-06	0.072	17	1.37e-05
cg13074209	16	TRAPPC2L;GALNS	88923481	ENSG00000141012	16	ENSG00000141012	88901760	rs112259025	16	88929984	G	A	0.026839	0.164352	0.0297028	3.14e-08	-0.942002	0.113886	1.32e-16	-0.174471	0.0379363	4.24e-06	0.108	10	1.37e-05
cg17339910	21	RUNX1	36263625	ENSG00000159216	21	ENSG00000159216	36758572	rs8128234	21	36470865	T	C	0.206759	-0.0539125	0.0100164	7.35e-08	-0.338489	0.038666	2.06e-18	0.159274	0.0347374	4.54e-06	0.171	20	1.47e-05
cg16209444	3	ACOX2	58522689	ENSG00000168306	3	ENSG00000168306	58506954	rs13083957	3	58518710	G	A	0.0586481	-0.187484	0.025661	2.75e-13	0.398791	0.0679217	4.32e-09	0.0347082	0.102724	4.72e-06	0.273	7	1.53e-05
cg26489994	4	ABCG2	89080191	ENSG00000118777	4	ENSG00000118777	89081945	rs10011796	4	89090877	T	C	0.387674	0.0652462	0.00797592	2.83e-16	-0.177829	0.0322084	3.37e-08	-0.366904	0.0801734	4.73e-06	0.311	7	1.53e-05
cg10188048	19	PIK3R2	18272037	ENSG00000096996	19	ENSG00000096996	18189782	rs2006885	19	18273410	A	G	0.0576541	0.134011	0.0173535	1.14e-14	0.470753	0.082906	1.36e-08	0.284674	0.0622288	4.77e-06	0.506	5	1.54e-05
cg27396048	6	TNXB	32025416	ENSG00000204305	6	ENSG00000204305	32150423	rs12211410	6	32049423	T	C	0.0994036	0.156042	0.0212841	2.28e-13	0.330882	0.056633	5.14e-09	0.471595	0.103213	4.9e-06	0.504	5	1.58e-05
cg27396048_2401	6	TNXB	32025416	ENSG00000204305	6	ENSG00000204305	32150423	rs12211410	6	32049423	T	C	0.0994036	0.156042	0.0212841	2.28e-13	0.330882	0.056633	5.14e-09	0.471595	0.103213	4.9e-06	0.504	5	1.57e-05
cg27396048_2402	6	TNXB	32025416	ENSG00000204305	6	ENSG00000204305	32150423	rs12211410	6	32049423	T	C	0.0994036	0.156042	0.0212841	2.28e-13	0.330882	0.056633	5.14e-09	0.471595	0.103213	4.9e-06	0.504	5	1.57e-05
cg27396048_2403	6	TNXB	32025416	ENSG00000204305	6	ENSG00000204305	32150423	rs12211410	6	32049423	T	C	0.0994036	0.156042	0.0212841	2.28e-13	0.330882	0.056633	5.14e-09	0.471595	0.103213	4.9e-06	0.504	5	1.57e-05
cg27396048_2404	6	TNXB	32025416	ENSG00000204305	6	ENSG00000204305	32150423	rs12211410	6	32049423	T	C	0.0994036	0.156042	0.0212841	2.28e-13	0.330882	0.056633	5.14e-09	0.471595	0.103213	4.9e-06	0.504	5	1.57e-05
cg27396048_2405	6	TNXB	32025416	ENSG00000204305	6	ENSG00000204305	32150423	rs12211410	6	32049423	T	C	0.0994036	0.156042	0.0212841	2.28e-13	0.330882	0.056633	5.14e-09	0.471595	0.103213	4.9e-06	0.504	5	1.57e-05
cg27396048_2406	6	TNXB	32025416	ENSG00000204305	6	ENSG00000204305	32150423	rs12211410	6	32049423	T	C	0.0994036	0.156042	0.0212841	2.28e-13	0.330882	0.056633	5.14e-09	0.471595	0.103213	4.9e-06	0.504	5	1.57e-05
cg27396048_2407	6	TNXB	32025416	ENSG00000204305	6	ENSG00000204305	32150423	rs12211410	6	32049423	T	C	0.0994036	0.156042	0.0212841	2.28e-13	0.330882	0.056633	5.14e-09	0.471595	0.103213	4.9e-06	0.504	5	1.56e-05
cg05624853	16	HSD3B7;HSD3B7;HSD3B7	31000466	ENSG00000167397	16	ENSG00000167397	31104732	rs62055866	16	30969557	G	C	0.365805	-0.0625953	0.00902522	4.05e-12	-0.201889	0.0332601	1.28e-09	0.310048	0.0678784	4.93e-06	0.137	7	1.57e-05
cg11227576	3	NGLY1;NGLY1;NGLY1;NGLY1	25825146	ENSG00000151092	3	ENSG00000151092	25795982	rs1488994	3	25823540	G	T	0.188867	0.0899232	0.0108435	1.11e-16	0.233431	0.0426848	4.53e-08	0.385224	0.0843792	4.99e-06	0.13	8	1.59e-05
cg27444913	1	GALNT2	230244525	ENSG00000143641	1	ENSG00000143641	230305703	rs2057231	1	230231546	C	T	0.426441	-0.0396766	0.00804733	8.21e-07	-0.396276	0.0330512	4.02e-33	0.100124	0.0219574	5.12e-06	0.286	15	1.63e-05
cg10573476	11	BSCL2;GNG3;BSCL2;BSCL2	62474118	ENSG00000149541	11	ENSG00000149541	62386207	rs148248716	11	62451457	T	C	0.0159046	0.182128	0.0267701	1.02e-11	0.645304	0.10503	8.05e-10	0.282236	0.0618965	5.12e-06	0.0753	9	1.63e-05
cg09860050	2	SLC3A1	44513791	ENSG00000138079	2	ENSG00000138079	44525616	rs3738984	2	44531484	C	T	0.345924	-0.0473105	0.00858101	3.52e-08	0.279033	0.0344975	6.04e-16	-0.169552	0.0372174	5.22e-06	0.174	20	1.66e-05
cg18202502	1	LRP8;LRP8;LRP8;LRP8	53742380	ENSG00000157193	1	ENSG00000157193	53752479	rs4623641	1	53751610	T	C	0.352883	-0.0420379	0.00829018	3.96e-07	-0.347955	0.0339094	1.05e-24	0.120814	0.0265758	5.47e-06	0.195	19	1.74e-05
cg08418872	12	TNFRSF1A	6442954	ENSG00000111319	12	ENSG00000111319	6471452	rs4149576	12	6449115	T	C	0.424453	-0.0471203	0.0080273	4.36e-09	0.22734	0.0316707	7.06e-13	-0.207268	0.0456126	5.52e-06	0.436	8	1.75e-05
cg06577005	1	DHDDS;DHDDS	26758228	ENSG00000117682	1	ENSG00000117682	26778279	rs3828083	1	26758748	G	A	0.260437	0.0500838	0.00908302	3.51e-08	0.297547	0.0372502	1.37e-15	0.168322	0.0370932	5.68e-06	0.635	10	1.8e-05
cg17512742	19	TIMM50	39971654	ENSG00000105197	19	ENSG00000105197	39977737	rs2060272	19	39983459	T	C	0.43837	-0.0451474	0.00802193	1.82e-08	0.251785	0.0329457	2.13e-14	-0.17931	0.0395672	5.85e-06	0.113	20	1.83e-05
cg08668412	18	IER3IP1	44702896	ENSG00000134049	18	ENSG00000134049	44692079	rs2571017	18	44704375	A	G	0.394632	-0.0542133	0.0080872	2.03e-11	0.203435	0.0332723	9.7e-10	-0.26649	0.0589914	6.26e-06	0.285	18	1.96e-05
cg19790294	16	CYBA	88717755	ENSG00000198931	16	ENSG00000198931	88877049	rs13306296	16	88717957	A	G	0.343936	0.0542174	0.0100533	6.93e-08	0.280955	0.0340685	1.63e-16	0.192976	0.0427547	6.38e-06	0.315	14	1.99e-05
cg14737484	6	TNXB	32054561	ENSG00000204386	6	ENSG00000204386	31828059	rs527254	6	31841641	A	G	0.439364	0.078709	0.0122814	1.47e-10	0.21694	0.0342501	2.39e-10	0.362814	0.0805354	6.64e-06	0.207	20	2.07e-05
cg14737484_2745	6	TNXB	32054561	ENSG00000204386	6	ENSG00000204386	31828059	rs527254	6	31841641	A	G	0.439364	0.078709	0.0122814	1.47e-10	0.21694	0.0342501	2.39e-10	0.362814	0.0805354	6.64e-06	0.207	20	2.07e-05
cg14737484_2746	6	TNXB	32054561	ENSG00000204386	6	ENSG00000204386	31828059	rs527254	6	31841641	A	G	0.439364	0.078709	0.0122814	1.47e-10	0.21694	0.0342501	2.39e-10	0.362814	0.0805354	6.64e-06	0.207	20	2.07e-05
cg14737484_2747	6	TNXB	32054561	ENSG00000204386	6	ENSG00000204386	31828059	rs527254	6	31841641	A	G	0.439364	0.078709	0.0122814	1.47e-10	0.21694	0.0342501	2.39e-10	0.362814	0.0805354	6.64e-06	0.207	20	2.06e-05
cg14737484_2748	6	TNXB	32054561	ENSG00000204386	6	ENSG00000204386	31828059	rs527254	6	31841641	A	G	0.439364	0.078709	0.0122814	1.47e-10	0.21694	0.0342501	2.39e-10	0.362814	0.0805354	6.64e-06	0.207	20	2.06e-05
cg14737484_2749	6	TNXB	32054561	ENSG00000204386	6	ENSG00000204386	31828059	rs527254	6	31841641	A	G	0.439364	0.078709	0.0122814	1.47e-10	0.21694	0.0342501	2.39e-10	0.362814	0.0805354	6.64e-06	0.207	20	2.06e-05
cg14737484_2750	6	TNXB	32054561	ENSG00000204386	6	ENSG00000204386	31828059	rs527254	6	31841641	A	G	0.439364	0.078709	0.0122814	1.47e-10	0.21694	0.0342501	2.39e-10	0.362814	0.0805354	6.64e-06	0.207	20	2.06e-05
cg14737484_2751	6	TNXB	32054561	ENSG00000204386	6	ENSG00000204386	31828059	rs527254	6	31841641	A	G	0.439364	0.078709	0.0122814	1.47e-10	0.21694	0.0342501	2.39e-10	0.362814	0.0805354	6.64e-06	0.207	20	2.06e-05
cg20095851	12	SCNN1A	6486701	ENSG00000067182	12	ENSG00000067182	6444601	rs3759324	12	6485661	C	T	0.212724	-0.0481207	0.0106142	5.8e-06	-1.08639	0.0294081	9.84e-299	0.0442941	0.00984348	6.8e-06	0.0854	6	2.1e-05
cg22245858	12	SCNN1A	6486709	ENSG00000067182	12	ENSG00000067182	6444601	rs3759324	12	6485661	C	T	0.212724	-0.0481207	0.0106142	5.8e-06	-1.02797	0.0304913	3.66e-249	0.0468113	0.0104184	7.02e-06	0.0853	6	2.17e-05
cg05826175	4	CLOCK	56301631	ENSG00000128039	4	ENSG00000128039	56225769	rs11725738	4	56286425	T	G	0.0447316	-0.124651	0.0179333	3.63e-12	0.413015	0.0702047	4.03e-09	-0.301807	0.06721	7.11e-06	0.284	6	2.19e-05
cg26346796	6	TNXB	32054867	ENSG00000204386	6	ENSG00000204386	31828059	rs527254	6	31841641	A	G	0.439364	0.078709	0.0122814	1.47e-10	0.216395	0.0343892	3.12e-10	0.363728	0.0810079	7.12e-06	0.214	20	2.2e-05
cg26346796_2769	6	TNXB	32054867	ENSG00000204386	6	ENSG00000204386	31828059	rs527254	6	31841641	A	G	0.439364	0.078709	0.0122814	1.47e-10	0.216395	0.0343892	3.12e-10	0.363728	0.0810079	7.12e-06	0.214	20	2.19e-05
cg26346796_2770	6	TNXB	32054867	ENSG00000204386	6	ENSG00000204386	31828059	rs527254	6	31841641	A	G	0.439364	0.078709	0.0122814	1.47e-10	0.216395	0.0343892	3.12e-10	0.363728	0.0810079	7.12e-06	0.214	20	2.19e-05
cg26346796_2771	6	TNXB	32054867	ENSG00000204386	6	ENSG00000204386	31828059	rs527254	6	31841641	A	G	0.439364	0.078709	0.0122814	1.47e-10	0.216395	0.0343892	3.12e-10	0.363728	0.0810079	7.12e-06	0.214	20	2.19e-05
cg26346796_2772	6	TNXB	32054867	ENSG00000204386	6	ENSG00000204386	31828059	rs527254	6	31841641	A	G	0.439364	0.078709	0.0122814	1.47e-10	0.216395	0.0343892	3.12e-10	0.363728	0.0810079	7.12e-06	0.214	20	2.19e-05
cg26346796_2773	6	TNXB	32054867	ENSG00000204386	6	ENSG00000204386	31828059	rs527254	6	31841641	A	G	0.439364	0.078709	0.0122814	1.47e-10	0.216395	0.0343892	3.12e-10	0.363728	0.0810079	7.12e-06	0.214	20	2.19e-05
cg26346796_2774	6	TNXB	32054867	ENSG00000204386	6	ENSG00000204386	31828059	rs527254	6	31841641	A	G	0.439364	0.078709	0.0122814	1.47e-10	0.216395	0.0343892	3.12e-10	0.363728	0.0810079	7.12e-06	0.214	20	2.18e-05
cg26346796_2775	6	TNXB	32054867	ENSG00000204386	6	ENSG00000204386	31828059	rs527254	6	31841641	A	G	0.439364	0.078709	0.0122814	1.47e-10	0.216395	0.0343892	3.12e-10	0.363728	0.0810079	7.12e-06	0.214	20	2.18e-05
cg26380291	10	TCF7L2;TCF7L2;TCF7L2;TCF7L2;TCF7L2;TCF7L2	114787843	ENSG00000148737	10	ENSG00000148737	114818723	rs11196183	10	114750264	A	G	0.146123	-0.0674341	0.0112114	1.8e-09	0.313082	0.0464679	1.61e-11	-0.215388	0.048003	7.22e-06	0.736	3	2.21e-05
cg20957776	2	TPO;TPO;TPO;TPO	1482963	ENSG00000115705	2	ENSG00000115705	1462739	rs11889947	2	1503406	C	T	0.149105	0.0873395	0.0124076	1.93e-12	0.273427	0.0470102	6.02e-09	0.319425	0.0712406	7.33e-06	0.185	5	2.24e-05
cg11032077	6	TNXB	32032728	ENSG00000231852	6	ENSG00000231852	32007744	rs204883	6	32032743	A	G	0.446322	-0.0648969	0.0142838	5.54e-06	-0.824946	0.0297193	1.4e-169	0.078668	0.0175452	7.33e-06	0.0989	20	2.24e-05
cg11032077_2489	6	TNXB	32032728	ENSG00000231852	6	ENSG00000231852	32007744	rs204883	6	32032743	A	G	0.446322	-0.0648969	0.0142838	5.54e-06	-0.824946	0.0297193	1.4e-169	0.078668	0.0175452	7.33e-06	0.0989	20	2.24e-05
cg11032077_2490	6	TNXB	32032728	ENSG00000231852	6	ENSG00000231852	32007744	rs204883	6	32032743	A	G	0.446322	-0.0648969	0.0142838	5.54e-06	-0.824946	0.0297193	1.4e-169	0.078668	0.0175452	7.33e-06	0.0989	20	2.24e-05
cg11032077_2491	6	TNXB	32032728	ENSG00000231852	6	ENSG00000231852	32007744	rs204883	6	32032743	A	G	0.446322	-0.0648969	0.0142838	5.54e-06	-0.824946	0.0297193	1.4e-169	0.078668	0.0175452	7.33e-06	0.0989	20	2.23e-05
cg11032077_2492	6	TNXB	32032728	ENSG00000231852	6	ENSG00000231852	32007744	rs204883	6	32032743	A	G	0.446322	-0.0648969	0.0142838	5.54e-06	-0.824946	0.0297193	1.4e-169	0.078668	0.0175452	7.33e-06	0.0989	20	2.23e-05
cg11032077_2493	6	TNXB	32032728	ENSG00000231852	6	ENSG00000231852	32007744	rs204883	6	32032743	A	G	0.446322	-0.0648969	0.0142838	5.54e-06	-0.824946	0.0297193	1.4e-169	0.078668	0.0175452	7.33e-06	0.0989	20	2.23e-05
cg11032077_2494	6	TNXB	32032728	ENSG00000231852	6	ENSG00000231852	32007744	rs204883	6	32032743	A	G	0.446322	-0.0648969	0.0142838	5.54e-06	-0.824946	0.0297193	1.4e-169	0.078668	0.0175452	7.33e-06	0.0989	20	2.23e-05
cg11032077_2495	6	TNXB	32032728	ENSG00000231852	6	ENSG00000231852	32007744	rs204883	6	32032743	A	G	0.446322	-0.0648969	0.0142838	5.54e-06	-0.824946	0.0297193	1.4e-169	0.078668	0.0175452	7.33e-06	0.0989	20	2.22e-05
cg18696027	15	B2M	45002597	ENSG00000166710	15	ENSG00000166710	45007375	rs2255235	15	45003364	T	G	0.110338	-0.0730035	0.0129913	1.92e-08	0.358909	0.0489671	2.31e-13	-0.203404	0.0456105	8.21e-06	0.105	7	2.48e-05
cg18696027_5837	15	B2M	45002597	ENSG00000166710	15	ENSG00000166710	45007375	rs2255235	15	45003364	T	G	0.110338	-0.0730035	0.0129913	1.92e-08	0.358909	0.0489671	2.31e-13	-0.203404	0.0456105	8.21e-06	0.105	7	2.48e-05
cg05927268	14	ABCD4;ABCD4	74769367	ENSG00000119688	14	ENSG00000119688	74760942	rs12887650	14	74741448	G	A	0.49503	0.0554378	0.00815741	1.08e-11	0.183729	0.0311495	3.67e-09	0.301737	0.0677369	8.41e-06	0.623	5	2.53e-05
cg07474682	16	SPG7;SPG7	89573562	ENSG00000176715	16	ENSG00000176715	89188518	rs57696383	16	89572665	G	A	0.528827	-0.0394084	0.0079568	7.32e-07	-0.330211	0.0324102	2.23e-24	0.119343	0.0267923	8.41e-06	0.15	20	2.53e-05
cg11475788	11	CEND1;SLC25A22	790761	ENSG00000174775	11	ENSG00000174775	534764	rs61876744	11	820754	T	C	0.423459	0.0617187	0.00995077	5.56e-10	0.212819	0.0333349	1.72e-10	0.290005	0.0651893	8.64e-06	0.324	6	2.6e-05
cg18883951	12	SCNN1A	6486639	ENSG00000067182	12	ENSG00000067182	6444601	rs3759324	12	6485661	C	T	0.212724	-0.0481207	0.0106142	5.8e-06	-0.772478	0.0342391	1.04e-112	0.0622939	0.0140152	8.8e-06	0.149	6	2.64e-05
cg12433575	6	VARS2;VARS2;VARS2;GTF2H4	30881464	ENSG00000137411	6	ENSG00000137411	30885127	rs2242955	6	31474280	A	G	0.110338	0.106374	0.0177396	2.02e-09	-0.352132	0.0532648	3.82e-11	-0.302085	0.068014	8.93e-06	0.104	12	2.68e-05
cg12433575_1660	6	VARS2;VARS2;VARS2;GTF2H4	30881464	ENSG00000137411	6	ENSG00000137411	30885127	rs2242955	6	31474280	A	G	0.110338	0.106374	0.0177396	2.02e-09	-0.352132	0.0532648	3.82e-11	-0.302085	0.068014	8.93e-06	0.104	12	2.68e-05
cg12433575_1661	6	VARS2;VARS2;VARS2;GTF2H4	30881464	ENSG00000137411	6	ENSG00000137411	30885127	rs2242955	6	31474280	A	G	0.110338	0.106374	0.0177396	2.02e-09	-0.352132	0.0532648	3.82e-11	-0.302085	0.068014	8.93e-06	0.104	12	2.68e-05
cg12433575_1662	6	VARS2;VARS2;VARS2;GTF2H4	30881464	ENSG00000137411	6	ENSG00000137411	30885127	rs2242955	6	31474280	A	G	0.110338	0.106374	0.0177396	2.02e-09	-0.352132	0.0532648	3.82e-11	-0.302085	0.068014	8.93e-06	0.104	12	2.67e-05
cg12433575_1663	6	VARS2;VARS2;VARS2;GTF2H4	30881464	ENSG00000137411	6	ENSG00000137411	30885127	rs2242955	6	31474280	A	G	0.110338	0.106374	0.0177396	2.02e-09	-0.352132	0.0532648	3.82e-11	-0.302085	0.068014	8.93e-06	0.104	12	2.67e-05
cg12433575_1664	6	VARS2;VARS2;VARS2;GTF2H4	30881464	ENSG00000137411	6	ENSG00000137411	30885127	rs2242955	6	31474280	A	G	0.110338	0.106374	0.0177396	2.02e-09	-0.352132	0.0532648	3.82e-11	-0.302085	0.068014	8.93e-06	0.104	12	2.67e-05
cg16520038	11	MIR130A	57408660	ENSG00000110031	11	ENSG00000110031	58320018	rs3824988	11	57377968	G	A	0.264414	-0.0487116	0.00898937	6e-08	-0.281383	0.0367588	1.94e-14	0.173115	0.0391415	9.74e-06	0.291	12	2.9e-05
cg24513571	12	SCNN1A	6486598	ENSG00000067182	12	ENSG00000067182	6444601	rs3759324	12	6485661	C	T	0.212724	-0.0481207	0.0106142	5.8e-06	-0.66865	0.0344149	4.38e-84	0.0719669	0.0163005	1.01e-05	0.151	5	2.99e-05
cg19601035	12	COL2A1;COL2A1	48399140	ENSG00000111424	12	ENSG00000111424	48286075	rs1635527	12	48396364	G	C	0.457256	-0.113136	0.0219018	2.4e-07	0.276383	0.0326056	2.32e-17	-0.409344	0.0927992	1.03e-05	0.0504	20	3.04e-05
cg16834011	22	COMT	19931790	ENSG00000183597	22	ENSG00000183597	20028993	rs8140265	22	19921641	A	G	0.280318	0.0563161	0.0100274	1.95e-08	-0.258283	0.0365141	1.51e-12	-0.21804	0.0495725	1.09e-05	0.246	9	3.2e-05
cg02094810	16	LMF1	938681	ENSG00000103227	16	ENSG00000103227	967476	rs4984954	16	931686	C	T	0.161034	0.0668419	0.0123034	5.55e-08	0.33684	0.0453873	1.16e-13	0.198438	0.0452668	1.17e-05	0.173	4	3.42e-05
cg09692335	3	TREX1;TREX1;TREX1;TREX1	48507596	ENSG00000213689	3	ENSG00000213689	48507744	rs17303478	3	47897367	C	G	0.0328032	-0.205154	0.0339682	1.55e-09	0.538348	0.0853601	2.85e-10	-0.381081	0.0873631	1.29e-05	0.56	4	3.77e-05
cg23413567	13	FOXO1	41223175	ENSG00000150907	13	ENSG00000150907	41185269	rs113377887	13	41203365	T	C	0.215706	0.0640749	0.0095617	2.07e-11	-0.227354	0.039697	1.02e-08	-0.281829	0.0647319	1.34e-05	0.775	9	3.91e-05
cg16867584	19	FUT2;FUT2	49200180	ENSG00000088002	19	ENSG00000088002	49079007	rs281377	19	49206603	T	C	0.472167	-0.0536441	0.0081026	3.58e-11	-0.187835	0.0325089	7.56e-09	0.285591	0.065604	1.34e-05	0.0769	16	3.92e-05
cg22320962	8	GATA4	11560299	ENSG00000164733	8	ENSG00000164733	11713495	rs117165277	8	11560233	T	C	0.027833	0.19912	0.0293107	1.1e-11	0.56387	0.0998505	1.63e-08	0.35313	0.0813166	1.41e-05	0.151	7	4.11e-05
cg22320962_4057	8	GATA4	11560299	ENSG00000164733	8	ENSG00000164733	11713495	rs117165277	8	11560233	T	C	0.027833	0.19912	0.0293107	1.1e-11	0.56387	0.0998505	1.63e-08	0.35313	0.0813166	1.41e-05	0.151	7	4.1e-05
cg02776148	19	ICAM1	10395489	ENSG00000130816	19	ENSG00000130816	10292991	rs34403566	19	10407854	C	T	0.407555	-0.0451397	0.00878546	2.78e-07	0.258508	0.0318886	5.21e-16	-0.174616	0.0402365	1.43e-05	0.068	9	4.15e-05
cg21972063	6	DNAH8	38921683	ENSG00000124721	6	ENSG00000124721	38840709	rs6458088	6	38936413	T	C	0.106362	-0.0710679	0.0122202	6.04e-09	0.346545	0.0532914	7.88e-11	-0.205076	0.0473078	1.46e-05	0.289	10	4.24e-05
cg10544611	16	SLC12A4;SLC12A4;SLC12A4;SLC12A4;SLC12A4	67998164	ENSG00000166548	16	ENSG00000166548	66564176	rs71649613	16	67006541	T	C	0.0119284	0.384544	0.0596211	1.12e-10	-0.889272	0.152269	5.22e-09	-0.432425	0.0998872	1.5e-05	0.112	16	4.35e-05
cg13798746	6	TNXB	32038887	ENSG00000204386	6	ENSG00000204386	31828059	rs185819	6	32050067	C	T	0.550696	0.0605714	0.0121654	6.39e-07	0.28874	0.0329508	1.91e-18	0.209778	0.0484589	1.5e-05	0.21	20	4.35e-05
cg13798746_2569	6	TNXB	32038887	ENSG00000204386	6	ENSG00000204386	31828059	rs185819	6	32050067	C	T	0.550696	0.0605714	0.0121654	6.39e-07	0.28874	0.0329508	1.91e-18	0.209778	0.0484589	1.5e-05	0.21	20	4.35e-05
cg13798746_2570	6	TNXB	32038887	ENSG00000204386	6	ENSG00000204386	31828059	rs185819	6	32050067	C	T	0.550696	0.0605714	0.0121654	6.39e-07	0.28874	0.0329508	1.91e-18	0.209778	0.0484589	1.5e-05	0.21	20	4.34e-05
cg13798746_2571	6	TNXB	32038887	ENSG00000204386	6	ENSG00000204386	31828059	rs185819	6	32050067	C	T	0.550696	0.0605714	0.0121654	6.39e-07	0.28874	0.0329508	1.91e-18	0.209778	0.0484589	1.5e-05	0.21	20	4.34e-05
cg13798746_2572	6	TNXB	32038887	ENSG00000204386	6	ENSG00000204386	31828059	rs185819	6	32050067	C	T	0.550696	0.0605714	0.0121654	6.39e-07	0.28874	0.0329508	1.91e-18	0.209778	0.0484589	1.5e-05	0.21	20	4.33e-05
cg13798746_2573	6	TNXB	32038887	ENSG00000204386	6	ENSG00000204386	31828059	rs185819	6	32050067	C	T	0.550696	0.0605714	0.0121654	6.39e-07	0.28874	0.0329508	1.91e-18	0.209778	0.0484589	1.5e-05	0.21	20	4.33e-05
cg13798746_2574	6	TNXB	32038887	ENSG00000204386	6	ENSG00000204386	31828059	rs185819	6	32050067	C	T	0.550696	0.0605714	0.0121654	6.39e-07	0.28874	0.0329508	1.91e-18	0.209778	0.0484589	1.5e-05	0.21	20	4.33e-05
cg13798746_2575	6	TNXB	32038887	ENSG00000204386	6	ENSG00000204386	31828059	rs185819	6	32050067	C	T	0.550696	0.0605714	0.0121654	6.39e-07	0.28874	0.0329508	1.91e-18	0.209778	0.0484589	1.5e-05	0.21	20	4.32e-05
cg06891043	17	SLC2A4	7186718	ENSG00000181856	17	ENSG00000181856	7188281	rs5435	17	7187123	T	C	0.393638	0.037686	0.00830015	5.61e-06	-0.478999	0.0334187	1.36e-46	-0.0786766	0.0181767	1.5e-05	0.0754	20	4.33e-05
cg06891043_6512	17	SLC2A4	7186718	ENSG00000181856	17	ENSG00000181856	7188281	rs5435	17	7187123	T	C	0.393638	0.037686	0.00830015	5.61e-06	-0.478999	0.0334187	1.36e-46	-0.0786766	0.0181767	1.5e-05	0.0754	20	4.32e-05
cg01294811	5	NDUFS6	1806625	ENSG00000145494	5	ENSG00000145494	1809116	rs11953620	5	1818630	C	T	0.356859	-0.0694463	0.0123127	1.7e-08	0.217124	0.0331614	5.85e-11	-0.319846	0.0748477	1.93e-05	0.533	6	5.54e-05
cg22567591	7	POR	75614685	ENSG00000127948	7	ENSG00000127948	75572345	rs2302432	7	75614864	G	T	0.0467197	0.134352	0.0201216	2.44e-11	-0.458349	0.0824235	2.68e-08	-0.293121	0.068598	1.93e-05	0.503	5	5.54e-05
cg10512089	11	MIR130A	57408751	ENSG00000110031	11	ENSG00000110031	58320018	rs10896632	11	57390302	A	G	0.267396	-0.0472707	0.00894669	1.27e-07	-0.258324	0.0360947	8.26e-13	0.18299	0.0430493	2.13e-05	0.0922	14	6.1e-05
cg09680149	12	SCNN1A	6487052	ENSG00000067182	12	ENSG00000067182	6444601	rs3759324	12	6485661	C	T	0.212724	-0.0481207	0.0106142	5.8e-06	-0.434101	0.0359561	1.47e-33	0.110851	0.0261181	2.19e-05	0.362	5	6.27e-05
cg18261491	1	FAAH	46859780	ENSG00000117450	1	ENSG00000117450	45982713	rs113745511	1	46822224	C	T	0.272366	0.043068	0.00931724	3.79e-06	-0.375314	0.03592	1.49e-25	-0.114752	0.027146	2.37e-05	0.106	19	6.76e-05
cg13473336	16	SLC5A2	31494571	ENSG00000099377	16	ENSG00000099377	30998496	rs6565236	16	31517648	T	A	0.258449	-0.0518537	0.00919915	1.73e-08	-0.222066	0.034791	1.74e-10	0.233506	0.0552666	2.39e-05	0.0725	11	6.82e-05
cg18520777	8	VPS13B;VPS13B	100635039	ENSG00000132549	8	ENSG00000132549	100457651	rs72674676	8	100611656	A	G	0.163022	-0.0557086	0.0111221	5.48e-07	-0.334769	0.0427548	4.88e-15	0.166409	0.0394395	2.45e-05	0.285	20	6.99e-05
cg08715135	8	TRIB1;TRIB1	126442747	ENSG00000173334	8	ENSG00000173334	126446605	rs4871594	8	126442065	G	C	0.475149	0.046211	0.00825551	2.17e-08	-0.20628	0.0324128	1.96e-10	-0.224021	0.0532986	2.63e-05	0.529	7	7.49e-05
cg10588679	1	SLC6A9	44496476	ENSG00000196517	1	ENSG00000196517	44477155	rs2486010	1	44496479	T	G	0.153082	0.0621384	0.0111515	2.52e-08	-0.279793	0.0437424	1.59e-10	-0.222087	0.0528588	2.65e-05	0.703	3	7.53e-05
cg10546626	20	GNASAS;GNAS	57424521	ENSG00000087460	20	ENSG00000087460	57450510	rs259961	20	57825970	A	G	0.348907	-0.0505154	0.00834772	1.44e-09	-0.200387	0.0343306	5.32e-09	0.252089	0.0600051	2.66e-05	0.426	5	7.54e-05
cg08464513	16	MAPK3;MAPK3;MAPK3	30136024	ENSG00000167397	16	ENSG00000167397	31104732	rs8061772	16	30119525	C	A	0.142147	0.0602689	0.0135174	8.25e-06	-0.553878	0.0448914	5.64e-35	-0.108813	0.0259497	2.75e-05	0.249	15	7.8e-05
cg24268004	6	VARS2;VARS2;VARS2	30882373	ENSG00000204444	6	ENSG00000204444	31623090	rs2233980	6	31079644	A	G	0.0854871	-0.128189	0.020007	1.48e-10	0.240782	0.0434822	3.07e-08	-0.532386	0.127073	2.79e-05	0.0853	20	7.91e-05
cg24268004_1780	6	VARS2;VARS2;VARS2	30882373	ENSG00000204444	6	ENSG00000204444	31623090	rs2233980	6	31079644	A	G	0.0854871	-0.128189	0.020007	1.48e-10	0.240782	0.0434822	3.07e-08	-0.532386	0.127073	2.79e-05	0.0853	20	7.9e-05
cg24268004_1781	6	VARS2;VARS2;VARS2	30882373	ENSG00000204444	6	ENSG00000204444	31623090	rs2233980	6	31079644	A	G	0.0854871	-0.128189	0.020007	1.48e-10	0.240782	0.0434822	3.07e-08	-0.532386	0.127073	2.79e-05	0.0853	20	7.9e-05
cg24268004_1782	6	VARS2;VARS2;VARS2	30882373	ENSG00000204444	6	ENSG00000204444	31623090	rs2233980	6	31079644	A	G	0.0854871	-0.128189	0.020007	1.48e-10	0.240782	0.0434822	3.07e-08	-0.532386	0.127073	2.79e-05	0.0853	20	7.89e-05
cg24268004_1783	6	VARS2;VARS2;VARS2	30882373	ENSG00000204444	6	ENSG00000204444	31623090	rs2233980	6	31079644	A	G	0.0854871	-0.128189	0.020007	1.48e-10	0.240782	0.0434822	3.07e-08	-0.532386	0.127073	2.79e-05	0.0853	20	7.88e-05
cg24268004_1784	6	VARS2;VARS2;VARS2	30882373	ENSG00000204444	6	ENSG00000204444	31623090	rs2233980	6	31079644	A	G	0.0854871	-0.128189	0.020007	1.48e-10	0.240782	0.0434822	3.07e-08	-0.532386	0.127073	2.79e-05	0.0853	20	7.87e-05
cg04057455	11	INS-IGF2;IGF2;INS-IGF2	2172168	ENSG00000167244	11	ENSG00000167244	2160587	rs7108541	11	2059354	G	C	0.168986	0.0690635	0.0138132	5.74e-07	-0.316542	0.0415812	2.69e-14	-0.218181	0.0522082	2.93e-05	0.0875	20	8.24e-05
cg08477641	3	TREX1;TREX1;TREX1;TREX1	48507508	ENSG00000145020	3	ENSG00000145020	49457198	rs115258642	3	50259237	T	C	0.0318091	0.136965	0.0257891	1.09e-07	0.555552	0.082075	1.3e-11	0.246539	0.0590041	2.94e-05	0.0933	4	8.26e-05
cg00638945	9	PTCH1;PTCH1;PTCH1;PTCH1;PTCH1;PTCH1;PTCH1	98266643	ENSG00000130948	9	ENSG00000130948	99031011	rs28510415	9	98245026	G	A	0.0954274	0.0572584	0.0132745	1.61e-05	0.893955	0.0547299	5.66e-60	0.0640506	0.0153582	3.04e-05	0.177	20	8.53e-05
cg09091185	16	LMF1	936993	ENSG00000103227	16	ENSG00000103227	967476	rs4984955	16	933778	A	G	0.153082	0.0628798	0.0126891	7.22e-07	0.359172	0.0467492	1.55e-14	0.175069	0.04204	3.12e-05	0.184	4	8.75e-05
cg04966294	6	VARS2;VARS2;VARS2	30893104	ENSG00000204305	6	ENSG00000204305	32150423	rs28380938	6	31320334	T	C	0.195825	0.121927	0.0237842	2.95e-07	0.335708	0.0475048	1.59e-12	0.363194	0.0875259	3.33e-05	0.0712	19	9.33e-05
cg04966294_1894	6	VARS2;VARS2;VARS2	30893104	ENSG00000204305	6	ENSG00000204305	32150423	rs28380938	6	31320334	T	C	0.195825	0.121927	0.0237842	2.95e-07	0.335708	0.0475048	1.59e-12	0.363194	0.0875259	3.33e-05	0.0712	19	9.32e-05
cg04966294_1895	6	VARS2;VARS2;VARS2	30893104	ENSG00000204305	6	ENSG00000204305	32150423	rs28380938	6	31320334	T	C	0.195825	0.121927	0.0237842	2.95e-07	0.335708	0.0475048	1.59e-12	0.363194	0.0875259	3.33e-05	0.0712	19	9.31e-05
cg04966294_1896	6	VARS2;VARS2;VARS2	30893104	ENSG00000204305	6	ENSG00000204305	32150423	rs28380938	6	31320334	T	C	0.195825	0.121927	0.0237842	2.95e-07	0.335708	0.0475048	1.59e-12	0.363194	0.0875259	3.33e-05	0.0712	19	9.3e-05
cg04966294_1897	6	VARS2;VARS2;VARS2	30893104	ENSG00000204305	6	ENSG00000204305	32150423	rs28380938	6	31320334	T	C	0.195825	0.121927	0.0237842	2.95e-07	0.335708	0.0475048	1.59e-12	0.363194	0.0875259	3.33e-05	0.0712	19	9.29e-05
cg04966294_1898	6	VARS2;VARS2;VARS2	30893104	ENSG00000204305	6	ENSG00000204305	32150423	rs28380938	6	31320334	T	C	0.195825	0.121927	0.0237842	2.95e-07	0.335708	0.0475048	1.59e-12	0.363194	0.0875259	3.33e-05	0.0712	19	9.28e-05
cg05549655	15	CYP1A1	75019143	ENSG00000178741	15	ENSG00000178741	75221320	rs12903896	15	75052495	C	T	0.404573	-0.0706373	0.0122328	7.72e-09	0.205655	0.0345026	2.51e-09	-0.343475	0.0828174	3.36e-05	0.0682	10	9.36e-05
cg13753209	17	CLTC	57696993	ENSG00000108395	17	ENSG00000108395	57122140	rs3803861	17	57696973	T	C	0.0994036	0.06783	0.0128286	1.24e-07	0.377417	0.0565476	2.48e-11	0.179722	0.043364	3.41e-05	0.352	6	9.47e-05
cg09663193	17	MPDU1;MPDU1	7486821	ENSG00000141510	17	ENSG00000141510	7577976	rs858526	17	7499382	A	G	0.424453	-0.0377373	0.00807907	3e-06	0.279548	0.0319087	1.94e-18	-0.134994	0.0327516	3.76e-05	0.055	20	0.000104
cg13659914	9	NOTCH1	139420642	ENSG00000148400	9	ENSG00000148400	139414605	rs35116034	9	139421837	T	C	0.144135	-0.0718704	0.0138457	2.09e-07	-0.317872	0.0469625	1.3e-11	0.226098	0.0548915	3.81e-05	0.951	3	0.000105
cg13126638	12	SCNN1A	6487080	ENSG00000067182	12	ENSG00000067182	6444601	rs3759324	12	6485661	C	T	0.212724	-0.0481207	0.0106142	5.8e-06	-0.356374	0.0361477	6.28e-23	0.135029	0.0327822	3.81e-05	0.59	5	0.000105
cg18092474	15	CYP1A1	75019302	ENSG00000178741	15	ENSG00000178741	75221320	rs12903896	15	75052495	C	T	0.404573	-0.0706373	0.0122328	7.72e-09	0.202297	0.0344322	4.22e-09	-0.349176	0.0847864	3.82e-05	0.148	4	0.000105
cg25560247	6	NEU1;SLC44A4	31832173	ENSG00000232810	6	ENSG00000232810	31544728	rs613165	6	31834398	A	G	0.192843	-0.0828557	0.0159965	2.22e-07	-0.312305	0.0462606	1.47e-11	0.265304	0.0645596	3.97e-05	0.264	5	0.000109
cg25560247_2099	6	NEU1;SLC44A4	31832173	ENSG00000232810	6	ENSG00000232810	31544728	rs613165	6	31834398	A	G	0.192843	-0.0828557	0.0159965	2.22e-07	-0.312305	0.0462606	1.47e-11	0.265304	0.0645596	3.97e-05	0.264	5	0.000109
cg25560247_2100	6	NEU1;SLC44A4	31832173	ENSG00000232810	6	ENSG00000232810	31544728	rs613165	6	31834398	A	G	0.192843	-0.0828557	0.0159965	2.22e-07	-0.312305	0.0462606	1.47e-11	0.265304	0.0645596	3.97e-05	0.264	5	0.000109
cg25560247_2101	6	NEU1;SLC44A4	31832173	ENSG00000232810	6	ENSG00000232810	31544728	rs613165	6	31834398	A	G	0.192843	-0.0828557	0.0159965	2.22e-07	-0.312305	0.0462606	1.47e-11	0.265304	0.0645596	3.97e-05	0.264	5	0.000109
cg25560247_2102	6	NEU1;SLC44A4	31832173	ENSG00000232810	6	ENSG00000232810	31544728	rs613165	6	31834398	A	G	0.192843	-0.0828557	0.0159965	2.22e-07	-0.312305	0.0462606	1.47e-11	0.265304	0.0645596	3.97e-05	0.264	5	0.000109
cg25560247_2103	6	NEU1;SLC44A4	31832173	ENSG00000232810	6	ENSG00000232810	31544728	rs613165	6	31834398	A	G	0.192843	-0.0828557	0.0159965	2.22e-07	-0.312305	0.0462606	1.47e-11	0.265304	0.0645596	3.97e-05	0.264	5	0.000109
cg25560247_2104	6	NEU1;SLC44A4	31832173	ENSG00000232810	6	ENSG00000232810	31544728	rs613165	6	31834398	A	G	0.192843	-0.0828557	0.0159965	2.22e-07	-0.312305	0.0462606	1.47e-11	0.265304	0.0645596	3.97e-05	0.264	5	0.000108
cg25560247_2105	6	NEU1;SLC44A4	31832173	ENSG00000232810	6	ENSG00000232810	31544728	rs613165	6	31834398	A	G	0.192843	-0.0828557	0.0159965	2.22e-07	-0.312305	0.0462606	1.47e-11	0.265304	0.0645596	3.97e-05	0.264	5	0.000108
cg16113650	6	VARS2;VARS2;VARS2	30883959	ENSG00000204305	6	ENSG00000204305	32150423	rs2249935	6	31327178	A	G	0.177932	0.09456	0.0154243	8.75e-10	0.201305	0.0366363	3.91e-08	0.469735	0.114801	4.28e-05	0.09	12	0.000117
cg16113650_1858	6	VARS2;VARS2;VARS2	30883959	ENSG00000204305	6	ENSG00000204305	32150423	rs2249935	6	31327178	A	G	0.177932	0.09456	0.0154243	8.75e-10	0.201305	0.0366363	3.91e-08	0.469735	0.114801	4.28e-05	0.09	12	0.000117
cg16113650_1859	6	VARS2;VARS2;VARS2	30883959	ENSG00000204305	6	ENSG00000204305	32150423	rs2249935	6	31327178	A	G	0.177932	0.09456	0.0154243	8.75e-10	0.201305	0.0366363	3.91e-08	0.469735	0.114801	4.28e-05	0.09	12	0.000117
cg16113650_1860	6	VARS2;VARS2;VARS2	30883959	ENSG00000204305	6	ENSG00000204305	32150423	rs2249935	6	31327178	A	G	0.177932	0.09456	0.0154243	8.75e-10	0.201305	0.0366363	3.91e-08	0.469735	0.114801	4.28e-05	0.09	12	0.000116
cg16113650_1861	6	VARS2;VARS2;VARS2	30883959	ENSG00000204305	6	ENSG00000204305	32150423	rs2249935	6	31327178	A	G	0.177932	0.09456	0.0154243	8.75e-10	0.201305	0.0366363	3.91e-08	0.469735	0.114801	4.28e-05	0.09	12	0.000116
cg16113650_1862	6	VARS2;VARS2;VARS2	30883959	ENSG00000204305	6	ENSG00000204305	32150423	rs2249935	6	31327178	A	G	0.177932	0.09456	0.0154243	8.75e-10	0.201305	0.0366363	3.91e-08	0.469735	0.114801	4.28e-05	0.09	12	0.000116
cg23960750	19	GAMT;GAMT	1400851	ENSG00000115286	19	ENSG00000115286	1389554	rs3786974	19	1400866	T	C	0.027833	0.105495	0.0227038	3.37e-06	-0.856358	0.0993825	6.89e-18	-0.123191	0.0301211	4.32e-05	0.309	10	0.000117
cg15080939	6	VARS2;VARS2;VARS2;GTF2H4	30881560	ENSG00000204305	6	ENSG00000204305	32150423	rs1793890	6	31222056	A	G	0.308151	0.0862912	0.0145831	3.27e-09	0.190999	0.0339071	1.77e-08	0.451789	0.110735	4.51e-05	0.0586	8	0.000122
cg15080939_1678	6	VARS2;VARS2;VARS2;GTF2H4	30881560	ENSG00000204305	6	ENSG00000204305	32150423	rs1793890	6	31222056	A	G	0.308151	0.0862912	0.0145831	3.27e-09	0.190999	0.0339071	1.77e-08	0.451789	0.110735	4.51e-05	0.0586	8	0.000122
cg15080939_1679	6	VARS2;VARS2;VARS2;GTF2H4	30881560	ENSG00000204305	6	ENSG00000204305	32150423	rs1793890	6	31222056	A	G	0.308151	0.0862912	0.0145831	3.27e-09	0.190999	0.0339071	1.77e-08	0.451789	0.110735	4.51e-05	0.0586	8	0.000122
cg15080939_1680	6	VARS2;VARS2;VARS2;GTF2H4	30881560	ENSG00000204305	6	ENSG00000204305	32150423	rs1793890	6	31222056	A	G	0.308151	0.0862912	0.0145831	3.27e-09	0.190999	0.0339071	1.77e-08	0.451789	0.110735	4.51e-05	0.0586	8	0.000122
cg15080939_1681	6	VARS2;VARS2;VARS2;GTF2H4	30881560	ENSG00000204305	6	ENSG00000204305	32150423	rs1793890	6	31222056	A	G	0.308151	0.0862912	0.0145831	3.27e-09	0.190999	0.0339071	1.77e-08	0.451789	0.110735	4.51e-05	0.0586	8	0.000122
cg15080939_1682	6	VARS2;VARS2;VARS2;GTF2H4	30881560	ENSG00000204305	6	ENSG00000204305	32150423	rs1793890	6	31222056	A	G	0.308151	0.0862912	0.0145831	3.27e-09	0.190999	0.0339071	1.77e-08	0.451789	0.110735	4.51e-05	0.0586	8	0.000122
cg23371208	11	MIR130A	57408514	ENSG00000110031	11	ENSG00000110031	58320018	rs3824988	11	57377968	G	A	0.264414	-0.0487116	0.00898937	6e-08	-0.223578	0.0363384	7.62e-10	0.217873	0.0535774	4.77e-05	0.349	10	0.000128
cg20934265	14	MTHFD1	64909105	ENSG00000140009	14	ENSG00000140009	64677890	rs1256145	14	64916698	T	C	0.365805	0.0474528	0.00837738	1.48e-08	-0.161979	0.0277641	5.41e-09	-0.292957	0.0720857	4.82e-05	0.411	7	0.00013
cg01205831	9	DPM2	130699236	ENSG00000106992	9	ENSG00000106992	130634390	rs41276216	9	130699319	G	C	0.0894632	0.108241	0.0203569	1.05e-07	0.335277	0.0535495	3.82e-10	0.322842	0.0796573	5.06e-05	0.13	6	0.000136
cg19839825	19	PNPLA6;PNPLA6;PNPLA6;PNPLA6;PNPLA6	7616011	ENSG00000090674	19	ENSG00000090674	7593203	rs586551	19	7611117	T	C	0.277336	0.037944	0.00918786	3.63e-05	-0.670538	0.0351803	5.42e-81	-0.0565874	0.0140202	5.43e-05	0.422	20	0.000146
cg03646214	9	INPP5E	139324952	ENSG00000148400	9	ENSG00000148400	139414605	rs144166250	9	139386647	T	G	0.0198807	-0.175455	0.0361569	1.22e-06	0.735328	0.101617	4.61e-13	-0.238608	0.0592037	5.57e-05	0.07	9	0.000149
cg02264195	16	TRAP1	3724381	ENSG00000126602	16	ENSG00000126602	3734619	rs56026118	16	3722517	G	T	0.0606362	0.138626	0.0249614	2.8e-08	-0.382424	0.0653766	4.93e-09	-0.362492	0.0900031	5.64e-05	0.0867	10	0.000151
cg16208357	17	WNK4	40932520	ENSG00000177469	17	ENSG00000177469	40565002	rs140187403	17	40887802	A	G	0.0536779	0.0841807	0.0166827	4.51e-07	-0.451996	0.0686952	4.71e-11	-0.186242	0.0465131	6.23e-05	0.0892	11	0.000167
cg10661769	6	VARS2;VARS2;VARS2;GTF2H4	30881484	ENSG00000204444	6	ENSG00000204444	31623090	rs2233956	6	31081205	C	T	0.152087	-0.0913498	0.0166448	4.06e-08	0.225469	0.0386473	5.41e-09	-0.405155	0.101354	6.4e-05	0.164	20	0.000171
cg10661769_1666	6	VARS2;VARS2;VARS2;GTF2H4	30881484	ENSG00000204444	6	ENSG00000204444	31623090	rs2233956	6	31081205	C	T	0.152087	-0.0913498	0.0166448	4.06e-08	0.225469	0.0386473	5.41e-09	-0.405155	0.101354	6.4e-05	0.164	20	0.000171
cg10661769_1667	6	VARS2;VARS2;VARS2;GTF2H4	30881484	ENSG00000204444	6	ENSG00000204444	31623090	rs2233956	6	31081205	C	T	0.152087	-0.0913498	0.0166448	4.06e-08	0.225469	0.0386473	5.41e-09	-0.405155	0.101354	6.4e-05	0.164	20	0.000171
cg10661769_1668	6	VARS2;VARS2;VARS2;GTF2H4	30881484	ENSG00000204444	6	ENSG00000204444	31623090	rs2233956	6	31081205	C	T	0.152087	-0.0913498	0.0166448	4.06e-08	0.225469	0.0386473	5.41e-09	-0.405155	0.101354	6.4e-05	0.164	20	0.000171
cg10661769_1669	6	VARS2;VARS2;VARS2;GTF2H4	30881484	ENSG00000204444	6	ENSG00000204444	31623090	rs2233956	6	31081205	C	T	0.152087	-0.0913498	0.0166448	4.06e-08	0.225469	0.0386473	5.41e-09	-0.405155	0.101354	6.4e-05	0.164	20	0.000171
cg10661769_1670	6	VARS2;VARS2;VARS2;GTF2H4	30881484	ENSG00000204444	6	ENSG00000204444	31623090	rs2233956	6	31081205	C	T	0.152087	-0.0913498	0.0166448	4.06e-08	0.225469	0.0386473	5.41e-09	-0.405155	0.101354	6.4e-05	0.164	20	0.00017
cg20366549	12	SCNN1A;SCNN1A	6486123	ENSG00000067182	12	ENSG00000067182	6444601	rs3759324	12	6485661	C	T	0.212724	-0.0481207	0.0106142	5.8e-06	-0.312484	0.0371037	3.7e-17	0.153994	0.0385761	6.55e-05	0.52	3	0.000174
cg09162137	16	HSD3B7;HSD3B7;HSD3B7;SETD1A	30995627	ENSG00000167397	16	ENSG00000167397	31104732	rs7200879	16	30947572	G	A	0.250497	-0.0545124	0.00973263	2.13e-08	-0.208859	0.0367571	1.33e-08	0.261001	0.0654321	6.64e-05	0.0518	6	0.000176
cg03309399	19	PNPLA6;PNPLA6;PNPLA6;PNPLA6;PNPLA6	7619252	ENSG00000090674	19	ENSG00000090674	7593203	rs76054347	19	7633036	C	A	0.193837	0.0398063	0.00966923	3.84e-05	-0.590103	0.0374702	7.02e-56	-0.0674565	0.0169363	6.81e-05	0.308	20	0.000181
cg24269657	13	F7;F7	113759771	ENSG00000057593	13	ENSG00000057593	113767550	rs1046205	13	113752057	T	A	0.233598	-0.0557954	0.0119206	2.86e-06	0.313997	0.0414629	3.65e-14	-0.177694	0.04463	6.85e-05	0.47	15	0.000181
cg12019614	19	DOCK6	11353996	ENSG00000130175	19	ENSG00000130175	11553946	rs144577721	19	11381006	T	C	0.144135	-0.043685	0.0102653	2.08e-05	0.480757	0.0432333	1e-28	-0.0908671	0.0228626	7.05e-05	0.441	15	0.000187
cg23897302	14	AMN	103393970	ENSG00000166126	14	ENSG00000166126	103394463	rs59312719	14	103309391	C	T	0.0248509	-0.11649	0.0231802	5.02e-07	-0.541369	0.0834899	8.92e-11	0.215176	0.0541716	7.12e-05	0.719	9	0.000188
cg16673904	17	SHBG	7521996	ENSG00000141510	17	ENSG00000141510	7577976	rs858522	17	7526887	C	A	0.432406	-0.0396523	0.00803849	8.11e-07	-0.218499	0.0326279	2.13e-11	0.181476	0.0456929	7.14e-05	0.0634	16	0.000189
cg22331093	19	SARS2;SARS2	39406187	ENSG00000196218	19	ENSG00000196218	39001271	rs4803027	19	39404800	C	A	0.389662	0.0334971	0.00826354	5.04e-05	0.6492	0.03341	4.19e-84	0.0515975	0.0130028	7.24e-05	0.148	20	0.000191
cg22331093_7172	19	SARS2;SARS2	39406187	ENSG00000196218	19	ENSG00000196218	39001271	rs4803027	19	39404800	C	A	0.389662	0.0334971	0.00826354	5.04e-05	0.6492	0.03341	4.19e-84	0.0515975	0.0130028	7.24e-05	0.148	20	0.000191
cg12146864	12	LRP1	57569768	ENSG00000123384	12	ENSG00000123384	57564705	rs11172124	12	57594955	A	G	0.250497	0.0459442	0.00916831	5.41e-07	-0.243899	0.0376541	9.33e-11	-0.188374	0.0475269	7.39e-05	0.161	15	0.000195
cg15435765	17	COL1A1	48270097	ENSG00000108821	17	ENSG00000108821	48269821	rs11653841	17	48231052	A	C	0.135189	0.0546412	0.0134637	4.94e-05	-0.807261	0.0459706	4.95e-69	-0.0676872	0.0171179	7.68e-05	0.262	15	0.000202
cg26188818	1	SLC2A1	43423647	ENSG00000117394	1	ENSG00000117394	43407791	rs900838	1	43439228	T	C	0.205765	-0.047374	0.0098939	1.68e-06	-0.28092	0.0409359	6.77e-12	0.168639	0.0429455	8.61e-05	0.444	9	0.000226
cg04199256	17	ACE;ACE;ACE	61562197	ENSG00000159640	17	ENSG00000159640	61576813	rs4309	17	61559923	T	C	0.387674	-0.0485023	0.00858965	1.64e-08	-0.17624	0.0323115	4.91e-08	0.275206	0.0701513	8.74e-05	0.171	10	0.00023
cg17963548	2	MRPL44	224824723	ENSG00000135900	2	ENSG00000135900	224827276	rs11546405	2	224824617	G	A	0.152087	0.060238	0.0118179	3.45e-07	-0.269707	0.0439103	8.14e-10	-0.223346	0.0569403	8.76e-05	0.249	5	0.00023
cg23230554	11	CTSF	66335282	ENSG00000172922	11	ENSG00000172922	65485392	rs11227527	11	66313026	G	A	0.241551	0.0424799	0.00994706	1.95e-05	-0.369335	0.0373497	4.67e-23	-0.115017	0.0293366	8.83e-05	0.0598	20	0.000231
cg09641622	22	PEX26;PEX26	18564208	ENSG00000215193	22	ENSG00000215193	18587297	rs62239020	22	18564150	A	G	0.150099	0.059858	0.0111788	8.57e-08	0.251435	0.0440858	1.18e-08	0.238065	0.0609841	9.47e-05	0.0809	10	0.000246
cg19785066	20	CD40;CD40	44746655	ENSG00000064601	20	ENSG00000064601	44523525	rs6065926	20	44735854	A	G	0.255467	-0.044232	0.0092753	1.85e-06	0.249529	0.036719	1.08e-11	-0.177262	0.0454105	9.48e-05	0.09	16	0.000246
cg03977443	4	ACSL1	185684040	ENSG00000151726	4	ENSG00000151726	185712360	rs72707723	4	185670526	C	G	0.146123	-0.0556213	0.0110037	4.31e-07	0.26939	0.0440795	9.87e-10	-0.206471	0.0530078	9.82e-05	0.0701	11	0.000253
cg03309898	8	OPLAH	145114875	ENSG00000178814	8	ENSG00000178814	145112451	rs11780874	8	145149304	C	A	0.0964215	-0.0922553	0.0215078	1.79e-05	-0.461147	0.0522122	1.03e-18	0.200056	0.0518491	0.000114	0.149	17	0.000287
cg23843953	1	GALNT2	230262390	ENSG00000143641	1	ENSG00000143641	230305703	rs73105889	1	230230169	G	C	0.423459	-0.0416507	0.00808094	2.55e-07	0.19612	0.0337184	6.01e-09	-0.212374	0.0550542	0.000115	0.516	4	0.000288
cg22073802	9	PTCH1;PTCH1;PTCH1;PTCH1;PTCH1;PTCH1;PTCH1;PTCH1	98269255	ENSG00000130948	9	ENSG00000130948	99031011	rs2282040	9	98248328	G	A	0.0974155	0.0525059	0.0132077	7.03e-05	-0.838409	0.0543485	1.09e-53	-0.0626257	0.016268	0.000118	0.533	20	0.000295
cg18800681	5	NDUFS6	1814073	ENSG00000145494	5	ENSG00000145494	1809116	rs11745573	5	1801432	A	G	0.12326	-0.102844	0.0212347	1.28e-06	-0.314149	0.0499639	3.23e-10	0.327373	0.0853228	0.000125	0.349	6	0.000311
cg15198148	1	FAAH	46858748	ENSG00000117448	1	ENSG00000117448	46025968	rs11576941	1	46875067	T	G	0.314115	-0.0339183	0.00880673	0.000117	-1.07056	0.0276092	0	0.0316828	0.00826676	0.000127	0.144	20	0.000316
cg06070002	1	PRDX1;PRDX1;PRDX1	45986120	ENSG00000117448	1	ENSG00000117448	46025968	rs487174	1	46009536	A	G	0.083499	0.0552945	0.013438	3.88e-05	0.561338	0.0537855	1.69e-25	0.0985048	0.0257326	0.000129	0.0528	18	0.000322
cg01693193	11	KCNQ1;KCNQ1OT1;KCNQ1	2705153	ENSG00000021762	11	ENSG00000021762	3148157	rs231357	11	2705175	G	A	0.496024	-0.0317584	0.00798953	7.04e-05	0.435215	0.0313547	8.33e-44	-0.0729717	0.0190956	0.000133	0.232	20	0.00033
cg01693193_4939	11	KCNQ1;KCNQ1OT1;KCNQ1	2705153	ENSG00000021762	11	ENSG00000021762	3148157	rs231357	11	2705175	G	A	0.496024	-0.0317584	0.00798953	7.04e-05	0.435215	0.0313547	8.33e-44	-0.0729717	0.0190956	0.000133	0.232	20	0.00033
cg18809841	8	CYC1	145149561	ENSG00000178814	8	ENSG00000178814	145112451	rs11541475	8	145150101	T	G	0.0884692	-0.0957579	0.0219085	1.24e-05	0.412394	0.0527443	5.34e-15	-0.2322	0.0608626	0.000136	0.207	16	0.000338
cg04069539	16	ACSF3;ACSF3;ACSF3	89168963	ENSG00000141012	16	ENSG00000141012	88901760	rs9939105	16	89132772	G	C	0.38668	0.0784116	0.0177041	9.47e-06	0.249428	0.0338335	1.68e-13	0.314366	0.082803	0.000147	0.0986	20	0.000362
cg13563132	9	PTCH1;PTCH1;PTCH1;PTCH1;PTCH1;PTCH1;PTCH1	98245640	ENSG00000130948	9	ENSG00000130948	99031011	rs76709848	9	98313349	G	A	0.105368	0.0562123	0.0132714	2.28e-05	0.454874	0.0548193	1.06e-16	0.123578	0.0327573	0.000162	0.339	12	0.000396
cg06360465	3	HYAL1;HYAL1;HYAL1;HYAL1;HYAL1;HYAL1	50341183	ENSG00000213689	3	ENSG00000213689	48507744	rs190735221	3	49479279	A	G	0.0149105	0.189999	0.0482868	8.33e-05	-2.04892	0.1553	9.59e-40	-0.0927312	0.0245927	0.000163	0.48	4	0.000398
cg08705382	1	GALNT2	230322024	ENSG00000143641	1	ENSG00000143641	230305703	rs56946451	1	230303236	A	G	0.163022	-0.043555	0.0101993	1.95e-05	0.333659	0.041764	1.36e-15	-0.130537	0.0346608	0.000166	0.102	19	0.000405
cg09882118	3	TREX1;TREX1	48508272	ENSG00000114650	3	ENSG00000114650	47486909	rs6442119	3	48440178	T	G	0.463221	0.0324086	0.00799186	5.01e-05	-0.325435	0.0321613	4.56e-24	-0.0995855	0.0264561	0.000167	0.0807	5	0.000408
cg14410964	9	NOTCH1	139427106	ENSG00000148400	9	ENSG00000148400	139414605	rs13290979	9	139425634	G	A	0.352883	-0.0437909	0.0101816	1.7e-05	-0.252869	0.032959	1.69e-14	0.173176	0.0461594	0.000176	0.171	5	0.000423
cg02249911	4	CCDC111;CASP3;CASP3	185570676	ENSG00000151726	4	ENSG00000151726	185712360	rs113420705	4	185570553	C	T	0.261431	-0.0331143	0.00878178	0.000163	0.962897	0.0331657	2.53e-185	-0.0343903	0.00919677	0.000184	0.216	20	0.000444
cg07739179	17	NAGS;PYY;PYY	42081810	ENSG00000161653	17	ENSG00000161653	42084172	rs35611057	17	42129925	A	G	0.110338	-0.0649736	0.0134716	1.41e-06	-0.353327	0.059678	3.21e-09	0.183891	0.0491776	0.000185	0.096	13	0.000444
cg07739179_6690	17	NAGS;PYY;PYY	42081810	ENSG00000161653	17	ENSG00000161653	42084172	rs35611057	17	42129925	A	G	0.110338	-0.0649736	0.0134716	1.41e-06	-0.353327	0.059678	3.21e-09	0.183891	0.0491776	0.000185	0.096	13	0.000443
cg14323293	9	PTCH1;PTCH1	98280076	ENSG00000130948	9	ENSG00000130948	99031011	rs28457693	9	98217348	G	A	0.112326	0.048327	0.0122888	8.4e-05	0.639573	0.0529735	1.46e-33	0.0755613	0.0202077	0.000185	0.41	20	0.000443
cg10136168	14	POMT2	77783447	ENSG00000151445	14	ENSG00000151445	77908656	rs56247319	14	77739936	C	T	0.227634	0.0517992	0.0109721	2.35e-06	-0.239067	0.0395489	1.5e-09	-0.216672	0.0582339	0.000199	0.22	14	0.000476
cg04106389	17	DLG4;DLG4	7117241	ENSG00000181856	17	ENSG00000181856	7188281	rs4796392	17	7174897	T	C	0.459245	-0.0317624	0.0079773	6.85e-05	-0.342275	0.0329031	2.41e-25	0.092798	0.0249556	0.0002	0.133	20	0.00048
cg08347473	17	GAA;GAA;GAA	78092826	ENSG00000181523	17	ENSG00000181523	78187618	rs11869566	17	78143248	T	C	0.252485	-0.0642043	0.0132901	1.36e-06	-0.212703	0.036598	6.18e-09	0.30185	0.0812491	0.000203	0.157	6	0.000486
cg08347473_6882	17	GAA;GAA;GAA	78092826	ENSG00000181523	17	ENSG00000181523	78187618	rs11869566	17	78143248	T	C	0.252485	-0.0642043	0.0132901	1.36e-06	-0.212703	0.036598	6.18e-09	0.30185	0.0812491	0.000203	0.157	6	0.000486
cg12895546	11	LRP5	68202244	ENSG00000110717	11	ENSG00000110717	67801097	rs11606439	11	68167154	T	C	0.0626243	-0.0636439	0.0162747	9.21e-05	0.710085	0.0634495	4.5e-29	-0.0896285	0.0242783	0.000223	0.0555	20	0.000532
cg04640885	2	ZEB2;ZEB2;ZEB2	145273345	ENSG00000169554	2	ENSG00000169554	145213857	rs2033159	2	145261174	C	A	0.223658	-0.0361451	0.0094172	0.000124	-0.510339	0.0382146	1.11e-40	0.0708256	0.0191998	0.000225	0.109	20	0.000537
cg16724148	1	AGL;AGL;AGL;AGL;AGL;AGL	100326338	ENSG00000137992	1	ENSG00000137992	100687563	rs550941	1	100310243	T	C	0.434394	-0.02997	0.00797922	0.000173	-0.576953	0.0314745	4.7e-75	0.0519453	0.0141173	0.000234	0.0828	20	0.000557
cg05276360	19	DOCK6	11354401	ENSG00000130175	19	ENSG00000130175	11553946	rs322131	19	11377588	A	G	0.145129	-0.0426833	0.0101845	2.78e-05	0.333473	0.0435978	2.03e-14	-0.127996	0.0348248	0.000237	0.847	5	0.000565
cg22467129	15	ETFA;ETFA	76604101	ENSG00000178802	15	ENSG00000178802	75187072	rs2675221	15	76125378	C	A	0.178926	-0.0507763	0.0109715	3.69e-06	-0.270153	0.0450646	2.04e-09	0.187954	0.0513065	0.000249	0.878	3	0.000585
cg07935119	17	GRN	42422355	ENSG00000141349	17	ENSG00000141349	42150906	rs4792938	17	42424599	C	G	0.357853	0.034682	0.00839025	3.57e-05	-0.267243	0.034356	7.33e-15	-0.129777	0.0355532	0.000262	0.0748	13	0.000611
cg15720535	9	AGPAT2;AGPAT2	139582585	ENSG00000148384	9	ENSG00000148384	139328672	rs3812611	9	139583155	G	A	0.222664	-0.0484818	0.0122844	7.93e-05	-0.378418	0.039467	8.96e-22	0.128117	0.035105	0.000263	0.0701	7	0.000613
cg09558982	11	APOA1	116708413	ENSG00000109917	11	ENSG00000109917	116653601	rs670	11	116708413	T	C	0.154076	-0.0704741	0.0193196	0.000264	-1.67127	0.0251083	0	0.042168	0.0115772	0.00027	0.0511	20	0.000627
cg07922924	1	MTOR	11211274	ENSG00000198793	1	ENSG00000198793	11244578	rs12138120	1	11106317	A	G	0.0208748	-0.115855	0.0269582	1.73e-05	-0.78283	0.114748	8.97e-12	0.147996	0.0407	0.000277	0.113	15	0.000641
cg18411800	6	GTF2H4;VARS2;VARS2;VARS2	30881789	ENSG00000137411	6	ENSG00000137411	30885127	rs142282930	6	30886097	A	C	0.0178926	-0.182709	0.0478371	0.000134	1.6484	0.143545	1.6e-30	-0.11084	0.0305833	0.00029	0.0509	20	0.000671
cg18411800_1744	6	GTF2H4;VARS2;VARS2;VARS2	30881789	ENSG00000137411	6	ENSG00000137411	30885127	rs142282930	6	30886097	A	C	0.0178926	-0.182709	0.0478371	0.000134	1.6484	0.143545	1.6e-30	-0.11084	0.0305833	0.00029	0.0509	20	0.00067
cg18411800_1745	6	GTF2H4;VARS2;VARS2;VARS2	30881789	ENSG00000137411	6	ENSG00000137411	30885127	rs142282930	6	30886097	A	C	0.0178926	-0.182709	0.0478371	0.000134	1.6484	0.143545	1.6e-30	-0.11084	0.0305833	0.00029	0.0509	20	0.00067
cg18411800_1746	6	GTF2H4;VARS2;VARS2;VARS2	30881789	ENSG00000137411	6	ENSG00000137411	30885127	rs142282930	6	30886097	A	C	0.0178926	-0.182709	0.0478371	0.000134	1.6484	0.143545	1.6e-30	-0.11084	0.0305833	0.00029	0.0509	20	0.000669
cg18411800_1747	6	GTF2H4;VARS2;VARS2;VARS2	30881789	ENSG00000137411	6	ENSG00000137411	30885127	rs142282930	6	30886097	A	C	0.0178926	-0.182709	0.0478371	0.000134	1.6484	0.143545	1.6e-30	-0.11084	0.0305833	0.00029	0.0509	20	0.000669
cg18411800_1748	6	GTF2H4;VARS2;VARS2;VARS2	30881789	ENSG00000137411	6	ENSG00000137411	30885127	rs142282930	6	30886097	A	C	0.0178926	-0.182709	0.0478371	0.000134	1.6484	0.143545	1.6e-30	-0.11084	0.0305833	0.00029	0.0509	20	0.000668
cg03866836	11	GRAMD1B	123477197	ENSG00000023171	11	ENSG00000023171	123447413	rs736105	11	123467227	C	T	0.119284	0.0622135	0.013268	2.75e-06	-0.285614	0.0503544	1.41e-08	-0.217824	0.0602724	0.000302	0.26	6	0.00069
cg04841389	6	TNXB;TNXB	32015083	ENSG00000204386	6	ENSG00000204386	31828059	rs2269426	6	32076499	A	G	0.412525	0.0541677	0.0123721	1.2e-05	0.213468	0.033387	1.62e-10	0.253751	0.0702438	0.000303	0.111	5	0.000694
cg04841389_2273	6	TNXB;TNXB	32015083	ENSG00000204386	6	ENSG00000204386	31828059	rs2269426	6	32076499	A	G	0.412525	0.0541677	0.0123721	1.2e-05	0.213468	0.033387	1.62e-10	0.253751	0.0702438	0.000303	0.111	5	0.000693
cg04841389_2274	6	TNXB;TNXB	32015083	ENSG00000204386	6	ENSG00000204386	31828059	rs2269426	6	32076499	A	G	0.412525	0.0541677	0.0123721	1.2e-05	0.213468	0.033387	1.62e-10	0.253751	0.0702438	0.000303	0.111	5	0.000693
cg04841389_2275	6	TNXB;TNXB	32015083	ENSG00000204386	6	ENSG00000204386	31828059	rs2269426	6	32076499	A	G	0.412525	0.0541677	0.0123721	1.2e-05	0.213468	0.033387	1.62e-10	0.253751	0.0702438	0.000303	0.111	5	0.000692
cg04841389_2276	6	TNXB;TNXB	32015083	ENSG00000204386	6	ENSG00000204386	31828059	rs2269426	6	32076499	A	G	0.412525	0.0541677	0.0123721	1.2e-05	0.213468	0.033387	1.62e-10	0.253751	0.0702438	0.000303	0.111	5	0.000692
cg04841389_2277	6	TNXB;TNXB	32015083	ENSG00000204386	6	ENSG00000204386	31828059	rs2269426	6	32076499	A	G	0.412525	0.0541677	0.0123721	1.2e-05	0.213468	0.033387	1.62e-10	0.253751	0.0702438	0.000303	0.111	5	0.000691
cg04841389_2278	6	TNXB;TNXB	32015083	ENSG00000204386	6	ENSG00000204386	31828059	rs2269426	6	32076499	A	G	0.412525	0.0541677	0.0123721	1.2e-05	0.213468	0.033387	1.62e-10	0.253751	0.0702438	0.000303	0.111	5	0.000691
cg04841389_2279	6	TNXB;TNXB	32015083	ENSG00000204386	6	ENSG00000204386	31828059	rs2269426	6	32076499	A	G	0.412525	0.0541677	0.0123721	1.2e-05	0.213468	0.033387	1.62e-10	0.253751	0.0702438	0.000303	0.111	5	0.00069
cg06532212	19	FKRP;FKRP	47260078	ENSG00000160014	19	ENSG00000160014	47109190	rs10419661	19	47273268	A	G	0.111332	0.0568469	0.0127683	8.5e-06	-0.33911	0.0550056	7.05e-10	-0.167635	0.0464442	0.000307	0.957	4	0.000698
cg13422804	9	AGPAT2;AGPAT2	139582673	ENSG00000148384	9	ENSG00000148384	139328672	rs3812611	9	139583155	G	A	0.222664	-0.0484818	0.0122844	7.93e-05	-0.348828	0.0398286	1.98e-18	0.138985	0.0386266	0.00032	0.0934	7	0.000728
cg15595918	6	TNXB	32047410	ENSG00000204386	6	ENSG00000204386	31828059	rs2894221	6	31461771	A	T	0.363817	-0.0563217	0.0123496	5.1e-06	-0.193981	0.0331517	4.88e-09	0.290346	0.0807176	0.000322	0.0551	7	0.000731
cg15595918_2625	6	TNXB	32047410	ENSG00000204386	6	ENSG00000204386	31828059	rs2894221	6	31461771	A	T	0.363817	-0.0563217	0.0123496	5.1e-06	-0.193981	0.0331517	4.88e-09	0.290346	0.0807176	0.000322	0.0551	7	0.00073
cg15595918_2626	6	TNXB	32047410	ENSG00000204386	6	ENSG00000204386	31828059	rs2894221	6	31461771	A	T	0.363817	-0.0563217	0.0123496	5.1e-06	-0.193981	0.0331517	4.88e-09	0.290346	0.0807176	0.000322	0.0551	7	0.00073
cg15595918_2627	6	TNXB	32047410	ENSG00000204386	6	ENSG00000204386	31828059	rs2894221	6	31461771	A	T	0.363817	-0.0563217	0.0123496	5.1e-06	-0.193981	0.0331517	4.88e-09	0.290346	0.0807176	0.000322	0.0551	7	0.000729
cg15595918_2628	6	TNXB	32047410	ENSG00000204386	6	ENSG00000204386	31828059	rs2894221	6	31461771	A	T	0.363817	-0.0563217	0.0123496	5.1e-06	-0.193981	0.0331517	4.88e-09	0.290346	0.0807176	0.000322	0.0551	7	0.000729
cg15595918_2629	6	TNXB	32047410	ENSG00000204386	6	ENSG00000204386	31828059	rs2894221	6	31461771	A	T	0.363817	-0.0563217	0.0123496	5.1e-06	-0.193981	0.0331517	4.88e-09	0.290346	0.0807176	0.000322	0.0551	7	0.000728
cg15595918_2630	6	TNXB	32047410	ENSG00000204386	6	ENSG00000204386	31828059	rs2894221	6	31461771	A	T	0.363817	-0.0563217	0.0123496	5.1e-06	-0.193981	0.0331517	4.88e-09	0.290346	0.0807176	0.000322	0.0551	7	0.000727
cg15595918_2631	6	TNXB	32047410	ENSG00000204386	6	ENSG00000204386	31828059	rs2894221	6	31461771	A	T	0.363817	-0.0563217	0.0123496	5.1e-06	-0.193981	0.0331517	4.88e-09	0.290346	0.0807176	0.000322	0.0551	7	0.000727
cg14506552	1	NPPB;NPPB	11918954	ENSG00000175206	1	ENSG00000175206	11907084	rs79209713	1	11961177	A	G	0.0238569	0.103611	0.025593	5.16e-05	0.840882	0.107279	4.57e-15	0.123217	0.0342558	0.000322	0.351	4	0.000727
cg07493198	6	PDSS2	107781013	ENSG00000164494	6	ENSG00000164494	107627264	rs117345871	6	107781028	A	G	0.0357853	-0.107266	0.0231886	3.73e-06	-0.481037	0.0855852	1.9e-08	0.222989	0.0624322	0.000355	0.814	3	0.000795
cg05254747	8	SLC39A14;SLC39A14;SLC39A14;SLC39A14	22223937	ENSG00000104635	8	ENSG00000104635	22258202	rs13258367	8	22235759	A	C	0.329026	-0.0429961	0.00923972	3.27e-06	-0.198903	0.0358032	2.77e-08	0.216166	0.0605966	0.000361	0.715	3	0.000808
cg13709449	9	PTCH1;PTCH1	98272731	ENSG00000130948	9	ENSG00000130948	99031011	rs2282043	9	98212608	T	C	0.0944334	0.0549469	0.0133749	3.99e-05	-0.399157	0.0562851	1.32e-12	-0.137657	0.0387243	0.000378	0.555	12	0.000838
cg00298481	11	BDNF;BDNF;BDNF;BDNF;BDNF;BDNF;BDNF;BDNF;BDNF;BDNF;BDNF;BDNF;BDNF;BDNF;BDNF;BDNF	27722063	ENSG00000245573	11	ENSG00000245573	27624053	rs11030107	11	27694835	G	A	0.234592	-0.0576445	0.0126686	5.36e-06	0.207925	0.0365703	1.3e-08	-0.277237	0.0780379	0.000381	0.792	5	0.000844
cg26408565	15	ETFA;ETFA	76604113	ENSG00000178802	15	ENSG00000178802	75187072	rs2675221	15	76125378	C	A	0.178926	-0.0507763	0.0109715	3.69e-06	-0.250562	0.0452405	3.05e-08	0.20265	0.0570628	0.000383	0.831	3	0.000847
cg13893866	1	ATAD3A;ATAD3A;ATAD3A	1462754	ENSG00000197785	1	ENSG00000197785	1458799	rs6670992	1	1466513	A	G	0.0377734	-0.0907241	0.0242746	0.000186	-1.26099	0.112057	2.24e-29	0.0719467	0.0202844	0.00039	0.0793	8	0.000861
cg01697794	17	DLG4;DLG4	7117125	ENSG00000181856	17	ENSG00000181856	7188281	rs4796392	17	7174897	T	C	0.459245	-0.0317624	0.0079773	6.85e-05	-0.253778	0.0325353	6.19e-15	0.125158	0.0352927	0.000391	0.159	20	0.000862
cg12433386	11	KCNQ1OT1;KCNQ1;KCNQ1	2722340	ENSG00000021762	11	ENSG00000021762	3148157	rs231356	11	2705343	T	A	0.295229	-0.0341473	0.00864795	7.86e-05	-0.28026	0.0349208	1.01e-15	0.121841	0.0343894	0.000396	0.347	20	0.000872
cg12433386_4953	11	KCNQ1OT1;KCNQ1;KCNQ1	2722340	ENSG00000021762	11	ENSG00000021762	3148157	rs231356	11	2705343	T	A	0.295229	-0.0341473	0.00864795	7.86e-05	-0.28026	0.0349208	1.01e-15	0.121841	0.0343894	0.000396	0.347	20	0.000871
cg10495460	17	PYY	42071951	ENSG00000161653	17	ENSG00000161653	42084172	rs12947766	17	42058897	A	G	0.0357853	-0.087526	0.02079	2.55e-05	-0.505202	0.0772468	6.15e-11	0.173249	0.0489409	0.0004	0.159	12	0.000881
cg16556677	11	KCNQ1OT1;KCNQ1;KCNQ1	2722401	ENSG00000021762	11	ENSG00000021762	3148157	rs463924	11	2717680	T	C	0.297217	-0.034374	0.00908405	0.000154	-0.336033	0.033854	3.21e-23	0.102294	0.028931	0.000407	0.227	20	0.000894
cg16556677_4959	11	KCNQ1OT1;KCNQ1;KCNQ1	2722401	ENSG00000021762	11	ENSG00000021762	3148157	rs463924	11	2717680	T	C	0.297217	-0.034374	0.00908405	0.000154	-0.336033	0.033854	3.21e-23	0.102294	0.028931	0.000407	0.227	20	0.000894
cg27018309	16	PMM2	8943122	ENSG00000183044	16	ENSG00000183044	8823427	rs11640388	16	8956076	G	C	0.484095	-0.0352525	0.00800104	1.05e-05	0.189335	0.0320859	3.62e-09	-0.186191	0.0527389	0.000415	0.142	17	0.000911
cg26073410	20	DNMT3B;DNMT3B;DNMT3B	31350722	ENSG00000088305	20	ENSG00000088305	31373676	rs2235759	20	31388357	T	C	0.0606362	-0.0611585	0.0171514	0.000363	-1.38648	0.058636	1.31e-123	0.0441106	0.0125104	0.000422	0.0802	20	0.000926
cg09199225	6	AGER;AGER	32149260	ENSG00000204305	6	ENSG00000204305	32150423	rs115244420	6	33045735	T	C	0.0258449	0.197401	0.049521	6.71e-05	-1.2452	0.165585	5.48e-14	-0.158529	0.0450114	0.000428	0.0566	3	0.000939
cg09199225_3464	6	AGER;AGER	32149260	ENSG00000204305	6	ENSG00000204305	32150423	rs115244420	6	33045735	T	C	0.0258449	0.197401	0.049521	6.71e-05	-1.2452	0.165585	5.48e-14	-0.158529	0.0450114	0.000428	0.0566	3	0.000938
cg09199225_3465	6	AGER;AGER	32149260	ENSG00000204305	6	ENSG00000204305	32150423	rs115244420	6	33045735	T	C	0.0258449	0.197401	0.049521	6.71e-05	-1.2452	0.165585	5.48e-14	-0.158529	0.0450114	0.000428	0.0566	3	0.000937
cg09199225_3466	6	AGER;AGER	32149260	ENSG00000204305	6	ENSG00000204305	32150423	rs115244420	6	33045735	T	C	0.0258449	0.197401	0.049521	6.71e-05	-1.2452	0.165585	5.48e-14	-0.158529	0.0450114	0.000428	0.0566	3	0.000937
cg09199225_3467	6	AGER;AGER	32149260	ENSG00000204305	6	ENSG00000204305	32150423	rs115244420	6	33045735	T	C	0.0258449	0.197401	0.049521	6.71e-05	-1.2452	0.165585	5.48e-14	-0.158529	0.0450114	0.000428	0.0566	3	0.000936
cg09199225_3468	6	AGER;AGER	32149260	ENSG00000204305	6	ENSG00000204305	32150423	rs115244420	6	33045735	T	C	0.0258449	0.197401	0.049521	6.71e-05	-1.2452	0.165585	5.48e-14	-0.158529	0.0450114	0.000428	0.0566	3	0.000935
cg09199225_3469	6	AGER;AGER	32149260	ENSG00000204305	6	ENSG00000204305	32150423	rs115244420	6	33045735	T	C	0.0258449	0.197401	0.049521	6.71e-05	-1.2452	0.165585	5.48e-14	-0.158529	0.0450114	0.000428	0.0566	3	0.000935
cg15597984	22	CYP2D6;CYP2D6	42527061	ENSG00000100393	22	ENSG00000100393	41531935	rs62240993	22	42346728	G	A	0.0805169	-0.0573488	0.0154462	0.000205	0.520728	0.0476573	8.61e-28	-0.110132	0.0313285	0.000439	0.202	20	0.000958
cg15597984_7631	22	CYP2D6;CYP2D6	42527061	ENSG00000100393	22	ENSG00000100393	41531935	rs62240993	22	42346728	G	A	0.0805169	-0.0573488	0.0154462	0.000205	0.520728	0.0476573	8.61e-28	-0.110132	0.0313285	0.000439	0.202	20	0.000957
cg15597984_7632	22	CYP2D6;CYP2D6	42527061	ENSG00000100393	22	ENSG00000100393	41531935	rs62240993	22	42346728	G	A	0.0805169	-0.0573488	0.0154462	0.000205	0.520728	0.0476573	8.61e-28	-0.110132	0.0313285	0.000439	0.202	20	0.000956
cg15597984_7633	22	CYP2D6;CYP2D6	42527061	ENSG00000100393	22	ENSG00000100393	41531935	rs62240993	22	42346728	G	A	0.0805169	-0.0573488	0.0154462	0.000205	0.520728	0.0476573	8.61e-28	-0.110132	0.0313285	0.000439	0.202	20	0.000955
cg15597984_7634	22	CYP2D6;CYP2D6	42527061	ENSG00000100393	22	ENSG00000100393	41531935	rs62240993	22	42346728	G	A	0.0805169	-0.0573488	0.0154462	0.000205	0.520728	0.0476573	8.61e-28	-0.110132	0.0313285	0.000439	0.202	20	0.000955
cg15597984_7635	22	CYP2D6;CYP2D6	42527061	ENSG00000100393	22	ENSG00000100393	41531935	rs62240993	22	42346728	G	A	0.0805169	-0.0573488	0.0154462	0.000205	0.520728	0.0476573	8.61e-28	-0.110132	0.0313285	0.000439	0.202	20	0.000954
cg07123182	11	KCNQ1OT1;KCNQ1;KCNQ1	2722391	ENSG00000021762	11	ENSG00000021762	3148157	rs231841	11	2723604	T	G	0.358847	-0.0333116	0.00882147	0.000159	-0.30031	0.0336859	4.88e-19	0.110924	0.0319011	0.000507	0.48	20	0.00109
cg07123182_4957	11	KCNQ1OT1;KCNQ1;KCNQ1	2722391	ENSG00000021762	11	ENSG00000021762	3148157	rs231841	11	2723604	T	G	0.358847	-0.0333116	0.00882147	0.000159	-0.30031	0.0336859	4.88e-19	0.110924	0.0319011	0.000507	0.48	20	0.00109
cg09518720	11	KCNQ1OT1;KCNQ1;KCNQ1	2721591	ENSG00000021762	11	ENSG00000021762	3148157	rs86392	11	2727185	T	C	0.405567	-0.0386196	0.00866571	8.33e-06	-0.179546	0.0323896	2.97e-08	0.215096	0.0619283	0.000514	0.463	9	0.0011
cg09518720_4951	11	KCNQ1OT1;KCNQ1;KCNQ1	2721591	ENSG00000021762	11	ENSG00000021762	3148157	rs86392	11	2727185	T	C	0.405567	-0.0386196	0.00866571	8.33e-06	-0.179546	0.0323896	2.97e-08	0.215096	0.0619283	0.000514	0.463	9	0.0011
cg10650821	6	TNF	31543686	ENSG00000204305	6	ENSG00000204305	32150423	rs1799724	6	31542482	T	C	0.0944334	-0.0910758	0.0207123	1.1e-05	-0.365022	0.0646347	1.63e-08	0.249508	0.071914	0.000521	0.519	3	0.00111
cg10650821_2068	6	TNF	31543686	ENSG00000204305	6	ENSG00000204305	32150423	rs1799724	6	31542482	T	C	0.0944334	-0.0910758	0.0207123	1.1e-05	-0.365022	0.0646347	1.63e-08	0.249508	0.071914	0.000521	0.519	3	0.00111
cg10650821_2069	6	TNF	31543686	ENSG00000204305	6	ENSG00000204305	32150423	rs1799724	6	31542482	T	C	0.0944334	-0.0910758	0.0207123	1.1e-05	-0.365022	0.0646347	1.63e-08	0.249508	0.071914	0.000521	0.519	3	0.00111
cg10650821_2070	6	TNF	31543686	ENSG00000204305	6	ENSG00000204305	32150423	rs1799724	6	31542482	T	C	0.0944334	-0.0910758	0.0207123	1.1e-05	-0.365022	0.0646347	1.63e-08	0.249508	0.071914	0.000521	0.519	3	0.00111
cg10650821_2071	6	TNF	31543686	ENSG00000204305	6	ENSG00000204305	32150423	rs1799724	6	31542482	T	C	0.0944334	-0.0910758	0.0207123	1.1e-05	-0.365022	0.0646347	1.63e-08	0.249508	0.071914	0.000521	0.519	3	0.00111
cg10650821_2072	6	TNF	31543686	ENSG00000204305	6	ENSG00000204305	32150423	rs1799724	6	31542482	T	C	0.0944334	-0.0910758	0.0207123	1.1e-05	-0.365022	0.0646347	1.63e-08	0.249508	0.071914	0.000521	0.519	3	0.00111
cg10650821_2073	6	TNF	31543686	ENSG00000204305	6	ENSG00000204305	32150423	rs1799724	6	31542482	T	C	0.0944334	-0.0910758	0.0207123	1.1e-05	-0.365022	0.0646347	1.63e-08	0.249508	0.071914	0.000521	0.519	3	0.00111
cg10650821_2074	6	TNF	31543686	ENSG00000204305	6	ENSG00000204305	32150423	rs1799724	6	31542482	T	C	0.0944334	-0.0910758	0.0207123	1.1e-05	-0.365022	0.0646347	1.63e-08	0.249508	0.071914	0.000521	0.519	3	0.00111
cg12274082	6	CYP21A2;CYP21A2	32007986	ENSG00000232810	6	ENSG00000232810	31544728	rs114212545	6	31932368	A	G	0.0109344	-0.303756	0.0776988	9.25e-05	-1.09969	0.147824	1.01e-13	0.276219	0.0798175	0.000539	0.0942	12	0.00114
cg12274082_2171	6	CYP21A2;CYP21A2	32007986	ENSG00000232810	6	ENSG00000232810	31544728	rs114212545	6	31932368	A	G	0.0109344	-0.303756	0.0776988	9.25e-05	-1.09969	0.147824	1.01e-13	0.276219	0.0798175	0.000539	0.0942	12	0.00114
cg12274082_2172	6	CYP21A2;CYP21A2	32007986	ENSG00000232810	6	ENSG00000232810	31544728	rs114212545	6	31932368	A	G	0.0109344	-0.303756	0.0776988	9.25e-05	-1.09969	0.147824	1.01e-13	0.276219	0.0798175	0.000539	0.0942	12	0.00114
cg12274082_2173	6	CYP21A2;CYP21A2	32007986	ENSG00000232810	6	ENSG00000232810	31544728	rs114212545	6	31932368	A	G	0.0109344	-0.303756	0.0776988	9.25e-05	-1.09969	0.147824	1.01e-13	0.276219	0.0798175	0.000539	0.0942	12	0.00114
cg12274082_2174	6	CYP21A2;CYP21A2	32007986	ENSG00000232810	6	ENSG00000232810	31544728	rs114212545	6	31932368	A	G	0.0109344	-0.303756	0.0776988	9.25e-05	-1.09969	0.147824	1.01e-13	0.276219	0.0798175	0.000539	0.0942	12	0.00114
cg12274082_2175	6	CYP21A2;CYP21A2	32007986	ENSG00000232810	6	ENSG00000232810	31544728	rs114212545	6	31932368	A	G	0.0109344	-0.303756	0.0776988	9.25e-05	-1.09969	0.147824	1.01e-13	0.276219	0.0798175	0.000539	0.0942	12	0.00113
cg15062470	2	FNDC4;GCKR	27718710	ENSG00000115204	2	ENSG00000115204	27540453	rs809059	2	27709965	G	A	0.398608	0.0317668	0.00806633	8.21e-05	0.235768	0.0326792	5.41e-13	0.134738	0.0389783	0.000547	0.735	20	0.00115
cg04088212	11	H19	2019859	ENSG00000130600	11	ENSG00000130600	2019553	rs2525886	11	2024451	T	C	0.215706	0.0524302	0.0120363	1.32e-05	-0.214262	0.0377473	1.38e-08	-0.244701	0.0708108	0.000549	0.085	7	0.00115
cg04088212_4799	11	H19	2019859	ENSG00000130600	11	ENSG00000130600	2019553	rs2525886	11	2024451	T	C	0.215706	0.0524302	0.0120363	1.32e-05	-0.214262	0.0377473	1.38e-08	-0.244701	0.0708108	0.000549	0.085	7	0.00115
cg10426062	14	PSEN1;PSEN1	73677854	ENSG00000119723	14	ENSG00000119723	74423501	rs214260	14	73662629	T	C	0.156064	-0.0390035	0.010641	0.000247	0.410753	0.0397637	5.16e-25	-0.0949561	0.0274886	0.000552	0.0575	20	0.00116
cg07807817	14	COQ6;FAM161B;COQ6	74416425	ENSG00000119655	14	ENSG00000119655	74951887	rs2072292	14	74440161	G	C	0.482107	-0.0280087	0.00797061	0.000441	0.547004	0.0310268	1.45e-69	-0.0512039	0.014858	0.000569	0.164	20	0.00119
cg09978077	22	SREBF2	42229983	ENSG00000198911	22	ENSG00000198911	42266210	rs12628667	22	41988927	C	G	0.418489	0.0364423	0.00907428	5.92e-05	-0.219253	0.0328003	2.32e-11	-0.166211	0.0482823	0.000576	0.0616	20	0.00121
cg11869499	15	POLG;POLG	89872984	ENSG00000140521	15	ENSG00000140521	89868813	rs78344858	15	89917580	A	C	0.0139165	-0.176671	0.0460754	0.000126	1.01285	0.130683	9.16e-15	-0.17443	0.0507536	0.000589	0.351	9	0.00123
cg08160246	11	KCNQ1;KCNQ1OT1;KCNQ1	2709914	ENSG00000021762	11	ENSG00000021762	3148157	rs231355	11	2706327	C	G	0.507952	-0.0299018	0.00799857	0.000185	0.273888	0.0314498	3.07e-18	-0.109175	0.0317808	0.000592	0.0888	20	0.00124
cg08160246_4941	11	KCNQ1;KCNQ1OT1;KCNQ1	2709914	ENSG00000021762	11	ENSG00000021762	3148157	rs231355	11	2706327	C	G	0.507952	-0.0299018	0.00799857	0.000185	0.273888	0.0314498	3.07e-18	-0.109175	0.0317808	0.000592	0.0888	20	0.00124
cg18300819	6	ORC3L;ORC3L;ORC3L;ORC3L;RARS2	88299852	ENSG00000164414	6	ENSG00000164414	88201197	rs138198603	6	88435427	A	G	0.0129225	-0.10681	0.0291766	0.000251	-1.29218	0.131527	8.84e-23	0.0826585	0.0240959	0.000603	0.32	12	0.00126
cg13654573	14	DDHD1;DDHD1;DDHD1	53576363	ENSG00000100523	14	ENSG00000100523	53565343	rs11628010	14	53484923	G	A	0.152087	-0.0460671	0.0123326	0.000187	0.376351	0.0448805	5.05e-17	-0.122405	0.035873	0.000644	0.0699	20	0.00132
cg03243450	5	NDUFS6;MRPL36	1800782	ENSG00000145494	5	ENSG00000145494	1809116	rs2270826	5	1799737	C	T	0.360835	-0.0564189	0.014608	0.000112	-0.237247	0.0326766	3.86e-13	0.237806	0.0697424	0.00065	0.142	15	0.00133
cg20897119	7	CAV1	116164422	ENSG00000105974	7	ENSG00000105974	116183036	rs2191500	7	116138666	C	A	0.296223	0.0343643	0.00842509	4.53e-05	0.209747	0.0345174	1.23e-09	0.163837	0.0483778	0.000708	0.0865	11	0.00144
cg19604369	10	ABCC2	101604657	ENSG00000099194	10	ENSG00000099194	102115736	rs56291317	10	101665813	C	G	0.0646123	-0.073965	0.0208905	0.000399	0.84861	0.074922	9.69e-30	-0.0871601	0.025792	0.000727	0.234	18	0.00148
cg23118549	7	NPC1L1;NPC1L1	44581105	ENSG00000106605	7	ENSG00000106605	43822609	rs2072183	7	44579180	C	G	0.233598	-0.0390798	0.00984973	7.26e-05	0.242176	0.0378026	1.49e-10	-0.161369	0.0478402	0.000743	0.0663	11	0.00151
cg11878045	11	KCNQ1;KCNQ1	2482536	ENSG00000053918	11	ENSG00000053918	2668126	rs12288422	11	2500159	A	T	0.0685885	0.0655703	0.0158314	3.45e-05	0.455332	0.0795185	1.03e-08	0.144006	0.0429108	0.000791	0.279	5	0.0016
cg11878045_4899	11	KCNQ1;KCNQ1	2482536	ENSG00000053918	11	ENSG00000053918	2668126	rs12288422	11	2500159	A	T	0.0685885	0.0655703	0.0158314	3.45e-05	0.455332	0.0795185	1.03e-08	0.144006	0.0429108	0.000791	0.279	5	0.0016
cg07274523	3	GPX1;GPX1;GPX1;GPX1	49395745	ENSG00000067560	3	ENSG00000067560	49423504	rs34293138	3	49579017	C	T	0.333002	-0.0293289	0.00862717	0.000675	-0.688309	0.0337708	2.43e-92	0.0426101	0.012707	0.000799	0.341	20	0.00162
cg14169450	9	INPP5E	139327907	ENSG00000169692	9	ENSG00000169692	139574735	rs4379550	9	139376426	G	A	0.397614	0.0297926	0.00867072	0.00059	0.474043	0.0313897	1.57e-51	0.0628479	0.0187585	0.000807	0.624	20	0.00163
cg01744331	11	KCNQ1OT1;KCNQ1;KCNQ1	2722358	ENSG00000021762	11	ENSG00000021762	3148157	rs231359	11	2694606	A	C	0.28827	-0.030245	0.0085855	0.000427	-0.382615	0.0354589	3.82e-27	0.0790481	0.0236046	0.000811	0.0765	20	0.00164
cg01744331_4955	11	KCNQ1OT1;KCNQ1;KCNQ1	2722358	ENSG00000021762	11	ENSG00000021762	3148157	rs231359	11	2694606	A	C	0.28827	-0.030245	0.0085855	0.000427	-0.382615	0.0354589	3.82e-27	0.0790481	0.0236046	0.000811	0.0765	20	0.00164
cg02652361	11	MALAT1	65263917	ENSG00000251562	11	ENSG00000251562	65269586	rs11227206	11	65257527	G	C	0.183897	0.0688709	0.0199637	0.000561	-0.57083	0.0414745	4.23e-43	-0.12065	0.036055	0.000819	0.458	20	0.00165
cg07716032	17	DLG4;ACADVL;ACADVL;DLG4	7122846	ENSG00000132535	17	ENSG00000132535	7108115	rs189524376	17	7168955	T	C	0.0377734	-0.0836824	0.0236018	0.000392	0.876888	0.0867303	4.96e-24	-0.0954311	0.0285224	0.00082	0.241	10	0.00166
cg07716032_6502	17	DLG4;ACADVL;ACADVL;DLG4	7122846	ENSG00000132535	17	ENSG00000132535	7108115	rs189524376	17	7168955	T	C	0.0377734	-0.0836824	0.0236018	0.000392	0.876888	0.0867303	4.96e-24	-0.0954311	0.0285224	0.00082	0.241	10	0.00165
cg02441474	16	ACSF3;ACSF3;ACSF3	89165300	ENSG00000167508	16	ENSG00000167508	88723956	rs2287353	16	89262431	A	G	0.0894632	0.0482495	0.0130312	0.000213	-0.3822	0.0489354	5.71e-15	-0.126241	0.0377326	0.000821	0.149	20	0.00165
cg06755263	1	FAAH	46879360	ENSG00000132763	1	ENSG00000132763	45971232	rs35361357	1	46883086	C	G	0.256461	0.0306935	0.00874311	0.000447	-0.375753	0.0350914	9.35e-27	-0.0816854	0.0244868	0.00085	0.0615	20	0.00171
cg11637721	11	KAT5;KAT5;KAT5;RNASEH2C	65486928	ENSG00000149809	11	ENSG00000149809	64881586	rs11227302	11	65554502	A	G	0.183897	0.0414371	0.0104171	6.96e-05	-0.257558	0.0420741	9.27e-10	-0.160884	0.0482346	0.000852	0.12	10	0.00171
cg05878104	17	WNK4	40932452	ENSG00000126562	17	ENSG00000126562	40940825	rs140187403	17	40887802	A	G	0.0536779	0.0883671	0.0263562	0.0008	1.8012	0.0572274	1.94e-217	0.0490601	0.0147154	0.000856	0.125	20	0.00172
cg06270615	17	STAT3;STAT3;STAT3	40516068	ENSG00000141349	17	ENSG00000141349	42150906	rs138923296	17	41397048	G	A	0.0407555	0.0946394	0.0233689	5.13e-05	-0.489146	0.083377	4.45e-09	-0.193479	0.0580523	0.00086	0.061	11	0.00173
cg13163765	6	CYP39A1;CYP39A1;SLC25A27	46620396	ENSG00000146070	6	ENSG00000146070	46687684	rs72860294	6	46134536	C	T	0.0188867	0.329155	0.0975853	0.000744	2.5471	0.122466	4.47e-96	0.129227	0.0388129	0.00087	0.0664	3	0.00174
cg03063511	2	DGUOK;DGUOK	74157513	ENSG00000163170	2	ENSG00000163170	74368823	rs6747191	2	74176227	T	C	0.0407555	0.081936	0.0245053	0.000827	-2.44864	0.0736579	2.54e-242	-0.0334618	0.0100582	0.000878	0.869	12	0.00175
cg17419597	1	BGLAP	156211529	ENSG00000179085	1	ENSG00000179085	155112719	rs11589479	1	155033308	A	G	0.181909	0.0468125	0.0111847	2.85e-05	0.231635	0.0422919	4.32e-08	0.202096	0.0607704	0.000882	0.103	5	0.00176
cg21249481	9	PMPCA	139317959	ENSG00000148400	9	ENSG00000148400	139414605	rs4400498	9	139305007	T	C	0.269384	0.0322281	0.00871643	0.000218	-0.265452	0.034949	3.07e-14	-0.121408	0.0365201	0.000886	0.0773	20	0.00177
cg16185015	17	ALOX12B	7976075	ENSG00000179477	17	ENSG00000179477	7983487	rs60105196	17	7969676	A	C	0.196819	-0.038244	0.0108248	0.000411	0.393108	0.0406643	4.16e-22	-0.0972863	0.0293178	0.000906	0.0663	20	0.0018
cg00395296	22	NDUFA6	42481778	ENSG00000198911	22	ENSG00000198911	42266210	rs5758574	22	42481400	G	C	0.463221	-0.0285834	0.00801329	0.000361	0.291366	0.0325437	3.46e-19	-0.0981014	0.0296049	0.000921	0.188	20	0.00183
cg00395296_7608	22	NDUFA6	42481778	ENSG00000198911	22	ENSG00000198911	42266210	rs5758574	22	42481400	G	C	0.463221	-0.0285834	0.00801329	0.000361	0.291366	0.0325437	3.46e-19	-0.0981014	0.0296049	0.000921	0.188	20	0.00183
cg00395296_7609	22	NDUFA6	42481778	ENSG00000198911	22	ENSG00000198911	42266210	rs5758574	22	42481400	G	C	0.463221	-0.0285834	0.00801329	0.000361	0.291366	0.0325437	3.46e-19	-0.0981014	0.0296049	0.000921	0.188	20	0.00183
cg00395296_7610	22	NDUFA6	42481778	ENSG00000198911	22	ENSG00000198911	42266210	rs5758574	22	42481400	G	C	0.463221	-0.0285834	0.00801329	0.000361	0.291366	0.0325437	3.46e-19	-0.0981014	0.0296049	0.000921	0.188	20	0.00183
cg00395296_7611	22	NDUFA6	42481778	ENSG00000198911	22	ENSG00000198911	42266210	rs5758574	22	42481400	G	C	0.463221	-0.0285834	0.00801329	0.000361	0.291366	0.0325437	3.46e-19	-0.0981014	0.0296049	0.000921	0.188	20	0.00183
cg17546721	3	TGFBR2;TGFBR2	30646532	ENSG00000163513	3	ENSG00000163513	30691814	rs2372090	3	30639806	T	G	0.166998	-0.036304	0.0107644	0.000745	-0.692979	0.0407438	7.14e-65	0.0523883	0.015836	0.000939	0.0503	20	0.00186
cg10879244	11	MEN1;MEN1;MEN1;MEN1;MEN1;MEN1;MEN1	64577190	ENSG00000068976	11	ENSG00000068976	64520815	rs10897515	11	64301536	A	G	0.140159	-0.0404466	0.0106466	0.000145	-0.303256	0.0453925	2.38e-11	0.133374	0.040387	0.000959	0.274	20	0.0019
cg21222743	6	TNF	31543545	ENSG00000232810	6	ENSG00000232810	31544728	rs182142262	6	31926690	T	G	0.0109344	-0.287257	0.0736556	9.62e-05	0.893459	0.144335	6.01e-10	-0.321511	0.0974361	0.000968	0.0745	7	0.00192
cg21222743_2036	6	TNF	31543545	ENSG00000232810	6	ENSG00000232810	31544728	rs182142262	6	31926690	T	G	0.0109344	-0.287257	0.0736556	9.62e-05	0.893459	0.144335	6.01e-10	-0.321511	0.0974361	0.000968	0.0745	7	0.00191
cg21222743_2037	6	TNF	31543545	ENSG00000232810	6	ENSG00000232810	31544728	rs182142262	6	31926690	T	G	0.0109344	-0.287257	0.0736556	9.62e-05	0.893459	0.144335	6.01e-10	-0.321511	0.0974361	0.000968	0.0745	7	0.00191
cg21222743_2038	6	TNF	31543545	ENSG00000232810	6	ENSG00000232810	31544728	rs182142262	6	31926690	T	G	0.0109344	-0.287257	0.0736556	9.62e-05	0.893459	0.144335	6.01e-10	-0.321511	0.0974361	0.000968	0.0745	7	0.00191
cg21222743_2039	6	TNF	31543545	ENSG00000232810	6	ENSG00000232810	31544728	rs182142262	6	31926690	T	G	0.0109344	-0.287257	0.0736556	9.62e-05	0.893459	0.144335	6.01e-10	-0.321511	0.0974361	0.000968	0.0745	7	0.00191
cg21222743_2040	6	TNF	31543545	ENSG00000232810	6	ENSG00000232810	31544728	rs182142262	6	31926690	T	G	0.0109344	-0.287257	0.0736556	9.62e-05	0.893459	0.144335	6.01e-10	-0.321511	0.0974361	0.000968	0.0745	7	0.00191
cg21222743_2041	6	TNF	31543545	ENSG00000232810	6	ENSG00000232810	31544728	rs182142262	6	31926690	T	G	0.0109344	-0.287257	0.0736556	9.62e-05	0.893459	0.144335	6.01e-10	-0.321511	0.0974361	0.000968	0.0745	7	0.00191
cg21222743_2042	6	TNF	31543545	ENSG00000232810	6	ENSG00000232810	31544728	rs182142262	6	31926690	T	G	0.0109344	-0.287257	0.0736556	9.62e-05	0.893459	0.144335	6.01e-10	-0.321511	0.0974361	0.000968	0.0745	7	0.00191
cg26161820	17	STARD3;PPP1R1B;PPP1R1B;STARD3;STARD3	37792777	ENSG00000141736	17	ENSG00000141736	37865423	rs734645	17	37792293	G	A	0.0238569	0.074945	0.0214386	0.000473	-0.854736	0.0871468	1.04e-22	-0.0876821	0.0266277	0.000992	0.253	17	0.00195
cg11297256	11	KCNQ1;KCNQ1OT1;KCNQ1	2720810	ENSG00000021762	11	ENSG00000021762	3148157	rs231841	11	2723604	T	G	0.358847	-0.0333116	0.00882147	0.000159	0.224124	0.033409	1.97e-11	-0.14863	0.045167	0.000999	0.471	16	0.00197
cg11297256_4949	11	KCNQ1;KCNQ1OT1;KCNQ1	2720810	ENSG00000021762	11	ENSG00000021762	3148157	rs231841	11	2723604	T	G	0.358847	-0.0333116	0.00882147	0.000159	0.224124	0.033409	1.97e-11	-0.14863	0.045167	0.000999	0.471	16	0.00197
cg24483576	17	STARD3;PPP1R1B;PPP1R1B;STARD3;STARD3	37792770	ENSG00000141736	17	ENSG00000141736	37865423	rs734645	17	37792293	G	A	0.0238569	0.074945	0.0214386	0.000473	-0.840182	0.0883485	1.91e-21	-0.089201	0.027186	0.00103	0.305	11	0.00203
cg22911054	11	CPT1A;CPT1A	68603379	ENSG00000110719	11	ENSG00000110719	67812422	rs11228377	11	68603346	T	C	0.424453	-0.0272588	0.0080514	0.00071	-0.414352	0.0323819	1.73e-37	0.0657866	0.0200999	0.00106	0.0642	20	0.00208
cg03470754	7	PGAM2;PGAM2	44105166	ENSG00000015520	7	ENSG00000015520	44566524	rs10236917	7	43962860	C	T	0.207753	-0.0379524	0.0114993	0.000965	0.916908	0.0380852	4.55e-128	-0.0413917	0.0126587	0.00108	0.114	20	0.0021
cg23616741	7	PGAM2	44105434	ENSG00000015520	7	ENSG00000015520	44566524	rs10236917	7	43962860	C	T	0.207753	-0.0379524	0.0114993	0.000965	0.913975	0.038716	3.26e-123	-0.0415246	0.012704	0.00108	0.216	20	0.00211
cg13741927	9	INPP5E	139327495	ENSG00000169692	9	ENSG00000169692	139574735	rs10781540	9	139321836	A	G	0.414513	0.0282935	0.00862713	0.00104	1.00447	0.0266581	0	0.0281676	0.00862121	0.00109	0.43	20	0.00212
cg06144361	10	KCNMA1;KCNMA1;KCNMA1;KCNMA1	79003155	ENSG00000156113	10	ENSG00000156113	79017854	rs542007	10	79005918	A	C	0.348907	0.0342738	0.00847901	5.3e-05	-0.182509	0.0329501	3.04e-08	-0.187793	0.0575137	0.00109	0.106	10	0.00213
cg10800865	5	SLC6A19	1213652	ENSG00000174358	5	ENSG00000174358	1213471	rs7732589	5	1213668	A	G	0.129225	0.0507324	0.0150613	0.000756	-0.574595	0.0441751	1.11e-38	-0.0882925	0.0270767	0.00111	0.368	13	0.00216
cg18031326	11	LRP5	68079681	ENSG00000110717	11	ENSG00000110717	67801097	rs4988300	11	68088831	T	G	0.483101	-0.0318466	0.00803315	7.36e-05	-0.185147	0.0323711	1.07e-08	0.172007	0.0527915	0.00112	0.363	3	0.00218
cg03490288	11	DHCR7;DHCR7	71146658	ENSG00000172893	11	ENSG00000172893	71151576	rs2002906	11	71238205	C	T	0.0457256	0.0577191	0.0161515	0.000352	-0.64049	0.0815275	3.96e-15	-0.0901171	0.0277038	0.00114	0.147	11	0.00222
cg26057752	7	PGAM2	44104935	ENSG00000015520	7	ENSG00000015520	44566524	rs10236917	7	43962860	C	T	0.207753	-0.0379524	0.0114993	0.000965	0.678247	0.0404452	4.08e-63	-0.0559566	0.0172797	0.0012	0.144	20	0.00234
cg24041118	5	SLC6A19	1202449	ENSG00000174358	5	ENSG00000174358	1213471	rs12520454	5	1204868	A	C	0.494036	-0.0383005	0.0103219	0.000207	-0.207425	0.0314415	4.19e-11	0.184647	0.0570933	0.00122	0.0742	5	0.00237
cg21225563	12	GAPDH	6645571	ENSG00000111319	12	ENSG00000111319	6471452	rs2886093	12	6645565	C	T	0.387674	0.0267993	0.00820855	0.0011	0.704836	0.031375	9.15e-112	0.038022	0.0117684	0.00123	0.157	20	0.00238
cg08376310	11	KCNQ1;KCNQ1	2858621	ENSG00000021762	11	ENSG00000021762	3148157	rs234864	11	2857297	G	A	0.452286	0.0324242	0.00937442	0.000543	-0.296296	0.0329638	2.51e-19	-0.109432	0.0339003	0.00125	0.35	16	0.00241
cg08376310_4995	11	KCNQ1;KCNQ1	2858621	ENSG00000021762	11	ENSG00000021762	3148157	rs234864	11	2857297	G	A	0.452286	0.0324242	0.00937442	0.000543	-0.296296	0.0329638	2.51e-19	-0.109432	0.0339003	0.00125	0.35	16	0.0024
cg12681001	6	TNF	31543540	ENSG00000232810	6	ENSG00000232810	31544728	rs182142262	6	31926690	T	G	0.0109344	-0.287257	0.0736556	9.62e-05	0.834896	0.145553	9.69e-09	-0.344063	0.106681	0.00126	0.284	6	0.00243
cg12681001_2028	6	TNF	31543540	ENSG00000232810	6	ENSG00000232810	31544728	rs182142262	6	31926690	T	G	0.0109344	-0.287257	0.0736556	9.62e-05	0.834896	0.145553	9.69e-09	-0.344063	0.106681	0.00126	0.284	6	0.00243
cg12681001_2029	6	TNF	31543540	ENSG00000232810	6	ENSG00000232810	31544728	rs182142262	6	31926690	T	G	0.0109344	-0.287257	0.0736556	9.62e-05	0.834896	0.145553	9.69e-09	-0.344063	0.106681	0.00126	0.284	6	0.00242
cg12681001_2030	6	TNF	31543540	ENSG00000232810	6	ENSG00000232810	31544728	rs182142262	6	31926690	T	G	0.0109344	-0.287257	0.0736556	9.62e-05	0.834896	0.145553	9.69e-09	-0.344063	0.106681	0.00126	0.284	6	0.00242
cg12681001_2031	6	TNF	31543540	ENSG00000232810	6	ENSG00000232810	31544728	rs182142262	6	31926690	T	G	0.0109344	-0.287257	0.0736556	9.62e-05	0.834896	0.145553	9.69e-09	-0.344063	0.106681	0.00126	0.284	6	0.00242
cg12681001_2032	6	TNF	31543540	ENSG00000232810	6	ENSG00000232810	31544728	rs182142262	6	31926690	T	G	0.0109344	-0.287257	0.0736556	9.62e-05	0.834896	0.145553	9.69e-09	-0.344063	0.106681	0.00126	0.284	6	0.00242
cg12681001_2033	6	TNF	31543540	ENSG00000232810	6	ENSG00000232810	31544728	rs182142262	6	31926690	T	G	0.0109344	-0.287257	0.0736556	9.62e-05	0.834896	0.145553	9.69e-09	-0.344063	0.106681	0.00126	0.284	6	0.00242
cg12681001_2034	6	TNF	31543540	ENSG00000232810	6	ENSG00000232810	31544728	rs182142262	6	31926690	T	G	0.0109344	-0.287257	0.0736556	9.62e-05	0.834896	0.145553	9.69e-09	-0.344063	0.106681	0.00126	0.284	6	0.00242
cg15752292	19	TIMM50	39970821	ENSG00000105204	19	ENSG00000105204	40320415	rs35904652	19	39952796	T	G	0.171968	-0.0345021	0.0106056	0.00114	-0.919693	0.0388556	7.44e-124	0.0375148	0.0116401	0.00127	0.301	20	0.00243
cg11752250	14	ARG2	68089471	ENSG00000081181	14	ENSG00000081181	68102476	rs67778250	14	68088616	A	C	0.247515	0.0366395	0.0102066	0.000331	0.289254	0.0398243	3.78e-13	0.126669	0.0393603	0.00129	0.151	15	0.00247
cg11958827	1	ST3GAL3;ST3GAL3;ST3GAL3;ST3GAL3;ST3GAL3;ST3GAL3;ST3GAL3;ST3GAL3;ST3GAL3;ST3GAL3	44252126	ENSG00000117400	1	ENSG00000117400	43810960	rs12120287	1	44275686	G	A	0.423459	0.0548707	0.0146353	0.000177	-0.208866	0.0334305	4.16e-10	-0.262708	0.0817185	0.00131	0.363	6	0.0025
cg15522241	22	SEC14L2;SEC14L2	30793123	ENSG00000185339	22	ENSG00000185339	31013045	rs5753116	22	30783525	G	C	0.311133	0.0339461	0.0087059	9.65e-05	-0.199542	0.0356048	2.09e-08	-0.17012	0.0531502	0.00137	0.0694	3	0.00262
cg14494313	8	NAT2	18248453	ENSG00000171428	8	ENSG00000171428	18054592	rs75501607	8	18244753	T	C	0.186879	-0.0348127	0.00993853	0.00046	0.304536	0.0390409	6.17e-15	-0.114314	0.0357744	0.0014	0.0951	20	0.00267
cg18474502	10	ACADSB	124777194	ENSG00000196177	10	ENSG00000196177	124793161	rs41291346	10	124813127	T	C	0.027833	-0.0924842	0.0245694	0.000167	-0.598262	0.0994158	1.77e-09	0.154588	0.0484405	0.00142	0.377	8	0.0027
cg14064024	14	SLC25A29	100771096	ENSG00000036530	14	ENSG00000036530	100172139	rs1059264	14	100769163	T	C	0.365805	-0.045255	0.0140937	0.00132	-0.852614	0.030777	6.43e-169	0.053078	0.0166407	0.00142	0.0522	20	0.00272
cg21448875	7	PGAM2	44104584	ENSG00000015520	7	ENSG00000015520	44566524	rs10236917	7	43962860	C	T	0.207753	-0.0379524	0.0114993	0.000965	0.510217	0.0411989	3.18e-35	-0.0743849	0.0233248	0.00143	0.12	20	0.00272
cg02268013	9	FXN;FXN;FXN	71650331	ENSG00000165060	9	ENSG00000165060	71682634	rs79702853	9	71704646	A	G	0.0178926	-0.107211	0.0323393	0.000916	1.26719	0.10997	1.01e-30	-0.0846054	0.0265557	0.00144	0.0852	17	0.00275
cg15462862	1	ECE1	21671245	ENSG00000158828	1	ENSG00000158828	20968976	rs34693054	1	21658140	T	C	0.0964215	0.0479599	0.0133318	0.000321	-0.346204	0.0508234	9.63e-12	-0.138531	0.0435486	0.00147	0.089	17	0.0028
cg06430465	16	LMF1	1014935	ENSG00000007541	16	ENSG00000007541	625565	rs67918525	16	1005836	G	A	0.177932	0.0311492	0.00874389	0.000367	-0.239553	0.0339281	1.66e-12	-0.130031	0.0408837	0.00147	0.392	20	0.0028
cg18629527	14	SLC25A29	100771445	ENSG00000036530	14	ENSG00000036530	100172139	rs1059264	14	100769163	T	C	0.365805	-0.045255	0.0140937	0.00132	-0.73588	0.0319883	4.19e-117	0.0614978	0.0193379	0.00147	0.262	16	0.0028
cg14139581	11	SLC22A12;SLC22A12;SLC22A12;SLC22A12	64358342	ENSG00000068976	11	ENSG00000068976	64520815	rs531763	11	64352063	G	A	0.28827	-0.0304689	0.00890279	0.000621	0.302871	0.035576	1.69e-17	-0.1006	0.031681	0.0015	0.0568	16	0.00284
cg10928466	19	DOCK6	11353961	ENSG00000130175	19	ENSG00000130175	11553946	rs11085767	19	11370547	T	C	0.143141	-0.0380782	0.0112644	0.000724	0.40793	0.0445638	5.49e-20	-0.093345	0.0294363	0.00152	0.39	12	0.00289
cg11342234	11	KCNQ1;KCNQ1OT1;KCNQ1	2710838	ENSG00000021762	11	ENSG00000021762	3148157	rs462402	11	2717293	T	C	0.476143	0.0293782	0.00801894	0.000249	-0.20079	0.0320821	3.88e-10	-0.146313	0.0462762	0.00157	0.273	16	0.00298
cg11342234_4943	11	KCNQ1;KCNQ1OT1;KCNQ1	2710838	ENSG00000021762	11	ENSG00000021762	3148157	rs462402	11	2717293	T	C	0.476143	0.0293782	0.00801894	0.000249	-0.20079	0.0320821	3.88e-10	-0.146313	0.0462762	0.00157	0.273	16	0.00297
cg07774081	16	GALNS	88880839	ENSG00000176715	16	ENSG00000176715	89188518	rs12930860	16	88887783	G	C	0.274354	0.0346644	0.0105401	0.00101	0.432194	0.0378054	2.89e-30	0.0802057	0.0253766	0.00157	0.0547	20	0.00298
cg26094004	17	PYY	42075116	ENSG00000012048	17	ENSG00000012048	41259301	rs76204283	17	42111092	G	A	0.109344	0.0447539	0.0139481	0.00133	-0.941675	0.052295	1.72e-72	-0.0475259	0.0150453	0.00158	0.141	20	0.003
cg07522416	6	GLP1R	39016326	ENSG00000112164	6	ENSG00000112164	39036046	rs13215087	6	39018084	A	G	0.258449	-0.0355592	0.00968652	0.000242	-0.234492	0.0379257	6.29e-10	0.151644	0.0480409	0.0016	0.498	3	0.00302
cg02306936	6	VARS2;VARS2;VARS2;GTF2H4	30881316	ENSG00000137411	6	ENSG00000137411	30885127	rs142282930	6	30886097	A	C	0.0178926	-0.182709	0.0478371	0.000134	-0.789433	0.141672	2.51e-08	0.231443	0.0734651	0.00163	0.698	7	0.00308
cg02306936_1654	6	VARS2;VARS2;VARS2;GTF2H4	30881316	ENSG00000137411	6	ENSG00000137411	30885127	rs142282930	6	30886097	A	C	0.0178926	-0.182709	0.0478371	0.000134	-0.789433	0.141672	2.51e-08	0.231443	0.0734651	0.00163	0.698	7	0.00308
cg02306936_1655	6	VARS2;VARS2;VARS2;GTF2H4	30881316	ENSG00000137411	6	ENSG00000137411	30885127	rs142282930	6	30886097	A	C	0.0178926	-0.182709	0.0478371	0.000134	-0.789433	0.141672	2.51e-08	0.231443	0.0734651	0.00163	0.698	7	0.00308
cg02306936_1656	6	VARS2;VARS2;VARS2;GTF2H4	30881316	ENSG00000137411	6	ENSG00000137411	30885127	rs142282930	6	30886097	A	C	0.0178926	-0.182709	0.0478371	0.000134	-0.789433	0.141672	2.51e-08	0.231443	0.0734651	0.00163	0.698	7	0.00308
cg02306936_1657	6	VARS2;VARS2;VARS2;GTF2H4	30881316	ENSG00000137411	6	ENSG00000137411	30885127	rs142282930	6	30886097	A	C	0.0178926	-0.182709	0.0478371	0.000134	-0.789433	0.141672	2.51e-08	0.231443	0.0734651	0.00163	0.698	7	0.00308
cg02306936_1658	6	VARS2;VARS2;VARS2;GTF2H4	30881316	ENSG00000137411	6	ENSG00000137411	30885127	rs142282930	6	30886097	A	C	0.0178926	-0.182709	0.0478371	0.000134	-0.789433	0.141672	2.51e-08	0.231443	0.0734651	0.00163	0.698	7	0.00307
cg03460622	16	TSC2;TSC2;TSC2	2138615	ENSG00000167969	16	ENSG00000167969	2295848	rs1051771	16	2138584	C	G	0.101392	-0.126443	0.0370671	0.000647	0.431077	0.0529598	3.96e-16	-0.29332	0.093233	0.00165	0.379	20	0.00312
cg26963277	11	KCNQ1OT1;KCNQ1;KCNQ1	2722407	ENSG00000021762	11	ENSG00000021762	3148157	rs231350	11	2713649	A	C	0.343936	-0.0269938	0.00821129	0.00101	-0.357763	0.0330724	2.84e-27	0.0754516	0.0239882	0.00166	0.0743	20	0.00312
cg26963277_4961	11	KCNQ1OT1;KCNQ1;KCNQ1	2722407	ENSG00000021762	11	ENSG00000021762	3148157	rs231350	11	2713649	A	C	0.343936	-0.0269938	0.00821129	0.00101	-0.357763	0.0330724	2.84e-27	0.0754516	0.0239882	0.00166	0.0743	20	0.00312
cg16260298	7	CAV2;CAV2	116140342	ENSG00000105974	7	ENSG00000105974	116183036	rs917664	7	116167444	A	T	0.300199	0.0305688	0.00844675	0.000296	0.214905	0.0338757	2.24e-10	0.142243	0.0452503	0.00167	0.198	6	0.00314
cg10736208	6	TNXB	32078398	ENSG00000204444	6	ENSG00000204444	31623090	rs3807039	6	32078373	C	A	0.148111	0.0648372	0.0196954	0.000995	0.562941	0.0541475	2.57e-25	0.115176	0.0366987	0.0017	0.136	12	0.00319
cg10736208_3441	6	TNXB	32078398	ENSG00000204444	6	ENSG00000204444	31623090	rs3807039	6	32078373	C	A	0.148111	0.0648372	0.0196954	0.000995	0.562941	0.0541475	2.57e-25	0.115176	0.0366987	0.0017	0.136	12	0.00319
cg10736208_3442	6	TNXB	32078398	ENSG00000204444	6	ENSG00000204444	31623090	rs3807039	6	32078373	C	A	0.148111	0.0648372	0.0196954	0.000995	0.562941	0.0541475	2.57e-25	0.115176	0.0366987	0.0017	0.136	12	0.00319
cg10736208_3443	6	TNXB	32078398	ENSG00000204444	6	ENSG00000204444	31623090	rs3807039	6	32078373	C	A	0.148111	0.0648372	0.0196954	0.000995	0.562941	0.0541475	2.57e-25	0.115176	0.0366987	0.0017	0.136	12	0.00319
cg10736208_3444	6	TNXB	32078398	ENSG00000204444	6	ENSG00000204444	31623090	rs3807039	6	32078373	C	A	0.148111	0.0648372	0.0196954	0.000995	0.562941	0.0541475	2.57e-25	0.115176	0.0366987	0.0017	0.136	12	0.00318
cg10736208_3445	6	TNXB	32078398	ENSG00000204444	6	ENSG00000204444	31623090	rs3807039	6	32078373	C	A	0.148111	0.0648372	0.0196954	0.000995	0.562941	0.0541475	2.57e-25	0.115176	0.0366987	0.0017	0.136	12	0.00318
cg10736208_3446	6	TNXB	32078398	ENSG00000204444	6	ENSG00000204444	31623090	rs3807039	6	32078373	C	A	0.148111	0.0648372	0.0196954	0.000995	0.562941	0.0541475	2.57e-25	0.115176	0.0366987	0.0017	0.136	12	0.00318
cg10736208_3447	6	TNXB	32078398	ENSG00000204444	6	ENSG00000204444	31623090	rs3807039	6	32078373	C	A	0.148111	0.0648372	0.0196954	0.000995	0.562941	0.0541475	2.57e-25	0.115176	0.0366987	0.0017	0.136	12	0.00318
cg26486070	22	GGT1;GGT1;GGT1;GGT1;GGT1	25003675	ENSG00000100024	22	ENSG00000100024	24893782	rs4820600	22	24993367	A	G	0.37674	-0.0291341	0.00907096	0.00132	0.484346	0.0334557	1.69e-47	-0.0601514	0.0191836	0.00172	0.174	6	0.00321
cg03836831	16	LMF1	969069	ENSG00000007541	16	ENSG00000007541	625565	rs67918525	16	1005836	G	A	0.177932	0.0311492	0.00874389	0.000367	0.222435	0.0338132	4.76e-11	0.140037	0.0447038	0.00173	0.743	20	0.00324
cg25687894	17	ACLY;ACLY	40075716	ENSG00000168610	17	ENSG00000168610	40502964	rs7217282	17	40026345	T	G	0.101392	-0.0466393	0.0145321	0.00133	-0.772185	0.0543019	6.86e-46	0.0603992	0.0192928	0.00174	0.364	20	0.00326
cg05539101	13	F10	113798144	ENSG00000057593	13	ENSG00000057593	113767550	rs7327099	13	113748690	C	T	0.199801	-0.0456361	0.0120826	0.000159	-0.233534	0.0418375	2.38e-08	0.195415	0.0624695	0.00176	0.223	3	0.00328
cg14019695	9	INPP5E	139328340	ENSG00000169692	9	ENSG00000169692	139574735	rs7851507	9	139328722	T	G	0.383698	0.0256051	0.00811725	0.00161	0.707242	0.0309917	2.88e-115	0.0362041	0.0115865	0.00178	0.253	20	0.00332
cg02316735	19	GTPBP3;GTPBP3;GTPBP3	17449042	ENSG00000096996	19	ENSG00000096996	18189782	rs12977101	19	17434587	T	G	0.277336	0.0329009	0.0102854	0.00138	0.493984	0.0352772	1.5e-44	0.0666031	0.0213576	0.00182	0.181	20	0.00339
cg26878949	9	PTCH1;PTCH1	98279753	ENSG00000130948	9	ENSG00000130948	99031011	rs28705285	9	98279801	G	T	0.218688	-0.0301318	0.00934843	0.00127	-0.438121	0.0376791	2.98e-31	0.0687752	0.0221422	0.0019	0.293	20	0.00353
cg05151185	11	SLC35C1;SLC35C1;SLC35C1;SLC35C1	45827271	ENSG00000121680	11	ENSG00000121680	45935791	rs3808976	11	45827350	G	A	0.253479	-0.0331926	0.00972705	0.000644	-0.214536	0.0286257	6.65e-14	0.154718	0.0498186	0.0019	0.558	20	0.00353
cg01816748	5	PDGFRB	149512117	ENSG00000113721	5	ENSG00000113721	149514411	rs11748255	5	149512042	A	G	0.482107	0.0262088	0.00794881	0.000977	0.295601	0.032024	2.69e-20	0.0886628	0.0285544	0.0019	0.336	17	0.00354
cg09424348	6	VARS2;VARS2;VARS2;GTF2H4	30881549	ENSG00000204444	6	ENSG00000204444	31623090	rs2736188	6	31565648	A	G	0.116302	0.0645848	0.0183626	0.000436	-0.324627	0.0492423	4.33e-11	-0.198951	0.0641121	0.00191	0.0955	6	0.00354
cg09424348_1672	6	VARS2;VARS2;VARS2;GTF2H4	30881549	ENSG00000204444	6	ENSG00000204444	31623090	rs2736188	6	31565648	A	G	0.116302	0.0645848	0.0183626	0.000436	-0.324627	0.0492423	4.33e-11	-0.198951	0.0641121	0.00191	0.0955	6	0.00354
cg09424348_1673	6	VARS2;VARS2;VARS2;GTF2H4	30881549	ENSG00000204444	6	ENSG00000204444	31623090	rs2736188	6	31565648	A	G	0.116302	0.0645848	0.0183626	0.000436	-0.324627	0.0492423	4.33e-11	-0.198951	0.0641121	0.00191	0.0955	6	0.00354
cg09424348_1674	6	VARS2;VARS2;VARS2;GTF2H4	30881549	ENSG00000204444	6	ENSG00000204444	31623090	rs2736188	6	31565648	A	G	0.116302	0.0645848	0.0183626	0.000436	-0.324627	0.0492423	4.33e-11	-0.198951	0.0641121	0.00191	0.0955	6	0.00354
cg09424348_1675	6	VARS2;VARS2;VARS2;GTF2H4	30881549	ENSG00000204444	6	ENSG00000204444	31623090	rs2736188	6	31565648	A	G	0.116302	0.0645848	0.0183626	0.000436	-0.324627	0.0492423	4.33e-11	-0.198951	0.0641121	0.00191	0.0955	6	0.00354
cg09424348_1676	6	VARS2;VARS2;VARS2;GTF2H4	30881549	ENSG00000204444	6	ENSG00000204444	31623090	rs2736188	6	31565648	A	G	0.116302	0.0645848	0.0183626	0.000436	-0.324627	0.0492423	4.33e-11	-0.198951	0.0641121	0.00191	0.0955	6	0.00353
cg27084952	16	LMF1	980146	ENSG00000007541	16	ENSG00000007541	625565	rs2382944	16	993497	A	G	0.21173	0.0290961	0.00937798	0.00192	-1.39566	0.0281841	0	-0.0208476	0.00673257	0.00196	0.69	20	0.00359
cg16848221	19	CLPP	6362787	ENSG00000125730	19	ENSG00000125730	6704144	rs62106649	19	6362957	T	C	0.0815109	0.0532286	0.0171362	0.0019	-2.0244	0.0544771	2.96e-302	-0.0262935	0.00849437	0.00197	0.145	20	0.00361
cg25243385	19	SMARCA4;SMARCA4;SMARCA4;SMARCA4;SMARCA4;SMARCA4;SMARCA4	11167475	ENSG00000079805	19	ENSG00000079805	10886459	rs6511719	19	11164790	G	A	0.0447316	-0.0763002	0.0215428	0.000397	0.424523	0.0666952	1.95e-10	-0.179732	0.058073	0.00197	0.284	16	0.00361
cg24307341	1	ALPL;ALPL	21904484	ENSG00000117298	1	ENSG00000117298	21607868	rs1697406	1	21904267	A	G	0.136183	-0.0442814	0.0128359	0.000561	0.375294	0.0536162	2.57e-12	-0.117991	0.0381307	0.00197	0.0888	12	0.00361
cg04579398	19	SDHAF1	36485360	ENSG00000126267	19	ENSG00000126267	36144444	rs3810449	19	36530913	T	C	0.0248509	-0.0773574	0.0225308	0.000596	0.583352	0.0821649	1.25e-12	-0.132608	0.0429022	0.002	0.069	4	0.00364
cg02338146	4	ADD1;ADD1;ADD1;ADD1	2906691	ENSG00000197386	4	ENSG00000197386	3161042	rs4961	4	2906707	T	G	0.204771	0.0379494	0.0110241	0.000577	0.268588	0.0385556	3.26e-12	0.141292	0.0457826	0.00203	0.911	5	0.00369
cg16587265	8	GPT	145728203	ENSG00000167701	8	ENSG00000167701	145730456	rs4244613	8	145741765	A	G	0.425447	-0.0278575	0.00817175	0.000652	-0.232043	0.0320178	4.25e-13	0.120053	0.038918	0.00204	0.279	20	0.00371
cg18146152	16	C16orf42;GNPTG	1400772	ENSG00000063854	16	ENSG00000063854	1861408	rs11248873	16	1400478	T	C	0.378728	-0.0367491	0.00993486	0.000216	0.178005	0.031912	2.43e-08	-0.20645	0.0669691	0.00205	0.166	6	0.00373
cg12533658	17	STARD3;STARD3;STARD3	37809838	ENSG00000141744	17	ENSG00000141744	37825481	rs2952150	17	37818932	G	A	0.0467197	0.0598003	0.0178519	0.000809	0.500693	0.0636427	3.63e-15	0.119435	0.0387519	0.00206	0.214	13	0.00374
cg04121495	4	SEPSECS;SEPSECS;SEPSECS	25162214	ENSG00000109618	4	ENSG00000109618	25141915	rs73252531	4	25162256	C	A	0.125249	-0.0427426	0.0120246	0.000379	-0.309341	0.0503764	8.22e-10	0.138173	0.0449146	0.0021	0.616	5	0.00381
cg20645065	1	ALPL	21836138	ENSG00000117298	1	ENSG00000117298	21607868	rs6667242	1	21826566	G	A	0.0984095	-0.0442677	0.0128678	0.000581	-0.344852	0.0502031	6.46e-12	0.128367	0.0417319	0.0021	0.607	4	0.00381
cg06247837	17	TCAP;STARD3;STARD3;STARD3	37820135	ENSG00000141736	17	ENSG00000141736	37865423	rs9907501	17	37771746	C	T	0.0914513	0.0469969	0.0131851	0.000365	-0.345055	0.0567372	1.19e-09	-0.136201	0.0442909	0.0021	0.273	7	0.00382
cg01340163	4	KDR	55990582	ENSG00000134852	4	ENSG00000134852	56353687	rs55916282	4	55993306	A	G	0.172962	0.0377149	0.0107898	0.000473	0.281762	0.043627	1.06e-10	0.133854	0.0435429	0.00211	0.105	6	0.00383
cg05802560	22	GSTT1	24381773	ENSG00000128271	22	ENSG00000128271	24826087	rs7289655	22	24335228	C	A	0.342942	0.028791	0.00915046	0.00165	0.474307	0.0334276	1.07e-45	0.0607012	0.0197609	0.00213	0.178	20	0.00386
cg04600798	8	SLC39A4;SLC39A4	145640322	ENSG00000185000	8	ENSG00000185000	145545263	rs35847380	8	145603870	T	C	0.0626243	-0.117283	0.0348351	0.00076	-0.456431	0.0609462	6.94e-14	0.256956	0.0836783	0.00214	0.0948	6	0.00387
cg04600798_4258	8	SLC39A4;SLC39A4	145640322	ENSG00000185000	8	ENSG00000185000	145545263	rs35847380	8	145603870	T	C	0.0626243	-0.117283	0.0348351	0.00076	-0.456431	0.0609462	6.94e-14	0.256956	0.0836783	0.00214	0.0948	6	0.00387
cg13822791	9	ADAMTS13;ADAMTS13;ADAMTS13;ADAMTS13	136293231	ENSG00000160323	9	ENSG00000160323	136301993	rs72779205	9	136295621	A	G	0.145129	0.0413864	0.0130821	0.00156	-0.58343	0.0461507	1.24e-36	-0.0709364	0.0231141	0.00215	0.444	20	0.00389
cg13822791_4395	9	ADAMTS13;ADAMTS13;ADAMTS13;ADAMTS13	136293231	ENSG00000160323	9	ENSG00000160323	136301993	rs72779205	9	136295621	A	G	0.145129	0.0413864	0.0130821	0.00156	-0.58343	0.0461507	1.24e-36	-0.0709364	0.0231141	0.00215	0.444	20	0.00388
cg03626278	9	PTCH1;PTCH1	98278383	ENSG00000130948	9	ENSG00000130948	99031011	rs28491365	9	98276374	A	T	0.209742	-0.0300139	0.00946453	0.00152	0.459366	0.0381807	2.43e-33	-0.0653377	0.0213071	0.00217	0.0641	20	0.00391
cg03633870	20	MKKS;MKKS	10413424	ENSG00000101384	20	ENSG00000101384	10636470	rs6039930	20	10414643	A	G	0.0407555	-0.0712595	0.0212322	0.00079	0.531586	0.0708191	6.08e-14	-0.134051	0.0437519	0.00218	0.34	8	0.00395
cg03633870_7321	20	MKKS;MKKS	10413424	ENSG00000101384	20	ENSG00000101384	10636470	rs6039930	20	10414643	A	G	0.0407555	-0.0712595	0.0212322	0.00079	0.531586	0.0708191	6.08e-14	-0.134051	0.0437519	0.00218	0.34	8	0.00394
cg03633870_7322	20	MKKS;MKKS	10413424	ENSG00000101384	20	ENSG00000101384	10636470	rs6039930	20	10414643	A	G	0.0407555	-0.0712595	0.0212322	0.00079	0.531586	0.0708191	6.08e-14	-0.134051	0.0437519	0.00218	0.34	8	0.00394
cg26029997	3	TREX1;TREX1;TREX1;TREX1	48507610	ENSG00000233276	3	ENSG00000233276	49395321	rs3135941	3	48507667	C	T	0.173956	0.0367115	0.0115061	0.00142	0.428775	0.0407624	7.07e-26	0.0856195	0.0280422	0.00226	0.0744	20	0.00408
cg09384766	16	ACSF3;ACSF3;ACSF3	89160679	ENSG00000141012	16	ENSG00000141012	88901760	rs9938075	16	89160452	A	G	0.279324	0.037497	0.0105721	0.00039	0.226737	0.0378055	2e-09	0.165377	0.0541704	0.00227	0.311	4	0.00408
cg05103231	6	VARS2;VARS2;VARS2;GTF2H4	30881664	ENSG00000204444	6	ENSG00000204444	31623090	rs141649669	6	31225261	A	G	0.233598	-0.0656301	0.019278	0.000663	0.248611	0.0363255	7.7e-12	-0.263987	0.0866067	0.0023	0.0729	20	0.00414
cg05103231_1720	6	VARS2;VARS2;VARS2;GTF2H4	30881664	ENSG00000204444	6	ENSG00000204444	31623090	rs141649669	6	31225261	A	G	0.233598	-0.0656301	0.019278	0.000663	0.248611	0.0363255	7.7e-12	-0.263987	0.0866067	0.0023	0.0729	20	0.00414
cg05103231_1721	6	VARS2;VARS2;VARS2;GTF2H4	30881664	ENSG00000204444	6	ENSG00000204444	31623090	rs141649669	6	31225261	A	G	0.233598	-0.0656301	0.019278	0.000663	0.248611	0.0363255	7.7e-12	-0.263987	0.0866067	0.0023	0.0729	20	0.00414
cg05103231_1722	6	VARS2;VARS2;VARS2;GTF2H4	30881664	ENSG00000204444	6	ENSG00000204444	31623090	rs141649669	6	31225261	A	G	0.233598	-0.0656301	0.019278	0.000663	0.248611	0.0363255	7.7e-12	-0.263987	0.0866067	0.0023	0.0729	20	0.00413
cg05103231_1723	6	VARS2;VARS2;VARS2;GTF2H4	30881664	ENSG00000204444	6	ENSG00000204444	31623090	rs141649669	6	31225261	A	G	0.233598	-0.0656301	0.019278	0.000663	0.248611	0.0363255	7.7e-12	-0.263987	0.0866067	0.0023	0.0729	20	0.00413
cg05103231_1724	6	VARS2;VARS2;VARS2;GTF2H4	30881664	ENSG00000204444	6	ENSG00000204444	31623090	rs141649669	6	31225261	A	G	0.233598	-0.0656301	0.019278	0.000663	0.248611	0.0363255	7.7e-12	-0.263987	0.0866067	0.0023	0.0729	20	0.00413
cg08152564	11	ACAT1	107992034	ENSG00000149311	11	ENSG00000149311	108166520	rs10890813	11	107987784	A	G	0.33996	0.0294291	0.00844304	0.000491	0.219439	0.0350476	3.82e-10	0.134111	0.0440359	0.00232	0.313	8	0.00416
cg10840135	22	CYP2D6;CYP2D6	42526619	ENSG00000198911	22	ENSG00000198911	42266210	rs2071711	22	42477650	C	G	0.333002	0.0288403	0.00861626	0.000816	0.248298	0.0340946	3.27e-13	0.116152	0.038191	0.00236	0.131	20	0.00422
cg10840135_7625	22	CYP2D6;CYP2D6	42526619	ENSG00000198911	22	ENSG00000198911	42266210	rs2071711	22	42477650	C	G	0.333002	0.0288403	0.00861626	0.000816	0.248298	0.0340946	3.27e-13	0.116152	0.038191	0.00236	0.131	20	0.00422
cg10840135_7626	22	CYP2D6;CYP2D6	42526619	ENSG00000198911	22	ENSG00000198911	42266210	rs2071711	22	42477650	C	G	0.333002	0.0288403	0.00861626	0.000816	0.248298	0.0340946	3.27e-13	0.116152	0.038191	0.00236	0.131	20	0.00421
cg10840135_7627	22	CYP2D6;CYP2D6	42526619	ENSG00000198911	22	ENSG00000198911	42266210	rs2071711	22	42477650	C	G	0.333002	0.0288403	0.00861626	0.000816	0.248298	0.0340946	3.27e-13	0.116152	0.038191	0.00236	0.131	20	0.00421
cg10840135_7628	22	CYP2D6;CYP2D6	42526619	ENSG00000198911	22	ENSG00000198911	42266210	rs2071711	22	42477650	C	G	0.333002	0.0288403	0.00861626	0.000816	0.248298	0.0340946	3.27e-13	0.116152	0.038191	0.00236	0.131	20	0.00421
cg10840135_7629	22	CYP2D6;CYP2D6	42526619	ENSG00000198911	22	ENSG00000198911	42266210	rs2071711	22	42477650	C	G	0.333002	0.0288403	0.00861626	0.000816	0.248298	0.0340946	3.27e-13	0.116152	0.038191	0.00236	0.131	20	0.00421
cg01959621	15	RORA	61079545	ENSG00000069667	15	ENSG00000069667	61151000	rs12915776	15	61079377	A	G	0.180915	0.036114	0.0101569	0.000377	-0.231784	0.0396341	4.97e-09	-0.155809	0.0512843	0.00238	0.292	4	0.00425
cg22632352	5	SLC6A19	1211191	ENSG00000174358	5	ENSG00000174358	1213471	rs12515126	5	1204840	A	G	0.49503	-0.0374858	0.0103495	0.000292	-0.174602	0.0315033	2.98e-08	0.214693	0.0708098	0.00243	0.363	4	0.00433
cg04902871	11	KCNQ1	2464954	ENSG00000021762	11	ENSG00000021762	3148157	rs7945327	11	2465233	C	A	0.0984095	0.0489129	0.0158181	0.00199	-0.811574	0.055374	1.23e-48	-0.0602691	0.0199198	0.00248	0.822	8	0.00442
cg04902871_4877	11	KCNQ1	2464954	ENSG00000021762	11	ENSG00000021762	3148157	rs7945327	11	2465233	C	A	0.0984095	0.0489129	0.0158181	0.00199	-0.811574	0.055374	1.23e-48	-0.0602691	0.0199198	0.00248	0.822	8	0.00442
cg13996750	9	NOTCH1	139419958	ENSG00000177239	9	ENSG00000177239	139992507	rs3124603	9	139410177	C	T	0.388668	0.0322151	0.0102089	0.0016	0.348109	0.0329762	4.75e-26	0.092543	0.0306089	0.0025	0.381	20	0.00445
cg13567870	22	C22orf36;GGT1	24985852	ENSG00000100024	22	ENSG00000100024	24893782	rs117329800	22	25151741	A	G	0.0159046	-0.106864	0.0339273	0.00163	-1.53864	0.143279	6.7e-27	0.0694537	0.0229791	0.00251	0.215	6	0.00446
cg15009328	2	ABCG5	44057818	ENSG00000138036	2	ENSG00000138036	44019163	rs3923912	2	44057570	C	A	0.0745527	0.0589406	0.0166678	0.000406	0.369807	0.0638588	7e-09	0.159382	0.0528103	0.00254	0.0779	4	0.00452
cg06249198	16	LMF1	976559	ENSG00000063854	16	ENSG00000063854	1861408	rs72769434	16	1016094	C	T	0.0188867	-0.0954739	0.0316369	0.00255	-3.85313	0.0852853	0	0.0247783	0.008229	0.0026	0.308	11	0.00461
cg13611204	9	INPP5E	139324423	ENSG00000169692	9	ENSG00000169692	139574735	rs10781543	9	139328369	C	T	0.40159	0.0275702	0.00868735	0.00151	0.312976	0.0332073	4.3e-21	0.0880904	0.0292886	0.00263	0.575	20	0.00463
cg05608113	16	LMF1	966510	ENSG00000007541	16	ENSG00000007541	625565	rs11866415	16	964363	T	C	0.214712	0.0360358	0.0107243	0.000779	-0.275297	0.0409444	1.77e-11	-0.130898	0.0435492	0.00265	0.975	18	0.00466
cg06452013	16	LMF1	1006166	ENSG00000007541	16	ENSG00000007541	625565	rs11248957	16	1009667	G	A	0.374751	0.0247415	0.00813384	0.00235	0.577709	0.0329189	6e-69	0.042827	0.0142894	0.00273	0.573	20	0.00477
cg22867714	12	VWF	6169044	ENSG00000067182	12	ENSG00000067182	6444601	rs980130	12	6169027	T	C	0.317097	-0.0261188	0.00857309	0.00231	0.494587	0.0298155	8.48e-62	-0.0528092	0.0176237	0.00273	0.7	20	0.00478
cg07088935	2	TPO;TPO;TPO;TPO	1426845	ENSG00000115705	2	ENSG00000115705	1462739	rs114650360	2	1550860	C	G	0.0298211	0.0757973	0.0228608	0.000914	-0.609501	0.088457	5.56e-12	-0.12436	0.0416239	0.00281	0.255	20	0.00491
cg00863661	16	LMF1	1019956	ENSG00000063854	16	ENSG00000063854	1861408	rs72769434	16	1016094	C	T	0.0188867	-0.0954739	0.0316369	0.00255	-2.12752	0.11589	2.84e-75	0.0448757	0.0150699	0.0029	0.503	6	0.00507
cg24403338	20	DNMT3B;DNMT3B;DNMT3B;DNMT3B	31366437	ENSG00000088305	20	ENSG00000088305	31373676	rs56180181	20	31365183	C	T	0.0337972	-0.0812871	0.0270254	0.00263	-1.71951	0.0821583	2.9e-97	0.0472734	0.0158784	0.00291	0.0967	20	0.00507
cg06835404	16	LMF1	988973	ENSG00000007541	16	ENSG00000007541	625565	rs9328932	16	987454	C	T	0.369781	0.0245574	0.00813805	0.00255	0.571165	0.032855	1.08e-67	0.0429952	0.0144612	0.00295	0.628	20	0.00514
cg07805542	1	PIK3CD	9779309	ENSG00000142655	1	ENSG00000142655	10611580	rs10864435	1	9782766	T	C	0.0745527	-0.0439721	0.01463	0.00265	1.05099	0.0591366	1.16e-70	-0.0418387	0.0141179	0.00304	0.128	20	0.00529
cg16445842	18	BCL2;BCL2	60986860	ENSG00000171791	18	ENSG00000171791	60888970	rs949037	18	60979013	A	G	0.414513	-0.0257492	0.00803808	0.00136	-0.243819	0.0315424	1.08e-14	0.105608	0.0356862	0.00308	0.769	11	0.00535
cg15640870	8	GPT	145731409	ENSG00000167701	8	ENSG00000167701	145730456	rs12542925	8	145892022	A	G	0.0964215	-0.0417431	0.0140106	0.00289	-1.32067	0.0520841	7.62e-142	0.0316075	0.0106817	0.00309	0.801	20	0.00536
cg16411256	8	EPHX2	27348931	ENSG00000120885	8	ENSG00000120885	27463491	rs6994778	8	27346590	G	A	0.0924453	0.0418016	0.0132754	0.00164	0.431824	0.0502301	8.19e-18	0.0968025	0.0327399	0.00311	0.294	11	0.00539
cg02185216	8	GPT	145731186	ENSG00000167701	8	ENSG00000167701	145730456	rs12542925	8	145892022	A	G	0.0964215	-0.0417431	0.0140106	0.00289	-1.17959	0.0536081	2.64e-107	0.0353878	0.0119859	0.00315	0.429	20	0.00547
cg19698309	11	KCNQ1	2464959	ENSG00000021762	11	ENSG00000021762	3148157	rs7945327	11	2465233	C	A	0.0984095	0.0489129	0.0158181	0.00199	-0.557046	0.0564388	5.62e-23	-0.0878076	0.0297575	0.00317	0.741	6	0.00549
cg19698309_4879	11	KCNQ1	2464959	ENSG00000021762	11	ENSG00000021762	3148157	rs7945327	11	2465233	C	A	0.0984095	0.0489129	0.0158181	0.00199	-0.557046	0.0564388	5.62e-23	-0.0878076	0.0297575	0.00317	0.741	6	0.00549
cg26666107	1	PCSK9	55505073	ENSG00000116133	1	ENSG00000116133	55334098	rs2009185	1	55483881	T	C	0.425447	-0.0265661	0.00824265	0.00127	0.237891	0.0325467	2.69e-13	-0.111673	0.0378678	0.00319	0.0652	8	0.00552
cg26160217	17	MPDU1;MPDU1	7486928	ENSG00000072778	17	ENSG00000072778	7124518	rs10852891	17	7490810	A	G	0.159046	0.0374553	0.0110403	0.000692	-0.254996	0.0429908	3e-09	-0.146886	0.0498779	0.00323	0.222	8	0.00558
cg10281704	16	LMF1	966864	ENSG00000007541	16	ENSG00000007541	625565	rs7500938	16	972831	C	G	0.176938	0.0342919	0.0111533	0.00211	-0.417174	0.0412624	4.97e-24	-0.0822006	0.0279443	0.00327	0.813	20	0.00564
cg26614073	3	SCAP	47517819	ENSG00000067560	3	ENSG00000067560	49423504	rs145532912	3	48571578	C	T	0.0308151	-0.109518	0.0355302	0.00205	-1.16507	0.118689	9.6e-23	0.0940015	0.0319644	0.00327	0.453	13	0.00565
cg25706281	1	FAAH	46860511	ENSG00000132763	1	ENSG00000132763	45971232	rs12562440	1	46814590	G	A	0.388668	-0.0245249	0.00812405	0.00254	0.358832	0.0276934	2.14e-38	-0.0683464	0.0232466	0.00328	0.0594	20	0.00566
cg09550793	16	SLC12A4;SLC12A4;SLC12A4;SLC12A4;SLC12A4	67999055	ENSG00000176387	16	ENSG00000176387	67468005	rs7196166	16	67801649	G	A	0.0457256	-0.0617724	0.0198243	0.00183	-0.618122	0.0700456	1.1e-18	0.0999357	0.0340125	0.0033	0.496	20	0.00569
cg03820779	11	KCNQ1;KCNQ1	2573972	ENSG00000053918	11	ENSG00000053918	2668126	rs3944148	11	2563137	T	C	0.120278	0.0423507	0.0139312	0.00237	-0.589026	0.0519968	9.52e-30	-0.0718996	0.024488	0.00332	0.41	10	0.00573
cg03820779_4929	11	KCNQ1;KCNQ1	2573972	ENSG00000053918	11	ENSG00000053918	2668126	rs3944148	11	2563137	T	C	0.120278	0.0423507	0.0139312	0.00237	-0.589026	0.0519968	9.52e-30	-0.0718996	0.024488	0.00332	0.41	10	0.00572
cg24081819	8	EPHX2	27348940	ENSG00000120885	8	ENSG00000120885	27463491	rs6994778	8	27346590	G	A	0.0924453	0.0418016	0.0132754	0.00164	0.404331	0.0498824	5.24e-16	0.103385	0.0352234	0.00333	0.341	11	0.00574
cg11127482	8	DGAT1	145551156	ENSG00000147804	8	ENSG00000147804	145638702	rs4977203	8	145513753	C	T	0.494036	-0.0294878	0.00928516	0.00149	-0.239758	0.0314375	2.41e-14	0.12299	0.0419508	0.00337	0.146	11	0.0058
cg11127482_4246	8	DGAT1	145551156	ENSG00000147804	8	ENSG00000147804	145638702	rs4977203	8	145513753	C	T	0.494036	-0.0294878	0.00928516	0.00149	-0.239758	0.0314375	2.41e-14	0.12299	0.0419508	0.00337	0.146	11	0.00579
cg01512589	9	PTCH1;PTCH1	98279517	ENSG00000130948	9	ENSG00000130948	99031011	rs28705285	9	98279801	G	T	0.218688	-0.0301318	0.00934843	0.00127	-0.26696	0.0379707	2.06e-12	0.11287	0.0385227	0.00339	0.465	12	0.00582
cg06539924	12	VWF	6167147	ENSG00000067182	12	ENSG00000067182	6444601	rs1800379	12	6167196	G	A	0.362823	-0.0272579	0.00836235	0.00112	0.223847	0.03352	2.42e-11	-0.12177	0.0415701	0.0034	0.0641	17	0.00583
cg07701514	16	ABCA3	2331427	ENSG00000167969	16	ENSG00000167969	2295848	rs149532	16	2331430	A	G	0.082505	0.0992697	0.029271	0.000695	0.318258	0.0549753	7.08e-09	0.311916	0.106593	0.00343	0.366	4	0.00589
cg08691422	17	TP53;WRAP53;TP53;TP53;TP53	7588787	ENSG00000129255	17	ENSG00000129255	7491477	rs12944939	17	7580500	T	C	0.0815109	-0.0472717	0.0148429	0.00145	0.511573	0.0694122	1.71e-13	-0.0924046	0.0316073	0.00346	0.65	14	0.00594
cg09038266	16	WWOX	79155958	ENSG00000186153	16	ENSG00000186153	78689937	rs9940536	16	79155917	T	C	0.276342	0.0398411	0.012685	0.00168	0.267091	0.0345824	1.13e-14	0.149167	0.0512701	0.00362	0.0521	20	0.0062
cg05431670	6	DAXX;DAXX;DAXX;DAXX	33290873	ENSG00000204351	6	ENSG00000204351	31932194	rs194682	6	32914613	T	C	0.340954	-0.0412695	0.0125806	0.00104	0.225107	0.0359544	3.83e-10	-0.183333	0.0630939	0.00366	0.0516	6	0.00627
cg05431670_3539	6	DAXX;DAXX;DAXX;DAXX	33290873	ENSG00000204351	6	ENSG00000204351	31932194	rs194682	6	32914613	T	C	0.340954	-0.0412695	0.0125806	0.00104	0.225107	0.0359544	3.83e-10	-0.183333	0.0630939	0.00366	0.0516	6	0.00627
cg05431670_3540	6	DAXX;DAXX;DAXX;DAXX	33290873	ENSG00000204351	6	ENSG00000204351	31932194	rs194682	6	32914613	T	C	0.340954	-0.0412695	0.0125806	0.00104	0.225107	0.0359544	3.83e-10	-0.183333	0.0630939	0.00366	0.0516	6	0.00627
cg05431670_3541	6	DAXX;DAXX;DAXX;DAXX	33290873	ENSG00000204351	6	ENSG00000204351	31932194	rs194682	6	32914613	T	C	0.340954	-0.0412695	0.0125806	0.00104	0.225107	0.0359544	3.83e-10	-0.183333	0.0630939	0.00366	0.0516	6	0.00626
cg05431670_3542	6	DAXX;DAXX;DAXX;DAXX	33290873	ENSG00000204351	6	ENSG00000204351	31932194	rs194682	6	32914613	T	C	0.340954	-0.0412695	0.0125806	0.00104	0.225107	0.0359544	3.83e-10	-0.183333	0.0630939	0.00366	0.0516	6	0.00626
cg05431670_3543	6	DAXX;DAXX;DAXX;DAXX	33290873	ENSG00000204351	6	ENSG00000204351	31932194	rs194682	6	32914613	T	C	0.340954	-0.0412695	0.0125806	0.00104	0.225107	0.0359544	3.83e-10	-0.183333	0.0630939	0.00366	0.0516	6	0.00626
cg17465115	8	GPT	145730818	ENSG00000167701	8	ENSG00000167701	145730456	rs12542925	8	145892022	A	G	0.0964215	-0.0417431	0.0140106	0.00289	-0.707221	0.0564581	5.35e-36	0.0590241	0.0203634	0.00375	0.295	20	0.0064
cg05349077	16	PIGQ;PIGQ	630159	ENSG00000103227	16	ENSG00000103227	967476	rs11639978	16	639042	A	G	0.173956	0.0345184	0.0109952	0.00169	-0.2984	0.0396313	5.1e-14	-0.115678	0.0399219	0.00376	0.305	15	0.00641
cg26537272	5	SLC6A19	1214606	ENSG00000073578	5	ENSG00000073578	237585	rs7379677	5	1201464	A	G	0.084493	0.049278	0.0162687	0.00245	-0.489794	0.0505257	3.2e-22	-0.10061	0.0347992	0.00384	0.415	11	0.00654
cg07002422	16	LMF1	996172	ENSG00000007541	16	ENSG00000007541	625565	rs4984732	16	994775	C	T	0.370775	0.0245414	0.00814193	0.00258	0.3404	0.0333764	2.01e-24	0.0720958	0.0249415	0.00385	0.24	20	0.00655
cg06795963	17	WNK4	40932359	ENSG00000012048	17	ENSG00000012048	41259301	rs140187403	17	40887802	A	G	0.0536779	-0.0487742	0.0166875	0.00347	-1.16539	0.0646808	1.42e-72	0.0418523	0.0145064	0.00391	0.155	20	0.00665
cg27155168	11	LRP5	68207327	ENSG00000110717	11	ENSG00000110717	67801097	rs61670595	11	68205146	T	G	0.0964215	0.0443306	0.0150049	0.00313	-0.736518	0.0554837	3.25e-40	-0.0601895	0.0208713	0.00393	0.0521	20	0.00667
cg00849267	16	LMF1	968265	ENSG00000007541	16	ENSG00000007541	625565	rs4984980	16	968292	A	G	0.191849	0.0315705	0.0107171	0.00322	-0.541407	0.0393346	4.19e-43	-0.058312	0.0202432	0.00397	0.86	20	0.00674
cg17204129	7	CFTR	117119601	ENSG00000105971	7	ENSG00000105971	116038014	rs73480753	7	117027181	T	C	0.213718	0.0300535	0.00990556	0.00241	0.395749	0.0431526	4.69e-20	0.0759407	0.0263641	0.00397	0.0963	6	0.00673
cg21788755	3	TREX1;TREX1	48508391	ENSG00000233276	3	ENSG00000233276	49395321	rs3135941	3	48507667	C	T	0.173956	0.0367115	0.0115061	0.00142	0.270748	0.0404496	2.18e-11	0.135593	0.0470788	0.00398	0.31	20	0.00674
cg07010582	6	TNXB	32046308	ENSG00000204305	6	ENSG00000204305	32150423	rs143299630	6	32226487	C	T	0.0337972	0.183698	0.0558997	0.00102	-1.02743	0.172847	2.78e-09	-0.178793	0.0621683	0.00403	0.254	4	0.00682
cg07010582_2609	6	TNXB	32046308	ENSG00000204305	6	ENSG00000204305	32150423	rs143299630	6	32226487	C	T	0.0337972	0.183698	0.0558997	0.00102	-1.02743	0.172847	2.78e-09	-0.178793	0.0621683	0.00403	0.254	4	0.00682
cg07010582_2610	6	TNXB	32046308	ENSG00000204305	6	ENSG00000204305	32150423	rs143299630	6	32226487	C	T	0.0337972	0.183698	0.0558997	0.00102	-1.02743	0.172847	2.78e-09	-0.178793	0.0621683	0.00403	0.254	4	0.00682
cg07010582_2611	6	TNXB	32046308	ENSG00000204305	6	ENSG00000204305	32150423	rs143299630	6	32226487	C	T	0.0337972	0.183698	0.0558997	0.00102	-1.02743	0.172847	2.78e-09	-0.178793	0.0621683	0.00403	0.254	4	0.00681
cg07010582_2612	6	TNXB	32046308	ENSG00000204305	6	ENSG00000204305	32150423	rs143299630	6	32226487	C	T	0.0337972	0.183698	0.0558997	0.00102	-1.02743	0.172847	2.78e-09	-0.178793	0.0621683	0.00403	0.254	4	0.00681
cg07010582_2613	6	TNXB	32046308	ENSG00000204305	6	ENSG00000204305	32150423	rs143299630	6	32226487	C	T	0.0337972	0.183698	0.0558997	0.00102	-1.02743	0.172847	2.78e-09	-0.178793	0.0621683	0.00403	0.254	4	0.0068
cg07010582_2614	6	TNXB	32046308	ENSG00000204305	6	ENSG00000204305	32150423	rs143299630	6	32226487	C	T	0.0337972	0.183698	0.0558997	0.00102	-1.02743	0.172847	2.78e-09	-0.178793	0.0621683	0.00403	0.254	4	0.0068
cg07010582_2615	6	TNXB	32046308	ENSG00000204305	6	ENSG00000204305	32150423	rs143299630	6	32226487	C	T	0.0337972	0.183698	0.0558997	0.00102	-1.02743	0.172847	2.78e-09	-0.178793	0.0621683	0.00403	0.254	4	0.0068
cg10678459	11	KCNQ1	2465103	ENSG00000021762	11	ENSG00000021762	3148157	rs11022856	11	2465062	G	C	0.0964215	0.0463586	0.0160034	0.00377	-1.0704	0.0550244	2.74e-84	-0.0433096	0.0151157	0.00417	0.953	8	0.00702
cg10678459_4883	11	KCNQ1	2465103	ENSG00000021762	11	ENSG00000021762	3148157	rs11022856	11	2465062	G	C	0.0964215	0.0463586	0.0160034	0.00377	-1.0704	0.0550244	2.74e-84	-0.0433096	0.0151157	0.00417	0.953	8	0.00702
cg21705961	17	MAPT;MAPT;MAPT;MAPT;MAPT;MAPT	44060775	ENSG00000186868	17	ENSG00000186868	44038724	rs17689882	17	43906828	A	G	0.238569	-0.0293009	0.0101831	0.00401	-0.736163	0.0364129	6.92e-91	0.0398021	0.0139721	0.00439	0.0546	20	0.00737
cg21705961_6766	17	MAPT;MAPT;MAPT;MAPT;MAPT;MAPT	44060775	ENSG00000186868	17	ENSG00000186868	44038724	rs17689882	17	43906828	A	G	0.238569	-0.0293009	0.0101831	0.00401	-0.736163	0.0364129	6.92e-91	0.0398021	0.0139721	0.00439	0.0546	20	0.00737
cg21705961_6767	17	MAPT;MAPT;MAPT;MAPT;MAPT;MAPT	44060775	ENSG00000186868	17	ENSG00000186868	44038724	rs17689882	17	43906828	A	G	0.238569	-0.0293009	0.0101831	0.00401	-0.736163	0.0364129	6.92e-91	0.0398021	0.0139721	0.00439	0.0546	20	0.00737
cg00263700	16	LMF1	968257	ENSG00000007541	16	ENSG00000007541	625565	rs4984983	16	974076	A	T	0.178926	0.0320519	0.0110999	0.00388	-0.705659	0.0407599	3.78e-67	-0.0454213	0.0159471	0.0044	0.761	20	0.00737
cg17110400	17	WNK4	40932224	ENSG00000012048	17	ENSG00000012048	41259301	rs140187403	17	40887802	A	G	0.0536779	-0.0487742	0.0166875	0.00347	-0.850049	0.0677291	3.94e-36	0.0573781	0.0201565	0.00442	0.159	19	0.00741
cg24216893	2	TPO;TPO;TPO;TPO	1426674	ENSG00000115705	2	ENSG00000115705	1462739	rs28915676	2	1544539	T	G	0.0238569	0.0717205	0.023918	0.00271	-0.901451	0.101649	7.43e-19	-0.0795612	0.0280085	0.0045	0.107	20	0.00754
cg09813248	12	ACADS	121164194	ENSG00000111775	12	ENSG00000111775	120877219	rs11065233	12	121170272	C	T	0.417495	0.0561783	0.019451	0.00387	0.470909	0.0310144	4.54e-52	0.119298	0.0420458	0.00455	0.307	20	0.00762
cg05370193	1	ECE1;ECE1;ECE1;ECE1	21551575	ENSG00000162551	1	ENSG00000162551	21870381	rs2038090	1	21551550	C	A	0.290258	0.0262114	0.00894831	0.0034	0.401453	0.0352996	5.72e-30	0.0652913	0.0230173	0.00456	0.18	20	0.00763
cg04864846	16	SPG7	89614532	ENSG00000141012	16	ENSG00000141012	88901760	rs80324518	16	89614534	T	C	0.082505	0.0506307	0.0153613	0.000981	0.293956	0.0529875	2.9e-08	0.172239	0.0607842	0.0046	0.256	5	0.00769
cg13570656	15	CYP1A1	75019196	ENSG00000140459	15	ENSG00000140459	74645090	rs12903896	15	75052495	C	T	0.404573	0.0271653	0.00833242	0.00111	0.196615	0.0345631	1.28e-08	0.138165	0.0488459	0.00468	0.0828	12	0.0078
cg05099121	7	CYP51A1;CYP51A1	91764089	ENSG00000001630	7	ENSG00000001630	91756865	rs78520556	7	92018733	G	A	0.0198807	-0.146277	0.0496091	0.00319	-1.20233	0.120621	2.11e-23	0.121662	0.0430282	0.00469	0.155	7	0.00782
cg08298584	16	LMF1	989477	ENSG00000063854	16	ENSG00000063854	1861408	rs72769434	16	1016094	C	T	0.0188867	-0.0954739	0.0316369	0.00255	-0.979281	0.121511	7.68e-16	0.0974938	0.0344969	0.00471	0.534	3	0.00785
cg10749413	19	ABCA7	1041020	ENSG00000118046	19	ENSG00000118046	1208917	rs3764642	19	1040046	G	A	0.528827	0.0277195	0.00935838	0.00306	0.290031	0.0308241	5e-21	0.0955743	0.0338279	0.00472	0.32	20	0.00787
cg26494542	16	LMF1	963219	ENSG00000007541	16	ENSG00000007541	625565	rs4389145	16	963708	T	C	0.16998	0.0337413	0.0111808	0.00255	0.331944	0.0426951	7.56e-15	0.101648	0.0361311	0.0049	0.883	20	0.00814
cg06081199	7	CFTR;CFTR	117120064	ENSG00000105971	7	ENSG00000105971	116038014	rs10225824	7	117012023	A	G	0.21173	0.0295129	0.00989636	0.00286	-0.350993	0.0417152	3.96e-17	-0.0840841	0.0299139	0.00494	0.64	5	0.0082
cg05007097	7	MLXIPL;MLXIPL;MLXIPL;MLXIPL	73008007	ENSG00000106089	7	ENSG00000106089	73123769	rs35368205	7	73017657	T	C	0.188867	0.0495607	0.0158909	0.00182	-0.258903	0.0400036	9.67e-11	-0.191426	0.0681329	0.00496	0.331	7	0.00822
cg03777083	17	WNK4	40932199	ENSG00000012048	17	ENSG00000012048	41259301	rs140187403	17	40887802	A	G	0.0536779	-0.0487742	0.0166875	0.00347	-0.690652	0.0681362	3.81e-24	0.0706206	0.0251464	0.00498	0.119	16	0.00824
cg11489262	17	MAPT;MAPT;LOC100128977;LOC100130148;MAPT;MAPT;MAPT;MAPT	43973426	ENSG00000186868	17	ENSG00000186868	44038724	rs112995313	17	43795768	C	T	0.239563	-0.0298341	0.0101795	0.00338	0.376161	0.0385867	1.87e-22	-0.0793121	0.0282581	0.00501	0.0511	20	0.00828
cg11489262_6727	17	MAPT;MAPT;LOC100128977;LOC100130148;MAPT;MAPT;MAPT;MAPT	43973426	ENSG00000186868	17	ENSG00000186868	44038724	rs112995313	17	43795768	C	T	0.239563	-0.0298341	0.0101795	0.00338	0.376161	0.0385867	1.87e-22	-0.0793121	0.0282581	0.00501	0.0511	20	0.00828
cg11489262_6728	17	MAPT;MAPT;LOC100128977;LOC100130148;MAPT;MAPT;MAPT;MAPT	43973426	ENSG00000186868	17	ENSG00000186868	44038724	rs112995313	17	43795768	C	T	0.239563	-0.0298341	0.0101795	0.00338	0.376161	0.0385867	1.87e-22	-0.0793121	0.0282581	0.00501	0.0511	20	0.00827
cg01698934	16	MGC23284;MVD;MGC23284	88729639	ENSG00000176715	16	ENSG00000176715	89188518	rs12924566	16	88735044	T	C	0.159046	0.0384158	0.0133019	0.00388	-0.497084	0.0419251	1.99e-32	-0.0772823	0.0275422	0.00502	0.0997	20	0.00829
cg11025829	11	KCNQ1	2465136	ENSG00000021762	11	ENSG00000021762	3148157	rs7945327	11	2465233	C	A	0.0984095	0.0489129	0.0158181	0.00199	-0.371148	0.0558161	2.94e-11	-0.131788	0.0470024	0.00505	0.676	6	0.00834
cg11025829_4885	11	KCNQ1	2465136	ENSG00000021762	11	ENSG00000021762	3148157	rs7945327	11	2465233	C	A	0.0984095	0.0489129	0.0158181	0.00199	-0.371148	0.0558161	2.94e-11	-0.131788	0.0470024	0.00505	0.676	6	0.00833
cg19443920	17	ACLY;ACLY	40075879	ENSG00000177469	17	ENSG00000177469	40565002	rs9905601	17	40015211	A	G	0.146123	0.0380138	0.0120548	0.00161	-0.299166	0.0489464	9.83e-10	-0.127066	0.0453416	0.00507	0.222	10	0.00836
cg19654882	11	PGAP2;PGAP2;PGAP2;PGAP2;PGAP2;PGAP2;PGAP2;PGAP2	3829219	ENSG00000021762	11	ENSG00000021762	3148157	rs61896958	11	3830770	G	A	0.132207	0.0356754	0.0124626	0.0042	-0.635409	0.0465826	2.3e-42	-0.0561456	0.0200407	0.00509	0.636	20	0.00838
cg26621778	16	LMF1	976357	ENSG00000063854	16	ENSG00000063854	1861408	rs72769434	16	1016094	C	T	0.0188867	-0.0954739	0.0316369	0.00255	-0.922417	0.122679	5.52e-14	0.103504	0.0369572	0.0051	0.0623	4	0.0084
cg15950203	11	APOA4	116694341	ENSG00000109917	11	ENSG00000109917	116653601	rs2070668	11	116701153	T	G	0.465209	0.0487478	0.0150512	0.0012	-0.180891	0.0324648	2.52e-08	-0.269487	0.0962415	0.00511	0.0624	10	0.00841
cg14578358	9	MAN1B1	140001730	ENSG00000148384	9	ENSG00000148384	139328672	rs4880202	9	139995228	C	T	0.352883	-0.0279486	0.00950505	0.00328	0.308992	0.0338178	6.42e-20	-0.090451	0.0323151	0.00513	0.245	20	0.00843
cg03582827	16	LMF1	958339	ENSG00000007541	16	ENSG00000007541	625565	rs9934862	16	957111	C	T	0.167992	0.033061	0.0112368	0.00326	0.378523	0.0421116	2.5e-19	0.0873421	0.0312358	0.00517	0.966	20	0.0085
cg13518442	15	ALDH1A2;ALDH1A2	58358879	ENSG00000128918	15	ENSG00000128918	58517843	rs7167150	15	58158607	T	G	0.465209	0.0250059	0.00884788	0.00471	0.566046	0.0308597	3.79e-75	0.0441764	0.0158155	0.00522	0.0947	20	0.00858
cg00806900	12	ACACB	109589392	ENSG00000139428	12	ENSG00000139428	110002467	rs34972531	12	109587714	A	G	0.164016	-0.0298771	0.0101789	0.00333	0.376568	0.0417626	1.94e-19	-0.0793405	0.0284268	0.00525	0.119	20	0.00863
cg03015114	19	C3	6711092	ENSG00000104918	19	ENSG00000104918	7734632	rs163915	19	6734771	T	C	0.16004	-0.0335434	0.0105489	0.00147	-0.232086	0.0399135	6.07e-09	0.14453	0.0518049	0.00527	0.326	3	0.00865
cg14196790	5	SLC22A5	131705035	ENSG00000113520	5	ENSG00000113520	132014023	rs11242109	5	131677047	T	G	0.44334	0.022725	0.00808719	0.00495	0.678274	0.0293281	2.47e-118	0.0335042	0.0120109	0.00528	0.784	20	0.00865
cg11875119	22	TCN2	31003147	ENSG00000100003	22	ENSG00000100003	30806724	rs2240433	22	31003138	A	G	0.399602	0.0226734	0.00802941	0.00475	-0.561633	0.031385	1.29e-71	-0.0403706	0.0144734	0.00528	0.386	20	0.00865
cg23725454	11	GSTP1	67350195	ENSG00000172922	11	ENSG00000172922	65485392	rs79994868	11	66189414	A	G	0.2167	0.0340328	0.0106001	0.00132	-0.218363	0.0388118	1.84e-08	-0.155854	0.0558915	0.0053	0.0802	9	0.00867
cg27200006	22	GGT1;GGT1;GGT1;GGT1	25003854	ENSG00000100024	22	ENSG00000100024	24893782	rs2017869	22	24997309	C	G	0.379722	-0.0256755	0.00908546	0.00471	0.558903	0.0327329	2.29e-65	-0.0459391	0.016477	0.0053	0.13	6	0.00868
cg03970350	22	TCN2	31003010	ENSG00000100003	22	ENSG00000100003	30806724	rs2240433	22	31003138	A	G	0.399602	0.0226734	0.00802941	0.00475	-0.553706	0.0315127	4.12e-69	-0.0409485	0.0146873	0.0053	0.38	20	0.00867
cg17929951	20	CD40;CD40	44746681	ENSG00000064601	20	ENSG00000064601	44523525	rs745307	20	44747086	A	G	0.247515	0.0287906	0.0092248	0.0018	-0.230002	0.037162	6.05e-10	-0.125175	0.0449183	0.00532	0.0727	12	0.0087
cg25270367	6	TNXB	32022898	ENSG00000204444	6	ENSG00000204444	31623090	rs17207951	6	32050653	T	C	0.340954	0.0360256	0.0128525	0.00506	-0.863058	0.0333174	5.99e-148	-0.0417419	0.0149788	0.00532	0.057	20	0.00869
cg25270367_2385	6	TNXB	32022898	ENSG00000204444	6	ENSG00000204444	31623090	rs17207951	6	32050653	T	C	0.340954	0.0360256	0.0128525	0.00506	-0.863058	0.0333174	5.99e-148	-0.0417419	0.0149788	0.00532	0.057	20	0.00869
cg25270367_2386	6	TNXB	32022898	ENSG00000204444	6	ENSG00000204444	31623090	rs17207951	6	32050653	T	C	0.340954	0.0360256	0.0128525	0.00506	-0.863058	0.0333174	5.99e-148	-0.0417419	0.0149788	0.00532	0.057	20	0.00868
cg25270367_2387	6	TNXB	32022898	ENSG00000204444	6	ENSG00000204444	31623090	rs17207951	6	32050653	T	C	0.340954	0.0360256	0.0128525	0.00506	-0.863058	0.0333174	5.99e-148	-0.0417419	0.0149788	0.00532	0.057	20	0.00868
cg25270367_2388	6	TNXB	32022898	ENSG00000204444	6	ENSG00000204444	31623090	rs17207951	6	32050653	T	C	0.340954	0.0360256	0.0128525	0.00506	-0.863058	0.0333174	5.99e-148	-0.0417419	0.0149788	0.00532	0.057	20	0.00868
cg25270367_2389	6	TNXB	32022898	ENSG00000204444	6	ENSG00000204444	31623090	rs17207951	6	32050653	T	C	0.340954	0.0360256	0.0128525	0.00506	-0.863058	0.0333174	5.99e-148	-0.0417419	0.0149788	0.00532	0.057	20	0.00867
cg25270367_2390	6	TNXB	32022898	ENSG00000204444	6	ENSG00000204444	31623090	rs17207951	6	32050653	T	C	0.340954	0.0360256	0.0128525	0.00506	-0.863058	0.0333174	5.99e-148	-0.0417419	0.0149788	0.00532	0.057	20	0.00867
cg25270367_2391	6	TNXB	32022898	ENSG00000204444	6	ENSG00000204444	31623090	rs17207951	6	32050653	T	C	0.340954	0.0360256	0.0128525	0.00506	-0.863058	0.0333174	5.99e-148	-0.0417419	0.0149788	0.00532	0.057	20	0.00866
cg18771553	19	C3	6710827	ENSG00000104918	19	ENSG00000104918	7734632	rs163915	19	6734771	T	C	0.16004	-0.0335434	0.0105489	0.00147	-0.232269	0.0402038	7.59e-09	0.144416	0.0518415	0.00534	0.239	5	0.00868
cg08881019	1	LMNA;LMNA;LMNA	156096178	ENSG00000179085	1	ENSG00000179085	155112719	rs2908712	1	156102100	A	C	0.0646123	0.0545539	0.0184653	0.00313	0.682866	0.0823142	1.08e-16	0.0798897	0.0287045	0.00538	0.128	5	0.00875
cg13826470	6	DAXX;DAXX;DAXX;DAXX	33290842	ENSG00000231852	6	ENSG00000231852	32007744	rs378352	6	32974934	A	G	0.224652	-0.0500379	0.0167429	0.0028	0.282029	0.0372801	3.87e-14	-0.177421	0.0638306	0.00544	0.254	7	0.00884
cg13826470_3527	6	DAXX;DAXX;DAXX;DAXX	33290842	ENSG00000231852	6	ENSG00000231852	32007744	rs378352	6	32974934	A	G	0.224652	-0.0500379	0.0167429	0.0028	0.282029	0.0372801	3.87e-14	-0.177421	0.0638306	0.00544	0.254	7	0.00884
cg13826470_3528	6	DAXX;DAXX;DAXX;DAXX	33290842	ENSG00000231852	6	ENSG00000231852	32007744	rs378352	6	32974934	A	G	0.224652	-0.0500379	0.0167429	0.0028	0.282029	0.0372801	3.87e-14	-0.177421	0.0638306	0.00544	0.254	7	0.00883
cg13826470_3529	6	DAXX;DAXX;DAXX;DAXX	33290842	ENSG00000231852	6	ENSG00000231852	32007744	rs378352	6	32974934	A	G	0.224652	-0.0500379	0.0167429	0.0028	0.282029	0.0372801	3.87e-14	-0.177421	0.0638306	0.00544	0.254	7	0.00883
cg13826470_3530	6	DAXX;DAXX;DAXX;DAXX	33290842	ENSG00000231852	6	ENSG00000231852	32007744	rs378352	6	32974934	A	G	0.224652	-0.0500379	0.0167429	0.0028	0.282029	0.0372801	3.87e-14	-0.177421	0.0638306	0.00544	0.254	7	0.00882
cg13826470_3531	6	DAXX;DAXX;DAXX;DAXX	33290842	ENSG00000231852	6	ENSG00000231852	32007744	rs378352	6	32974934	A	G	0.224652	-0.0500379	0.0167429	0.0028	0.282029	0.0372801	3.87e-14	-0.177421	0.0638306	0.00544	0.254	7	0.00882
cg01284869	22	TCN2	31002946	ENSG00000100003	22	ENSG00000100003	30806724	rs2240433	22	31003138	A	G	0.399602	0.0226734	0.00802941	0.00475	-0.495554	0.0315238	1.1e-55	-0.0457537	0.0164622	0.00545	0.458	20	0.00882
cg00788739	22	TCN2	31002942	ENSG00000100003	22	ENSG00000100003	30806724	rs2240433	22	31003138	A	G	0.399602	0.0226734	0.00802941	0.00475	-0.494527	0.0318394	2.11e-54	-0.0458487	0.0165027	0.00547	0.495	20	0.00884
cg06530443	1	MMACHC	45975796	ENSG00000132763	1	ENSG00000132763	45971232	rs12757451	1	46126854	T	C	0.0974155	-0.0415333	0.0135438	0.00217	-0.339236	0.052087	7.37e-11	0.122432	0.0441286	0.00553	0.52	5	0.00894
cg26532826	22	TCN2	31003127	ENSG00000100003	22	ENSG00000100003	30806724	rs2240433	22	31003138	A	G	0.399602	0.0226734	0.00802941	0.00475	-0.458528	0.0316183	1.18e-47	-0.0494483	0.0178401	0.00558	0.236	20	0.00901
cg13897914	15	NDUFAF1	41695294	ENSG00000092529	15	ENSG00000092529	42672408	rs7168177	15	41715585	G	A	0.355865	0.0266311	0.0092585	0.00402	0.335884	0.0334379	9.66e-24	0.0792867	0.0286724	0.00569	0.467	20	0.00917
cg23928726	1	PEX10;PEX10	2344998	ENSG00000197785	1	ENSG00000197785	1458799	rs2645060	1	2315438	A	G	0.157058	0.0400333	0.0138648	0.00388	-0.454627	0.0474597	9.78e-22	-0.0880574	0.0318524	0.0057	0.682	10	0.00919
cg01369114	22	TCN2	31002991	ENSG00000100003	22	ENSG00000100003	30806724	rs2240433	22	31003138	A	G	0.399602	0.0226734	0.00802941	0.00475	-0.426986	0.0315796	1.18e-41	-0.0531011	0.0192106	0.00571	0.506	20	0.00919
cg17693957	22	TCN2	31002757	ENSG00000100003	22	ENSG00000100003	30806724	rs2240433	22	31003138	A	G	0.399602	0.0226734	0.00802941	0.00475	-0.431652	0.0322056	5.81e-41	-0.0525271	0.0190099	0.00572	0.374	20	0.00922
cg03796797	16	LMF1	952599	ENSG00000007541	16	ENSG00000007541	625565	rs4984719	16	979006	A	G	0.180915	0.0346782	0.0110701	0.00173	0.243311	0.0415097	4.59e-09	0.142526	0.0515877	0.00573	0.645	20	0.00922
cg23205521	1	LRP8;LRP8;LRP8;LRP8	53742818	ENSG00000157193	1	ENSG00000157193	53752479	rs55789815	1	53760505	C	T	0.0477137	-0.0621775	0.0199915	0.00187	-0.406394	0.0675831	1.82e-09	0.152998	0.0553828	0.00574	0.218	8	0.00923
cg17852385	15	CYP1A1	75019188	ENSG00000178802	15	ENSG00000178802	75187072	rs28362880	15	74719369	T	C	0.0675944	0.0539989	0.0170129	0.0015	-0.387208	0.0692793	2.28e-08	-0.139457	0.0505279	0.00578	0.63	6	0.00929
cg22716190	1	PPT1;PPT1	40560154	ENSG00000168389	1	ENSG00000168389	40428220	rs4660390	1	40560399	C	T	0.249503	-0.0244844	0.00885001	0.00566	-1.02949	0.030342	2.44e-252	0.0237831	0.00862503	0.00583	0.682	20	0.00936
cg21144462	17	PYY;NAGS	42082647	ENSG00000161653	17	ENSG00000161653	42084172	rs72838312	17	42065318	A	G	0.0785288	-0.0485092	0.0153171	0.00154	-0.405919	0.0724129	2.08e-08	0.119505	0.0433401	0.00583	0.106	3	0.00935
cg21144462_6696	17	PYY;NAGS	42082647	ENSG00000161653	17	ENSG00000161653	42084172	rs72838312	17	42065318	A	G	0.0785288	-0.0485092	0.0153171	0.00154	-0.405919	0.0724129	2.08e-08	0.119505	0.0433401	0.00583	0.106	3	0.00935
cg19063516	16	LMF1	967618	ENSG00000007541	16	ENSG00000007541	625565	rs12918782	16	967241	G	A	0.17992	0.0341235	0.0111108	0.00213	-0.252773	0.0407751	5.68e-10	-0.134997	0.0490542	0.00592	0.78	12	0.00949
cg09308897	16	GALNS	88910352	ENSG00000176715	16	ENSG00000176715	89188518	rs34495980	16	88906555	A	C	0.274354	0.029331	0.0105758	0.00555	0.782997	0.0354844	6.72e-108	0.0374599	0.0136131	0.00593	0.0702	20	0.0095
cg18918426	1	FAAH	46870297	ENSG00000117450	1	ENSG00000117450	45982713	rs72890524	1	45765740	C	G	0.0188867	-0.0841606	0.0299014	0.00488	-1.62155	0.124519	9.12e-39	0.0519013	0.0188658	0.00594	0.269	3	0.00951
cg02486209	16	LMF1	949759	ENSG00000007541	16	ENSG00000007541	625565	rs11248955	16	984113	A	C	0.276342	0.0268033	0.00863175	0.0019	-0.218297	0.0369164	3.35e-09	-0.122784	0.0446617	0.00597	0.813	16	0.00956
cg02187196	20	PANK2;PANK2;PANK2	3869020	ENSG00000125877	20	ENSG00000125877	3197015	rs73084505	20	3856874	T	C	0.189861	-0.0299252	0.0108456	0.00579	1.1616	0.0376735	9.37e-209	-0.0257621	0.0093741	0.00599	0.211	20	0.00958
cg02111168	22	TCN2;TCN2	31003283	ENSG00000100003	22	ENSG00000100003	30806724	rs2240433	22	31003138	A	G	0.399602	0.0226734	0.00802941	0.00475	-0.37402	0.0318352	7.18e-32	-0.0606209	0.0220792	0.00604	0.413	20	0.00965
cg17425144	1	PEX14	10567563	ENSG00000173614	1	ENSG00000173614	10024522	rs604814	1	10567122	G	A	0.472167	-0.0326282	0.0118458	0.00588	-0.921288	0.0268017	6.12e-259	0.0354158	0.0128991	0.00604	0.641	20	0.00964
cg12167823	4	CASP3;CCDC111;CASP3	185571549	ENSG00000151726	4	ENSG00000151726	185712360	rs34605630	4	185573937	A	G	0.287276	-0.0240738	0.00865653	0.00542	-0.615472	0.0357649	2.28e-66	0.0391144	0.0142473	0.00604	0.0791	20	0.00965
cg23386236	15	CAPN3;CAPN3;CAPN3;CAPN3;CAPN3;CAPN3	42677958	ENSG00000137806	15	ENSG00000137806	41687134	rs28364393	15	42677959	A	G	0.0119284	-0.142607	0.0516093	0.00572	-4.35494	0.185061	1.9e-122	0.032746	0.0119322	0.00606	0.129	9	0.00967
cg16326743	5	FGFR4;FGFR4;FGFR4	176522599	ENSG00000165671	5	ENSG00000165671	176643621	rs31778	5	176522036	T	C	0.286282	0.0257915	0.00926152	0.00536	-0.543608	0.0343935	2.85e-56	-0.047445	0.0172996	0.0061	0.0522	20	0.00969
cg01778190	16	LMF1	967680	ENSG00000007541	16	ENSG00000007541	625565	rs4984719	16	979006	A	G	0.180915	0.0346782	0.0110701	0.00173	-0.234363	0.0413734	1.47e-08	-0.147968	0.0539766	0.00612	0.665	11	0.00971
cg15697902	19	TECR	14676213	ENSG00000099797	19	ENSG00000099797	14652344	rs34574327	19	14710128	A	G	0.345924	-0.0276084	0.00918503	0.00265	0.22169	0.0332077	2.46e-11	-0.124536	0.0454378	0.00613	0.638	5	0.00972
cg07027566	16	C16orf42;GNPTG	1401894	ENSG00000103227	16	ENSG00000103227	967476	rs11866635	16	1391132	T	C	0.0318091	-0.0764632	0.0271069	0.00479	1.14241	0.0999499	2.97e-30	-0.0669315	0.0244398	0.00617	0.266	20	0.00978
cg21490662	4	CASP3;CCDC111;CASP3	185571520	ENSG00000151726	4	ENSG00000151726	185712360	rs34605630	4	185573937	A	G	0.287276	-0.0240738	0.00865653	0.00542	-0.555794	0.0361036	1.78e-53	0.0433143	0.0158272	0.00621	0.0568	20	0.00984
cg04002220	16	SPG7;SPG7	89598305	ENSG00000198931	16	ENSG00000198931	88877049	rs3803680	16	89590243	A	G	0.492048	-0.0222354	0.00797081	0.00528	-0.450756	0.0325886	1.64e-43	0.049329	0.0180392	0.00625	0.199	20	0.00989
cg09049660	20	PANK2;PANK2;PANK2	3869033	ENSG00000125877	20	ENSG00000125877	3197015	rs73084505	20	3856874	T	C	0.189861	-0.0299252	0.0108456	0.00579	0.841658	0.041788	3.22e-90	-0.0355551	0.0130064	0.00626	0.224	20	0.00991
cg24104567	17	WNK4	40932508	ENSG00000012048	17	ENSG00000012048	41259301	rs140187403	17	40887802	A	G	0.0536779	-0.0487742	0.0166875	0.00347	-0.524243	0.068131	1.42e-14	0.0930375	0.0340507	0.00629	0.0792	14	0.00994
cg16355231	1	PEX10;PEX10	2344979	ENSG00000197785	1	ENSG00000197785	1458799	rs2645060	1	2315438	A	G	0.157058	0.0400333	0.0138648	0.00388	-0.405794	0.0482422	4.04e-17	-0.0986542	0.0361241	0.00631	0.616	10	0.00998
cg23161492	15	ANPEP	90357202	ENSG00000166819	15	ENSG00000166819	90215127	rs11853650	15	90358635	C	G	0.450298	0.02489	0.00898946	0.00563	-0.510438	0.0316994	2.45e-58	-0.048762	0.0178697	0.00636	0.174	8	0.01
cg02207944	16	SPG7;SPG7	89603606	ENSG00000198931	16	ENSG00000198931	88877049	rs11076605	16	89579123	A	G	0.491054	-0.0221812	0.00798806	0.00549	-0.458606	0.0319143	7.99e-47	0.0483667	0.0177404	0.0064	0.13	20	0.0101
cg25027167	8	DGAT1	145551031	ENSG00000147804	8	ENSG00000147804	145638702	rs62530368	8	145537328	G	T	0.508946	-0.0298877	0.0105053	0.00444	-0.308624	0.032387	1.58e-21	0.0968418	0.035524	0.00641	0.243	15	0.0101
cg25027167_4244	8	DGAT1	145551031	ENSG00000147804	8	ENSG00000147804	145638702	rs62530368	8	145537328	G	T	0.508946	-0.0298877	0.0105053	0.00444	-0.308624	0.032387	1.58e-21	0.0968418	0.035524	0.00641	0.243	15	0.0101
cg18074820	15	IGF1R	99203739	ENSG00000140443	15	ENSG00000140443	99349979	rs2017500	15	99196112	G	A	0.477137	-0.0265552	0.00871178	0.0023	0.186866	0.0309263	1.52e-09	-0.142108	0.0522169	0.0065	0.075	10	0.0102
cg09397798	17	NAGLU	40696263	ENSG00000168610	17	ENSG00000168610	40502964	rs6503714	17	40787608	G	T	0.0487078	-0.0486219	0.0170508	0.00435	-0.626078	0.0686984	7.98e-20	0.0776611	0.0285363	0.0065	0.696	12	0.0102
cg02082887	17	TCAP;STARD3;STARD3;STARD3	37820361	ENSG00000141744	17	ENSG00000141744	37825481	rs75397452	17	37807707	C	T	0.0467197	0.0568631	0.0185005	0.00211	0.408222	0.0701122	5.8e-09	0.139295	0.0512467	0.00657	0.0809	8	0.0103
cg24931355	17	RAI1	17696392	ENSG00000133027	17	ENSG00000133027	17451949	rs9303142	17	17590736	T	C	0.0238569	-0.0808828	0.0272168	0.00296	0.756174	0.113174	2.37e-11	-0.106963	0.0393924	0.00662	0.857	5	0.0103
cg12989344	11	HRAS;HRAS;HRAS	534232	ENSG00000177156	11	ENSG00000177156	756176	rs12628	11	534242	G	A	0.312127	0.0273977	0.00964978	0.00452	0.322477	0.0350073	3.21e-20	0.08496	0.031313	0.00666	0.0591	20	0.0104
cg12989344_4738	11	HRAS;HRAS;HRAS	534232	ENSG00000177156	11	ENSG00000177156	756176	rs12628	11	534242	G	A	0.312127	0.0273977	0.00964978	0.00452	0.322477	0.0350073	3.21e-20	0.08496	0.031313	0.00666	0.0591	20	0.0104
cg21241477	9	SURF1;SURF2	136223965	ENSG00000123454	9	ENSG00000123454	136512974	rs658517	9	136222490	G	A	0.465209	-0.0238357	0.00876957	0.00657	0.877226	0.028252	1.14e-211	-0.0271717	0.0100352	0.00678	0.536	20	0.0105
cg21241477_4391	9	SURF1;SURF2	136223965	ENSG00000123454	9	ENSG00000123454	136512974	rs658517	9	136222490	G	A	0.465209	-0.0238357	0.00876957	0.00657	0.877226	0.028252	1.14e-211	-0.0271717	0.0100352	0.00678	0.536	20	0.0105
cg12414339	3	NR1I2;NR1I2;NR1I2	119536718	ENSG00000113924	3	ENSG00000113924	120374219	rs1054190	3	119536718	T	C	0.144135	0.038106	0.0141416	0.00705	-1.97137	0.0254673	0	-0.0193297	0.00717785	0.00708	0.878	20	0.011
cg24136700	17	RAI1	17696044	ENSG00000133027	17	ENSG00000133027	17451949	rs9303142	17	17590736	T	C	0.0238569	-0.0808828	0.0272168	0.00296	0.716318	0.113037	2.34e-10	-0.112915	0.0419659	0.00713	0.205	5	0.0111
cg20486897	18	LIPG	47087108	ENSG00000167315	18	ENSG00000167315	47325099	rs7230119	18	47111562	A	G	0.177932	0.0506839	0.0174676	0.00371	0.307537	0.043365	1.32e-12	0.164806	0.0613684	0.00724	0.119	8	0.0112
cg05989795	16	LMF1	1021386	ENSG00000007541	16	ENSG00000007541	625565	rs3809671	16	1022326	G	A	0.349901	0.0249516	0.00927154	0.00712	-0.878367	0.0296336	4.44e-193	-0.0284068	0.0105988	0.00736	0.33	20	0.0113
cg02098565	16	ACSF3;ACSF3;ACSF3	89168508	ENSG00000198931	16	ENSG00000198931	88877049	rs57137022	16	89196093	G	A	0.131213	0.0385654	0.0131148	0.00328	0.304823	0.0470684	9.41e-11	0.126517	0.0472519	0.00742	0.0795	20	0.0114
cg11571001	6	GTF2H4;VARS2;VARS2;VARS2	30881808	ENSG00000232810	6	ENSG00000232810	31544728	rs142282930	6	30886097	A	C	0.0178926	0.131932	0.0478571	0.00584	1.53019	0.141882	4.06e-27	0.0862196	0.0322808	0.00756	0.139	20	0.0116
cg11571001_1750	6	GTF2H4;VARS2;VARS2;VARS2	30881808	ENSG00000232810	6	ENSG00000232810	31544728	rs142282930	6	30886097	A	C	0.0178926	0.131932	0.0478571	0.00584	1.53019	0.141882	4.06e-27	0.0862196	0.0322808	0.00756	0.139	20	0.0116
cg11571001_1751	6	GTF2H4;VARS2;VARS2;VARS2	30881808	ENSG00000232810	6	ENSG00000232810	31544728	rs142282930	6	30886097	A	C	0.0178926	0.131932	0.0478571	0.00584	1.53019	0.141882	4.06e-27	0.0862196	0.0322808	0.00756	0.139	20	0.0116
cg11571001_1752	6	GTF2H4;VARS2;VARS2;VARS2	30881808	ENSG00000232810	6	ENSG00000232810	31544728	rs142282930	6	30886097	A	C	0.0178926	0.131932	0.0478571	0.00584	1.53019	0.141882	4.06e-27	0.0862196	0.0322808	0.00756	0.139	20	0.0116
cg11571001_1753	6	GTF2H4;VARS2;VARS2;VARS2	30881808	ENSG00000232810	6	ENSG00000232810	31544728	rs142282930	6	30886097	A	C	0.0178926	0.131932	0.0478571	0.00584	1.53019	0.141882	4.06e-27	0.0862196	0.0322808	0.00756	0.139	20	0.0116
cg11571001_1754	6	GTF2H4;VARS2;VARS2;VARS2	30881808	ENSG00000232810	6	ENSG00000232810	31544728	rs142282930	6	30886097	A	C	0.0178926	0.131932	0.0478571	0.00584	1.53019	0.141882	4.06e-27	0.0862196	0.0322808	0.00756	0.139	20	0.0116
cg19036153	6	NEU1;NEU1	31830561	ENSG00000168477	6	ENSG00000168477	32046021	rs41267082	6	31830593	C	A	0.0298211	0.136923	0.0473061	0.0038	-0.662126	0.0960838	5.53e-12	-0.206793	0.077492	0.00762	0.407	15	0.0116
cg19036153_2083	6	NEU1;NEU1	31830561	ENSG00000168477	6	ENSG00000168477	32046021	rs41267082	6	31830593	C	A	0.0298211	0.136923	0.0473061	0.0038	-0.662126	0.0960838	5.53e-12	-0.206793	0.077492	0.00762	0.407	15	0.0116
cg19036153_2084	6	NEU1;NEU1	31830561	ENSG00000168477	6	ENSG00000168477	32046021	rs41267082	6	31830593	C	A	0.0298211	0.136923	0.0473061	0.0038	-0.662126	0.0960838	5.53e-12	-0.206793	0.077492	0.00762	0.407	15	0.0116
cg19036153_2085	6	NEU1;NEU1	31830561	ENSG00000168477	6	ENSG00000168477	32046021	rs41267082	6	31830593	C	A	0.0298211	0.136923	0.0473061	0.0038	-0.662126	0.0960838	5.53e-12	-0.206793	0.077492	0.00762	0.407	15	0.0116
cg19036153_2086	6	NEU1;NEU1	31830561	ENSG00000168477	6	ENSG00000168477	32046021	rs41267082	6	31830593	C	A	0.0298211	0.136923	0.0473061	0.0038	-0.662126	0.0960838	5.53e-12	-0.206793	0.077492	0.00762	0.407	15	0.0116
cg19036153_2087	6	NEU1;NEU1	31830561	ENSG00000168477	6	ENSG00000168477	32046021	rs41267082	6	31830593	C	A	0.0298211	0.136923	0.0473061	0.0038	-0.662126	0.0960838	5.53e-12	-0.206793	0.077492	0.00762	0.407	15	0.0116
cg19036153_2088	6	NEU1;NEU1	31830561	ENSG00000168477	6	ENSG00000168477	32046021	rs41267082	6	31830593	C	A	0.0298211	0.136923	0.0473061	0.0038	-0.662126	0.0960838	5.53e-12	-0.206793	0.077492	0.00762	0.407	15	0.0116
cg19036153_2089	6	NEU1;NEU1	31830561	ENSG00000168477	6	ENSG00000168477	32046021	rs41267082	6	31830593	C	A	0.0298211	0.136923	0.0473061	0.0038	-0.662126	0.0960838	5.53e-12	-0.206793	0.077492	0.00762	0.407	15	0.0116
cg16709691	16	LMF1	969468	ENSG00000007541	16	ENSG00000007541	625565	rs9888914	16	970814	C	T	0.383698	0.0229823	0.00810606	0.00458	0.259768	0.0331307	4.48e-15	0.0884724	0.0331824	0.00767	0.218	20	0.0117
cg01721281	16	HAGH;HAGH	1869611	ENSG00000103197	16	ENSG00000103197	2118091	rs2268674	16	1870641	T	G	0.245527	0.0260606	0.00931601	0.00515	0.330911	0.0382883	5.49e-18	0.0787541	0.0295906	0.00778	0.881	20	0.0118
cg01427313	16	ACSF3;ACSF3;ACSF3	89162196	ENSG00000051523	16	ENSG00000051523	88713625	rs4302032	16	89212200	A	G	0.163022	0.0477953	0.0167397	0.0043	-0.294969	0.0402718	2.4e-13	-0.162035	0.0609102	0.00781	0.675	15	0.0119
cg17913115	17	SLC25A10	79680063	ENSG00000183048	17	ENSG00000183048	79679223	rs36000407	17	79647875	C	G	0.261431	0.0293612	0.0108826	0.00698	0.607411	0.0381551	4.64e-57	0.0483382	0.0181718	0.00781	0.107	20	0.0118
cg26550787	3	HGD	120369337	ENSG00000113924	3	ENSG00000113924	120374219	rs74845308	3	120242344	T	C	0.0457256	-0.0641005	0.0223752	0.00417	-0.576593	0.0806012	8.45e-13	0.111171	0.0418019	0.00783	0.0747	4	0.0119
cg10326234	16	LMF1	990225	ENSG00000007541	16	ENSG00000007541	625565	rs4984615	16	991249	A	C	0.371769	0.0232928	0.00814149	0.00422	-0.245463	0.0341231	6.32e-13	-0.0948934	0.0356949	0.00785	0.713	20	0.0119
cg00954566	10	SCD	102106405	ENSG00000014919	10	ENSG00000014919	101481729	rs117026051	10	102102352	A	G	0.0526839	0.0413993	0.0154602	0.00741	1.19984	0.0586109	3.88e-93	0.034504	0.012995	0.00793	0.455	20	0.012
cg00649377	6	VARS2;VARS2;VARS2;GTF2H4	30881728	ENSG00000232810	6	ENSG00000232810	31544728	rs142282930	6	30886097	A	C	0.0178926	0.131932	0.0478571	0.00584	1.397	0.142613	1.17e-22	0.0944398	0.0355878	0.00796	0.0787	20	0.012
cg00649377_1726	6	VARS2;VARS2;VARS2;GTF2H4	30881728	ENSG00000232810	6	ENSG00000232810	31544728	rs142282930	6	30886097	A	C	0.0178926	0.131932	0.0478571	0.00584	1.397	0.142613	1.17e-22	0.0944398	0.0355878	0.00796	0.0787	20	0.012
cg00649377_1727	6	VARS2;VARS2;VARS2;GTF2H4	30881728	ENSG00000232810	6	ENSG00000232810	31544728	rs142282930	6	30886097	A	C	0.0178926	0.131932	0.0478571	0.00584	1.397	0.142613	1.17e-22	0.0944398	0.0355878	0.00796	0.0787	20	0.012
cg00649377_1728	6	VARS2;VARS2;VARS2;GTF2H4	30881728	ENSG00000232810	6	ENSG00000232810	31544728	rs142282930	6	30886097	A	C	0.0178926	0.131932	0.0478571	0.00584	1.397	0.142613	1.17e-22	0.0944398	0.0355878	0.00796	0.0787	20	0.012
cg00649377_1729	6	VARS2;VARS2;VARS2;GTF2H4	30881728	ENSG00000232810	6	ENSG00000232810	31544728	rs142282930	6	30886097	A	C	0.0178926	0.131932	0.0478571	0.00584	1.397	0.142613	1.17e-22	0.0944398	0.0355878	0.00796	0.0787	20	0.012
cg00649377_1730	6	VARS2;VARS2;VARS2;GTF2H4	30881728	ENSG00000232810	6	ENSG00000232810	31544728	rs142282930	6	30886097	A	C	0.0178926	0.131932	0.0478571	0.00584	1.397	0.142613	1.17e-22	0.0944398	0.0355878	0.00796	0.0787	20	0.012
cg13282594	1	BGLAP	156211609	ENSG00000179085	1	ENSG00000179085	155112719	rs6669212	1	156110313	A	G	0.158052	-0.0333822	0.0111699	0.0028	-0.254784	0.0442752	8.69e-09	0.131022	0.0494003	0.008	0.681	5	0.0121
cg08539620	17	CNP	40118030	ENSG00000108784	17	ENSG00000108784	40692328	rs2304493	17	39966168	G	T	0.322068	0.0255242	0.00855942	0.00286	0.204246	0.0353437	7.52e-09	0.124968	0.0471579	0.00805	0.286	10	0.0121
cg11268190	12	TNFRSF1A	6442526	ENSG00000111640	12	ENSG00000111640	6645315	rs1800692	12	6442346	A	G	0.367793	0.0265116	0.00995851	0.00776	-0.779017	0.0291473	2.29e-157	-0.0340321	0.0128467	0.00807	0.176	9	0.0121
cg05644480	19	APOC1	45418020	ENSG00000125741	19	ENSG00000125741	46068077	rs59325138	19	45416291	T	C	0.398608	0.0242731	0.00871378	0.00534	0.288029	0.033799	1.57e-17	0.0842731	0.0318284	0.0081	0.416	12	0.0122
cg05104581	16	ACSF3;ACSF3;ACSF3	89164990	ENSG00000198931	16	ENSG00000198931	88877049	rs11648364	16	89173085	G	C	0.102386	-0.0627204	0.0226395	0.0056	-0.419006	0.0466236	2.54e-19	0.149689	0.0565404	0.00811	0.11	20	0.0122
cg16914989	6	GTF2H4;VARS2;VARS2;VARS2	30881764	ENSG00000232810	6	ENSG00000232810	31544728	rs142282930	6	30886097	A	C	0.0178926	0.131932	0.0478571	0.00584	1.34854	0.143473	5.49e-21	0.0978335	0.036983	0.00816	0.123	20	0.0123
cg16914989_1738	6	GTF2H4;VARS2;VARS2;VARS2	30881764	ENSG00000232810	6	ENSG00000232810	31544728	rs142282930	6	30886097	A	C	0.0178926	0.131932	0.0478571	0.00584	1.34854	0.143473	5.49e-21	0.0978335	0.036983	0.00816	0.123	20	0.0122
cg16914989_1739	6	GTF2H4;VARS2;VARS2;VARS2	30881764	ENSG00000232810	6	ENSG00000232810	31544728	rs142282930	6	30886097	A	C	0.0178926	0.131932	0.0478571	0.00584	1.34854	0.143473	5.49e-21	0.0978335	0.036983	0.00816	0.123	20	0.0122
cg16914989_1740	6	GTF2H4;VARS2;VARS2;VARS2	30881764	ENSG00000232810	6	ENSG00000232810	31544728	rs142282930	6	30886097	A	C	0.0178926	0.131932	0.0478571	0.00584	1.34854	0.143473	5.49e-21	0.0978335	0.036983	0.00816	0.123	20	0.0122
cg16914989_1741	6	GTF2H4;VARS2;VARS2;VARS2	30881764	ENSG00000232810	6	ENSG00000232810	31544728	rs142282930	6	30886097	A	C	0.0178926	0.131932	0.0478571	0.00584	1.34854	0.143473	5.49e-21	0.0978335	0.036983	0.00816	0.123	20	0.0122
cg16914989_1742	6	GTF2H4;VARS2;VARS2;VARS2	30881764	ENSG00000232810	6	ENSG00000232810	31544728	rs142282930	6	30886097	A	C	0.0178926	0.131932	0.0478571	0.00584	1.34854	0.143473	5.49e-21	0.0978335	0.036983	0.00816	0.123	20	0.0122
cg07933378	8	SLC39A4;SLC39A4	145641996	ENSG00000185803	8	ENSG00000185803	145581363	rs2280838	8	145642002	C	T	0.44334	-0.0422126	0.0159185	0.00801	0.893183	0.0276525	6.94e-229	-0.0472608	0.0178821	0.00822	0.421	20	0.0123
cg07933378_4260	8	SLC39A4;SLC39A4	145641996	ENSG00000185803	8	ENSG00000185803	145581363	rs2280838	8	145642002	C	T	0.44334	-0.0422126	0.0159185	0.00801	0.893183	0.0276525	6.94e-229	-0.0472608	0.0178821	0.00822	0.421	20	0.0123
cg26711638	5	SLC6A19	1201359	ENSG00000073578	5	ENSG00000073578	237585	rs7378954	5	1199505	A	C	0.0805169	0.0405978	0.015162	0.00742	0.725055	0.0469943	1.05e-53	0.0559927	0.0212241	0.00834	0.103	20	0.0125
cg10244976	16	LMF1	1014818	ENSG00000007541	16	ENSG00000007541	625565	rs7202647	16	985891	T	C	0.250497	0.0246349	0.00864808	0.00439	-0.261795	0.0378305	4.51e-12	-0.0941001	0.035723	0.00843	0.726	20	0.0126
cg22542751	22	TCN2	31002892	ENSG00000100003	22	ENSG00000100003	30806724	rs2240433	22	31003138	A	G	0.399602	0.0226734	0.00802941	0.00475	-0.23756	0.0325956	3.14e-13	-0.095443	0.0362478	0.00846	0.521	20	0.0126
cg21660623	11	NDUFV1;NDUFV1	67373625	ENSG00000167792	11	ENSG00000167792	67377164	rs12421762	11	67373669	A	C	0.0864811	0.0547709	0.0205442	0.00768	0.861577	0.0525381	1.94e-60	0.0635705	0.0241579	0.0085	0.171	20	0.0127
cg27650171	6	VARS2;VARS2;VARS2;GTF2H4	30881579	ENSG00000232810	6	ENSG00000232810	31544728	rs142282930	6	30886097	A	C	0.0178926	0.131932	0.0478571	0.00584	1.25096	0.144612	5.13e-18	0.105465	0.040152	0.00862	0.178	20	0.0129
cg27650171_1696	6	VARS2;VARS2;VARS2;GTF2H4	30881579	ENSG00000232810	6	ENSG00000232810	31544728	rs142282930	6	30886097	A	C	0.0178926	0.131932	0.0478571	0.00584	1.25096	0.144612	5.13e-18	0.105465	0.040152	0.00862	0.178	20	0.0129
cg27650171_1697	6	VARS2;VARS2;VARS2;GTF2H4	30881579	ENSG00000232810	6	ENSG00000232810	31544728	rs142282930	6	30886097	A	C	0.0178926	0.131932	0.0478571	0.00584	1.25096	0.144612	5.13e-18	0.105465	0.040152	0.00862	0.178	20	0.0129
cg27650171_1698	6	VARS2;VARS2;VARS2;GTF2H4	30881579	ENSG00000232810	6	ENSG00000232810	31544728	rs142282930	6	30886097	A	C	0.0178926	0.131932	0.0478571	0.00584	1.25096	0.144612	5.13e-18	0.105465	0.040152	0.00862	0.178	20	0.0128
cg27650171_1699	6	VARS2;VARS2;VARS2;GTF2H4	30881579	ENSG00000232810	6	ENSG00000232810	31544728	rs142282930	6	30886097	A	C	0.0178926	0.131932	0.0478571	0.00584	1.25096	0.144612	5.13e-18	0.105465	0.040152	0.00862	0.178	20	0.0128
cg27650171_1700	6	VARS2;VARS2;VARS2;GTF2H4	30881579	ENSG00000232810	6	ENSG00000232810	31544728	rs142282930	6	30886097	A	C	0.0178926	0.131932	0.0478571	0.00584	1.25096	0.144612	5.13e-18	0.105465	0.040152	0.00862	0.178	20	0.0128
cg07088771	6	TNXB	32057846	ENSG00000204444	6	ENSG00000204444	31623090	rs17201588	6	32057972	A	T	0.342942	0.0338357	0.0128604	0.00851	-1.04759	0.0310662	2.83e-249	-0.0322986	0.0123135	0.00872	0.0751	20	0.013
cg07088771_2905	6	TNXB	32057846	ENSG00000204444	6	ENSG00000204444	31623090	rs17201588	6	32057972	A	T	0.342942	0.0338357	0.0128604	0.00851	-1.04759	0.0310662	2.83e-249	-0.0322986	0.0123135	0.00872	0.0751	20	0.013
cg07088771_2906	6	TNXB	32057846	ENSG00000204444	6	ENSG00000204444	31623090	rs17201588	6	32057972	A	T	0.342942	0.0338357	0.0128604	0.00851	-1.04759	0.0310662	2.83e-249	-0.0322986	0.0123135	0.00872	0.0751	20	0.013
cg07088771_2907	6	TNXB	32057846	ENSG00000204444	6	ENSG00000204444	31623090	rs17201588	6	32057972	A	T	0.342942	0.0338357	0.0128604	0.00851	-1.04759	0.0310662	2.83e-249	-0.0322986	0.0123135	0.00872	0.0751	20	0.0129
cg07088771_2908	6	TNXB	32057846	ENSG00000204444	6	ENSG00000204444	31623090	rs17201588	6	32057972	A	T	0.342942	0.0338357	0.0128604	0.00851	-1.04759	0.0310662	2.83e-249	-0.0322986	0.0123135	0.00872	0.0751	20	0.0129
cg07088771_2909	6	TNXB	32057846	ENSG00000204444	6	ENSG00000204444	31623090	rs17201588	6	32057972	A	T	0.342942	0.0338357	0.0128604	0.00851	-1.04759	0.0310662	2.83e-249	-0.0322986	0.0123135	0.00872	0.0751	20	0.0129
cg07088771_2910	6	TNXB	32057846	ENSG00000204444	6	ENSG00000204444	31623090	rs17201588	6	32057972	A	T	0.342942	0.0338357	0.0128604	0.00851	-1.04759	0.0310662	2.83e-249	-0.0322986	0.0123135	0.00872	0.0751	20	0.0129
cg07088771_2911	6	TNXB	32057846	ENSG00000204444	6	ENSG00000204444	31623090	rs17201588	6	32057972	A	T	0.342942	0.0338357	0.0128604	0.00851	-1.04759	0.0310662	2.83e-249	-0.0322986	0.0123135	0.00872	0.0751	20	0.0129
cg17952826	6	ACAT2	160182184	ENSG00000197081	6	ENSG00000197081	160462335	rs16890798	6	160211441	C	T	0.243539	-0.0290004	0.0103359	0.00502	0.300824	0.0408001	1.67e-13	-0.0964032	0.0367623	0.00873	0.084	18	0.0129
cg26129353	18	ATP8B1	55316927	ENSG00000081923	18	ENSG00000081923	55391995	rs11152024	18	55315437	T	C	0.0675944	0.0632746	0.0230207	0.00599	0.580663	0.0664683	2.42e-18	0.10897	0.0415615	0.00874	0.694	7	0.0129
cg11123744	5	SLC6A19	1201479	ENSG00000073578	5	ENSG00000073578	237585	rs4975610	5	1196515	T	C	0.0805169	0.0404228	0.0151499	0.00763	0.656319	0.0479758	1.33e-42	0.0615902	0.023518	0.00882	0.273	20	0.0131
cg01703581	17	PYY	42030287	ENSG00000012048	17	ENSG00000012048	41259301	rs8079623	17	42027330	G	C	0.121272	0.0357957	0.0130128	0.00594	0.441174	0.0517208	1.46e-17	0.0811374	0.0309918	0.00884	0.166	20	0.0131
cg15170715	2	EMILIN1;KHK;KHK	27308877	ENSG00000138030	2	ENSG00000138030	27316627	rs72810799	2	27411050	C	T	0.0139165	0.148252	0.0512664	0.00383	0.959728	0.156402	8.45e-10	0.154473	0.0590522	0.0089	0.158	4	0.0132
cg06715885	12	LRP1	57595392	ENSG00000182199	12	ENSG00000182199	57625914	rs3024981	12	57492099	A	G	0.0298211	-0.0684826	0.0255532	0.00736	-1.27759	0.10693	6.65e-33	0.0536029	0.0204981	0.00892	0.0804	10	0.0132
cg23267890	11	KCNQ1	2464970	ENSG00000021762	11	ENSG00000021762	3148157	rs11022855	11	2464728	T	C	0.0854871	0.048604	0.0167173	0.00364	-0.336784	0.0570403	3.54e-09	-0.144318	0.0553299	0.0091	0.397	5	0.0134
cg23267890_4881	11	KCNQ1	2464970	ENSG00000021762	11	ENSG00000021762	3148157	rs11022855	11	2464728	T	C	0.0854871	0.048604	0.0167173	0.00364	-0.336784	0.0570403	3.54e-09	-0.144318	0.0553299	0.0091	0.397	5	0.0134
cg05834899	12	SART3;ISCU;ISCU	108955791	ENSG00000151148	12	ENSG00000151148	109944857	rs880844	12	108962368	A	G	0.246521	0.0366642	0.0136177	0.00709	-0.379933	0.0361493	7.76e-26	-0.0965018	0.0369997	0.0091	0.242	20	0.0134
cg26887085	6	CNR1;CNR1;CNR1;CNR1;CNR1	88861706	ENSG00000146282	6	ENSG00000146282	88261908	rs9450898	6	88864063	T	C	0.156064	0.0289744	0.0106767	0.00665	0.381582	0.0408437	9.41e-21	0.0759322	0.0291366	0.00916	0.664	10	0.0134
cg02237368	7	PGAM2	44103276	ENSG00000015520	7	ENSG00000015520	44566524	rs13241398	7	44077524	C	T	0.238569	-0.0297273	0.0107218	0.00556	0.305774	0.040103	2.45e-14	-0.0972197	0.0373108	0.00917	0.29	17	0.0135
cg25310676	1	PEX14	10575953	ENSG00000173614	1	ENSG00000173614	10024522	rs604814	1	10567122	G	A	0.472167	-0.0326282	0.0118458	0.00588	0.262567	0.0326756	9.32e-16	-0.124266	0.0476923	0.00917	0.0859	20	0.0135
cg18261909	6	VARS2;VARS2;VARS2;GTF2H4	30881571	ENSG00000232810	6	ENSG00000232810	31544728	rs142282930	6	30886097	A	C	0.0178926	0.131932	0.0478571	0.00584	1.14042	0.143692	2.08e-15	0.115688	0.0444239	0.00921	0.172	18	0.0135
cg18261909_1690	6	VARS2;VARS2;VARS2;GTF2H4	30881571	ENSG00000232810	6	ENSG00000232810	31544728	rs142282930	6	30886097	A	C	0.0178926	0.131932	0.0478571	0.00584	1.14042	0.143692	2.08e-15	0.115688	0.0444239	0.00921	0.172	18	0.0135
cg18261909_1691	6	VARS2;VARS2;VARS2;GTF2H4	30881571	ENSG00000232810	6	ENSG00000232810	31544728	rs142282930	6	30886097	A	C	0.0178926	0.131932	0.0478571	0.00584	1.14042	0.143692	2.08e-15	0.115688	0.0444239	0.00921	0.172	18	0.0135
cg18261909_1692	6	VARS2;VARS2;VARS2;GTF2H4	30881571	ENSG00000232810	6	ENSG00000232810	31544728	rs142282930	6	30886097	A	C	0.0178926	0.131932	0.0478571	0.00584	1.14042	0.143692	2.08e-15	0.115688	0.0444239	0.00921	0.172	18	0.0135
cg18261909_1693	6	VARS2;VARS2;VARS2;GTF2H4	30881571	ENSG00000232810	6	ENSG00000232810	31544728	rs142282930	6	30886097	A	C	0.0178926	0.131932	0.0478571	0.00584	1.14042	0.143692	2.08e-15	0.115688	0.0444239	0.00921	0.172	18	0.0135
cg18261909_1694	6	VARS2;VARS2;VARS2;GTF2H4	30881571	ENSG00000232810	6	ENSG00000232810	31544728	rs142282930	6	30886097	A	C	0.0178926	0.131932	0.0478571	0.00584	1.14042	0.143692	2.08e-15	0.115688	0.0444239	0.00921	0.172	18	0.0135
cg26929889	11	KCNQ1;KCNQ1	2562496	ENSG00000053918	11	ENSG00000053918	2668126	rs9299929	11	2562501	C	T	0.449304	0.0253233	0.00863924	0.00338	0.182242	0.0322803	1.65e-08	0.138954	0.053414	0.00928	0.145	5	0.0136
cg26929889_4921	11	KCNQ1;KCNQ1	2562496	ENSG00000053918	11	ENSG00000053918	2668126	rs9299929	11	2562501	C	T	0.449304	0.0253233	0.00863924	0.00338	0.182242	0.0322803	1.65e-08	0.138954	0.053414	0.00928	0.145	5	0.0136
cg08345979	19	TECR	14641039	ENSG00000099797	19	ENSG00000099797	14652344	rs8104440	19	14623758	C	T	0.148111	-0.0349445	0.0125528	0.00537	0.329007	0.045078	2.91e-13	-0.106212	0.0408346	0.00929	0.0548	6	0.0136
cg03508063	17	DLG4;ACADVL;ACADVL	7124385	ENSG00000141510	17	ENSG00000141510	7577976	rs390200	17	7109995	A	G	0.403579	0.0228798	0.00816668	0.00508	-0.224507	0.0323843	4.13e-12	-0.101911	0.0392341	0.00939	0.823	17	0.0137
cg03508063_6504	17	DLG4;ACADVL;ACADVL	7124385	ENSG00000141510	17	ENSG00000141510	7577976	rs390200	17	7109995	A	G	0.403579	0.0228798	0.00816668	0.00508	-0.224507	0.0323843	4.13e-12	-0.101911	0.0392341	0.00939	0.823	17	0.0137
cg11325573	5	SLC6A19	1201454	ENSG00000073578	5	ENSG00000073578	237585	rs7378954	5	1199505	A	C	0.0805169	0.0405978	0.015162	0.00742	0.510933	0.0477662	1.06e-26	0.0794581	0.0305908	0.00939	0.293	20	0.0137
cg02335517	7	IL6	22768438	ENSG00000136244	7	ENSG00000136244	22768562	rs2066992	7	22768249	T	G	0.0477137	-0.0451246	0.0156596	0.00396	0.464756	0.0792116	4.43e-09	-0.0970932	0.0375386	0.0097	0.174	5	0.0141
cg04153604	17	DLG4;DLG4	7099823	ENSG00000181856	17	ENSG00000181856	7188281	rs17203281	17	7099811	A	G	0.331014	-0.0256577	0.00887319	0.00383	-0.19577	0.0343027	1.15e-08	0.131061	0.0508102	0.0099	0.326	5	0.0144
cg20720056	10	ERLIN1;ERLIN1	101910498	ENSG00000099194	10	ENSG00000099194	102115736	rs4919427	10	101910498	T	C	0.0238569	-0.0695309	0.0268501	0.00961	-3.76103	0.137706	3.05e-164	0.0184872	0.00717104	0.00994	0.15	20	0.0144
cg08866695	12	ACACB	109596187	ENSG00000139428	12	ENSG00000139428	110002467	rs34273	12	109601760	A	G	0.296223	-0.0225736	0.00854221	0.00823	-0.398479	0.0346996	1.59e-30	0.0566495	0.0219973	0.01	0.348	20	0.0145
cg03571121	11	KCNQ1;KCNQ1	2832861	ENSG00000021762	11	ENSG00000021762	3148157	rs4930008	11	2833082	C	T	0.147117	-0.0360339	0.013608	0.0081	-0.482897	0.0446784	3.15e-27	0.0746203	0.0290133	0.0101	0.0842	16	0.0146
cg03571121_4987	11	KCNQ1;KCNQ1	2832861	ENSG00000021762	11	ENSG00000021762	3148157	rs4930008	11	2833082	C	T	0.147117	-0.0360339	0.013608	0.0081	-0.482897	0.0446784	3.15e-27	0.0746203	0.0290133	0.0101	0.0842	16	0.0146
cg02350767	15	IGF1R	99250527	ENSG00000140443	15	ENSG00000140443	99349979	rs45453898	15	99250527	T	C	0.0526839	0.0649229	0.0240437	0.00693	-0.688193	0.0816142	3.39e-17	-0.0943383	0.0366851	0.0101	0.313	6	0.0146
cg14854850	12	VDR;VDR	48237752	ENSG00000152556	12	ENSG00000152556	48519554	rs7975232	12	48238837	C	A	0.445328	-0.02092	0.00798106	0.00876	-0.39645	0.0318511	1.45e-35	0.0527682	0.0205729	0.0103	0.519	20	0.0149
cg21411702	6	TNXB	32028841	ENSG00000234745	6	ENSG00000234745	31323307	rs61746206	6	32065113	T	C	0.0178926	-0.172025	0.0649297	0.00806	-1.36349	0.134745	4.55e-24	0.126165	0.0492254	0.0104	0.159	12	0.015
cg21411702_2473	6	TNXB	32028841	ENSG00000234745	6	ENSG00000234745	31323307	rs61746206	6	32065113	T	C	0.0178926	-0.172025	0.0649297	0.00806	-1.36349	0.134745	4.55e-24	0.126165	0.0492254	0.0104	0.159	12	0.015
cg21411702_2474	6	TNXB	32028841	ENSG00000234745	6	ENSG00000234745	31323307	rs61746206	6	32065113	T	C	0.0178926	-0.172025	0.0649297	0.00806	-1.36349	0.134745	4.55e-24	0.126165	0.0492254	0.0104	0.159	12	0.015
cg21411702_2475	6	TNXB	32028841	ENSG00000234745	6	ENSG00000234745	31323307	rs61746206	6	32065113	T	C	0.0178926	-0.172025	0.0649297	0.00806	-1.36349	0.134745	4.55e-24	0.126165	0.0492254	0.0104	0.159	12	0.0149
cg21411702_2476	6	TNXB	32028841	ENSG00000234745	6	ENSG00000234745	31323307	rs61746206	6	32065113	T	C	0.0178926	-0.172025	0.0649297	0.00806	-1.36349	0.134745	4.55e-24	0.126165	0.0492254	0.0104	0.159	12	0.0149
cg21411702_2477	6	TNXB	32028841	ENSG00000234745	6	ENSG00000234745	31323307	rs61746206	6	32065113	T	C	0.0178926	-0.172025	0.0649297	0.00806	-1.36349	0.134745	4.55e-24	0.126165	0.0492254	0.0104	0.159	12	0.0149
cg21411702_2478	6	TNXB	32028841	ENSG00000234745	6	ENSG00000234745	31323307	rs61746206	6	32065113	T	C	0.0178926	-0.172025	0.0649297	0.00806	-1.36349	0.134745	4.55e-24	0.126165	0.0492254	0.0104	0.159	12	0.0149
cg21411702_2479	6	TNXB	32028841	ENSG00000234745	6	ENSG00000234745	31323307	rs61746206	6	32065113	T	C	0.0178926	-0.172025	0.0649297	0.00806	-1.36349	0.134745	4.55e-24	0.126165	0.0492254	0.0104	0.159	12	0.0149
cg00559992	5	PIK3R1	67581342	ENSG00000145675	5	ENSG00000145675	67554598	rs72757693	5	67581304	A	G	0.127237	-0.034135	0.0128211	0.00776	0.422215	0.0448025	4.35e-21	-0.0808474	0.031555	0.0104	0.0909	14	0.0149
cg02556928	22	CSF2RB	37309980	ENSG00000100348	22	ENSG00000100348	36870580	rs4821544	22	37258503	C	T	0.331014	0.022936	0.00882765	0.00937	0.496267	0.0336187	2.59e-49	0.046217	0.0180615	0.0105	0.676	13	0.0151
cg07998387	7	IL6	22767571	ENSG00000136244	7	ENSG00000136244	22768562	rs1524107	7	22768219	T	C	0.0477137	-0.0425221	0.0158558	0.00732	0.653492	0.0790012	1.32e-16	-0.065069	0.0255065	0.0107	0.0885	13	0.0154
cg02715072	6	TNXB	32058676	ENSG00000137411	6	ENSG00000137411	30885127	rs142379540	6	31565401	G	A	0.0427435	0.0797795	0.0289182	0.0058	-0.587487	0.0892128	4.54e-11	-0.135798	0.0533686	0.0109	0.797	3	0.0157
cg02715072_2913	6	TNXB	32058676	ENSG00000137411	6	ENSG00000137411	30885127	rs142379540	6	31565401	G	A	0.0427435	0.0797795	0.0289182	0.0058	-0.587487	0.0892128	4.54e-11	-0.135798	0.0533686	0.0109	0.797	3	0.0157
cg02715072_2914	6	TNXB	32058676	ENSG00000137411	6	ENSG00000137411	30885127	rs142379540	6	31565401	G	A	0.0427435	0.0797795	0.0289182	0.0058	-0.587487	0.0892128	4.54e-11	-0.135798	0.0533686	0.0109	0.797	3	0.0157
cg02715072_2915	6	TNXB	32058676	ENSG00000137411	6	ENSG00000137411	30885127	rs142379540	6	31565401	G	A	0.0427435	0.0797795	0.0289182	0.0058	-0.587487	0.0892128	4.54e-11	-0.135798	0.0533686	0.0109	0.797	3	0.0156
cg02715072_2916	6	TNXB	32058676	ENSG00000137411	6	ENSG00000137411	30885127	rs142379540	6	31565401	G	A	0.0427435	0.0797795	0.0289182	0.0058	-0.587487	0.0892128	4.54e-11	-0.135798	0.0533686	0.0109	0.797	3	0.0156
cg02715072_2917	6	TNXB	32058676	ENSG00000137411	6	ENSG00000137411	30885127	rs142379540	6	31565401	G	A	0.0427435	0.0797795	0.0289182	0.0058	-0.587487	0.0892128	4.54e-11	-0.135798	0.0533686	0.0109	0.797	3	0.0156
cg02715072_2918	6	TNXB	32058676	ENSG00000137411	6	ENSG00000137411	30885127	rs142379540	6	31565401	G	A	0.0427435	0.0797795	0.0289182	0.0058	-0.587487	0.0892128	4.54e-11	-0.135798	0.0533686	0.0109	0.797	3	0.0156
cg02715072_2919	6	TNXB	32058676	ENSG00000137411	6	ENSG00000137411	30885127	rs142379540	6	31565401	G	A	0.0427435	0.0797795	0.0289182	0.0058	-0.587487	0.0892128	4.54e-11	-0.135798	0.0533686	0.0109	0.797	3	0.0156
cg23707289	18	BCL2;BCL2	60988099	ENSG00000171791	18	ENSG00000171791	60888970	rs1801018	18	60985879	C	T	0.475149	0.0205818	0.00802223	0.0103	-0.582736	0.0296123	3.28e-86	-0.0353193	0.013883	0.011	0.141	20	0.0156
cg18705301	15	NDUFAF1	41695430	ENSG00000092529	15	ENSG00000092529	42672408	rs28421136	15	41693555	A	G	0.272366	0.0432427	0.0170542	0.0112	-1.40773	0.0162711	0	-0.0307181	0.0121199	0.0113	0.409	20	0.016
cg00498059	16	LMF1	1021048	ENSG00000007541	16	ENSG00000007541	625565	rs2858991	16	1024913	C	G	0.424453	0.0222014	0.00802248	0.00565	-0.20251	0.0321974	3.18e-10	-0.109631	0.0432803	0.0113	0.555	20	0.0161
cg10689438	3	GMPS	155589903	ENSG00000163655	3	ENSG00000163655	155623391	rs819851	3	155706888	C	T	0.210736	-0.0490682	0.0172496	0.00445	0.22629	0.0406673	2.63e-08	-0.216838	0.0856109	0.0113	0.605	4	0.0161
cg17869161	8	GPT	145729373	ENSG00000167701	8	ENSG00000167701	145730456	rs2721173	8	145744429	T	C	0.461233	-0.021942	0.00796097	0.00585	-0.203309	0.0317291	1.48e-10	0.107925	0.0426258	0.0113	0.124	20	0.0161
cg17412351	7	MDH2;STYXL1	75678396	ENSG00000146701	7	ENSG00000146701	75687097	rs62475329	7	75680675	C	T	0.248509	0.0366423	0.0137836	0.00785	0.299952	0.0362082	1.19e-16	0.122161	0.0482608	0.0114	0.173	20	0.0162
cg19273378	10	KCNMA1;KCNMA1;KCNMA1;KCNMA1	78946146	ENSG00000156113	10	ENSG00000156113	79017854	rs12768378	10	78970898	C	A	0.185885	-0.0280332	0.00989175	0.0046	-0.225641	0.0402853	2.13e-08	0.124238	0.0491306	0.0114	0.191	6	0.0163
cg04551282	16	GALNS	88884836	ENSG00000176715	16	ENSG00000176715	89188518	rs3743546	16	88893416	G	A	0.33002	0.0252638	0.00992137	0.0109	0.722204	0.0346551	1.89e-96	0.0349815	0.0138398	0.0115	0.117	20	0.0163
cg00500602	16	TSC2;TSC2;TSC2	2105310	ENSG00000103197	16	ENSG00000103197	2118091	rs8050755	16	2119187	C	T	0.138171	0.0396423	0.0146911	0.00697	-0.354604	0.0491318	5.3e-13	-0.111793	0.0442303	0.0115	0.11	11	0.0163
cg12708287	1	DIO1;DIO1;DIO1;DIO1	54358446	ENSG00000211452	1	ENSG00000211452	54366835	rs2284454	1	54365962	G	A	0.194831	-0.0276577	0.0106384	0.00933	0.444904	0.0418395	2.08e-26	-0.0621656	0.024616	0.0116	0.69	15	0.0164
cg14642392	6	TNXB	32026740	ENSG00000234745	6	ENSG00000234745	31323307	rs61746206	6	32065113	T	C	0.0178926	-0.172025	0.0649297	0.00806	-1.11816	0.133881	6.72e-17	0.153846	0.06092	0.0116	0.244	12	0.0164
cg14642392_2441	6	TNXB	32026740	ENSG00000234745	6	ENSG00000234745	31323307	rs61746206	6	32065113	T	C	0.0178926	-0.172025	0.0649297	0.00806	-1.11816	0.133881	6.72e-17	0.153846	0.06092	0.0116	0.244	12	0.0164
cg14642392_2442	6	TNXB	32026740	ENSG00000234745	6	ENSG00000234745	31323307	rs61746206	6	32065113	T	C	0.0178926	-0.172025	0.0649297	0.00806	-1.11816	0.133881	6.72e-17	0.153846	0.06092	0.0116	0.244	12	0.0164
cg14642392_2443	6	TNXB	32026740	ENSG00000234745	6	ENSG00000234745	31323307	rs61746206	6	32065113	T	C	0.0178926	-0.172025	0.0649297	0.00806	-1.11816	0.133881	6.72e-17	0.153846	0.06092	0.0116	0.244	12	0.0164
cg14642392_2444	6	TNXB	32026740	ENSG00000234745	6	ENSG00000234745	31323307	rs61746206	6	32065113	T	C	0.0178926	-0.172025	0.0649297	0.00806	-1.11816	0.133881	6.72e-17	0.153846	0.06092	0.0116	0.244	12	0.0164
cg14642392_2445	6	TNXB	32026740	ENSG00000234745	6	ENSG00000234745	31323307	rs61746206	6	32065113	T	C	0.0178926	-0.172025	0.0649297	0.00806	-1.11816	0.133881	6.72e-17	0.153846	0.06092	0.0116	0.244	12	0.0164
cg14642392_2446	6	TNXB	32026740	ENSG00000234745	6	ENSG00000234745	31323307	rs61746206	6	32065113	T	C	0.0178926	-0.172025	0.0649297	0.00806	-1.11816	0.133881	6.72e-17	0.153846	0.06092	0.0116	0.244	12	0.0163
cg14642392_2447	6	TNXB	32026740	ENSG00000234745	6	ENSG00000234745	31323307	rs61746206	6	32065113	T	C	0.0178926	-0.172025	0.0649297	0.00806	-1.11816	0.133881	6.72e-17	0.153846	0.06092	0.0116	0.244	12	0.0163
cg26826927	7	COG5;COG5;COG5	107103667	ENSG00000091140	7	ENSG00000091140	107551795	rs10224503	7	107075569	C	A	0.270378	-0.024754	0.00943011	0.00866	-0.352907	0.038384	3.78e-20	0.0701432	0.027789	0.0116	0.556	20	0.0164
cg26826927_3883	7	COG5;COG5;COG5	107103667	ENSG00000091140	7	ENSG00000091140	107551795	rs10224503	7	107075569	C	A	0.270378	-0.024754	0.00943011	0.00866	-0.352907	0.038384	3.78e-20	0.0701432	0.027789	0.0116	0.556	20	0.0164
cg08141873	11	HRAS;HRAS;HRAS	534632	ENSG00000177156	11	ENSG00000177156	756176	rs12785860	11	531224	G	A	0.313121	0.0251746	0.00978641	0.0101	0.432615	0.0340515	5.57e-37	0.0581916	0.0230806	0.0117	0.0785	20	0.0165
cg08141873_4740	11	HRAS;HRAS;HRAS	534632	ENSG00000177156	11	ENSG00000177156	756176	rs12785860	11	531224	G	A	0.313121	0.0251746	0.00978641	0.0101	0.432615	0.0340515	5.57e-37	0.0581916	0.0230806	0.0117	0.0785	20	0.0165
cg00287477	4	ACSL1;SLED1	185721584	ENSG00000151726	4	ENSG00000151726	185712360	rs13102616	4	185790202	G	T	0.182903	0.0276942	0.0100174	0.0057	-0.245454	0.0404884	1.34e-09	-0.112828	0.0448552	0.0119	0.289	3	0.0168
cg03958344	17	CNP	40118638	ENSG00000168610	17	ENSG00000168610	40502964	rs55955100	17	40122138	G	A	0.281312	-0.0245978	0.00910828	0.00692	0.250783	0.0363677	5.36e-12	-0.0980841	0.0390053	0.0119	0.0592	12	0.0168
cg01194538	22	CYB5R3;CYB5R3;CYB5R3	43043270	ENSG00000184983	22	ENSG00000184983	42484244	rs2413708	22	43041593	A	G	0.377734	-0.0232604	0.00910957	0.0107	0.470426	0.0325145	1.93e-47	-0.0494453	0.0196638	0.0119	0.119	20	0.0168
cg02491947	18	MIR122	56117145	ENSG00000066926	18	ENSG00000066926	55234759	rs2277722	18	56121280	G	C	0.254473	0.0236553	0.00939969	0.0118	1.41431	0.0243414	0	0.0167257	0.00665236	0.0119	0.582	20	0.0168
cg00935504	16	HAGH;HAGH	1863053	ENSG00000103197	16	ENSG00000103197	2118091	rs149540886	16	1865794	T	C	0.0646123	0.039779	0.0158406	0.012	1.65374	0.0502067	6.15e-238	0.024054	0.00960647	0.0123	0.0517	20	0.0173
cg14279361	19	C3	6721955	ENSG00000104918	19	ENSG00000104918	7734632	rs339400	19	6737063	T	C	0.105368	-0.0316417	0.0125852	0.0119	1.2093	0.0449415	1.76e-159	-0.0261653	0.0104523	0.0123	0.659	5	0.0173
cg12493058	6	TNXB	32052444	ENSG00000234745	6	ENSG00000234745	31323307	rs187050905	6	31975259	A	G	0.0159046	0.20334	0.0730022	0.00535	0.762922	0.133855	1.2e-08	0.266528	0.106503	0.0123	0.0681	6	0.0173
cg12493058_2705	6	TNXB	32052444	ENSG00000234745	6	ENSG00000234745	31323307	rs187050905	6	31975259	A	G	0.0159046	0.20334	0.0730022	0.00535	0.762922	0.133855	1.2e-08	0.266528	0.106503	0.0123	0.0681	6	0.0173
cg12493058_2706	6	TNXB	32052444	ENSG00000234745	6	ENSG00000234745	31323307	rs187050905	6	31975259	A	G	0.0159046	0.20334	0.0730022	0.00535	0.762922	0.133855	1.2e-08	0.266528	0.106503	0.0123	0.0681	6	0.0173
cg12493058_2707	6	TNXB	32052444	ENSG00000234745	6	ENSG00000234745	31323307	rs187050905	6	31975259	A	G	0.0159046	0.20334	0.0730022	0.00535	0.762922	0.133855	1.2e-08	0.266528	0.106503	0.0123	0.0681	6	0.0173
cg12493058_2708	6	TNXB	32052444	ENSG00000234745	6	ENSG00000234745	31323307	rs187050905	6	31975259	A	G	0.0159046	0.20334	0.0730022	0.00535	0.762922	0.133855	1.2e-08	0.266528	0.106503	0.0123	0.0681	6	0.0173
cg12493058_2709	6	TNXB	32052444	ENSG00000234745	6	ENSG00000234745	31323307	rs187050905	6	31975259	A	G	0.0159046	0.20334	0.0730022	0.00535	0.762922	0.133855	1.2e-08	0.266528	0.106503	0.0123	0.0681	6	0.0173
cg12493058_2710	6	TNXB	32052444	ENSG00000234745	6	ENSG00000234745	31323307	rs187050905	6	31975259	A	G	0.0159046	0.20334	0.0730022	0.00535	0.762922	0.133855	1.2e-08	0.266528	0.106503	0.0123	0.0681	6	0.0173
cg12493058_2711	6	TNXB	32052444	ENSG00000234745	6	ENSG00000234745	31323307	rs187050905	6	31975259	A	G	0.0159046	0.20334	0.0730022	0.00535	0.762922	0.133855	1.2e-08	0.266528	0.106503	0.0123	0.0681	6	0.0173
cg13736128	17	ZSWIM7;ZSWIM7;TTC19	15901788	ENSG00000108474	17	ENSG00000108474	16186319	rs62072427	17	15674784	G	A	0.281312	-0.0261777	0.00974018	0.0072	-0.248807	0.0366578	1.14e-11	0.105213	0.0421049	0.0125	0.137	18	0.0174
cg06110286	8	GPT	145728587	ENSG00000167701	8	ENSG00000167701	145730456	rs3757966	8	145744618	A	G	0.459245	-0.0207213	0.00794588	0.00911	-0.268763	0.0312393	7.74e-18	0.0770986	0.030893	0.0126	0.199	20	0.0176
cg17554194	6	HLA-B;HLA-B	31324972	ENSG00000204209	6	ENSG00000204209	33291690	rs141684647	6	32507289	T	C	0.365805	0.0447402	0.0171221	0.00898	-0.267721	0.0320324	6.39e-17	-0.167115	0.067008	0.0126	0.234	20	0.0176
cg17554194_1972	6	HLA-B;HLA-B	31324972	ENSG00000204209	6	ENSG00000204209	33291690	rs141684647	6	32507289	T	C	0.365805	0.0447402	0.0171221	0.00898	-0.267721	0.0320324	6.39e-17	-0.167115	0.067008	0.0126	0.234	20	0.0176
cg17554194_1973	6	HLA-B;HLA-B	31324972	ENSG00000204209	6	ENSG00000204209	33291690	rs141684647	6	32507289	T	C	0.365805	0.0447402	0.0171221	0.00898	-0.267721	0.0320324	6.39e-17	-0.167115	0.067008	0.0126	0.234	20	0.0176
cg17554194_1974	6	HLA-B;HLA-B	31324972	ENSG00000204209	6	ENSG00000204209	33291690	rs141684647	6	32507289	T	C	0.365805	0.0447402	0.0171221	0.00898	-0.267721	0.0320324	6.39e-17	-0.167115	0.067008	0.0126	0.234	20	0.0176
cg17554194_1975	6	HLA-B;HLA-B	31324972	ENSG00000204209	6	ENSG00000204209	33291690	rs141684647	6	32507289	T	C	0.365805	0.0447402	0.0171221	0.00898	-0.267721	0.0320324	6.39e-17	-0.167115	0.067008	0.0126	0.234	20	0.0176
cg17554194_1976	6	HLA-B;HLA-B	31324972	ENSG00000204209	6	ENSG00000204209	33291690	rs141684647	6	32507289	T	C	0.365805	0.0447402	0.0171221	0.00898	-0.267721	0.0320324	6.39e-17	-0.167115	0.067008	0.0126	0.234	20	0.0175
cg22083602	19	GRAMD1A;GRAMD1A	35512707	ENSG00000089351	19	ENSG00000089351	35501531	rs189068964	19	35207524	A	C	0.0109344	-0.0953234	0.0340319	0.00509	-0.713144	0.130509	4.65e-08	0.133666	0.0536252	0.0127	0.455	7	0.0176
cg24768164	12	ACADS	121163261	ENSG00000111775	12	ENSG00000111775	120877219	rs3021337	12	121163261	T	C	0.310139	0.0482264	0.0193137	0.0125	-1.08118	0.0263934	0	-0.0446054	0.0178967	0.0127	0.171	20	0.0176
cg19678392	7	PON1;PON1	94953810	ENSG00000004799	7	ENSG00000004799	95219307	rs705379	7	94953895	A	G	0.487078	-0.0200484	0.00803738	0.0126	1.11879	0.022429	0	-0.0179197	0.00719297	0.0127	0.0759	20	0.0176
cg17330251	7	PON1	94953956	ENSG00000004799	7	ENSG00000004799	95219307	rs705379	7	94953895	A	G	0.487078	-0.0200484	0.00803738	0.0126	1.09449	0.023333	0	-0.0183176	0.00735387	0.0127	0.127	20	0.0176
cg21856205	7	PON1;PON1	94953877	ENSG00000004799	7	ENSG00000004799	95219307	rs705379	7	94953895	A	G	0.487078	-0.0200484	0.00803738	0.0126	1.084	0.0235842	0	-0.0184949	0.00742547	0.0127	0.131	20	0.0176
cg01874867	7	PON1	94954059	ENSG00000004799	7	ENSG00000004799	95219307	rs705379	7	94953895	A	G	0.487078	-0.0200484	0.00803738	0.0126	1.04769	0.0244809	0	-0.0191358	0.00768454	0.0128	0.0705	20	0.0177
cg21721566	12	ACADS	121163144	ENSG00000111775	12	ENSG00000111775	120877219	rs3021337	12	121163261	T	C	0.310139	0.0482264	0.0193137	0.0125	0.945147	0.0286737	2.83e-238	0.0510253	0.0204932	0.0128	0.1	20	0.0177
cg20119798	7	PON1	94954144	ENSG00000004799	7	ENSG00000004799	95219307	rs705379	7	94953895	A	G	0.487078	-0.0200484	0.00803738	0.0126	0.927858	0.0270374	4.29e-258	-0.0216072	0.00868515	0.0129	0.0729	20	0.0178
cg04155289	7	PON1	94953770	ENSG00000004799	7	ENSG00000004799	95219307	rs705379	7	94953895	A	G	0.487078	-0.0200484	0.00803738	0.0126	0.905649	0.0275875	2.33e-236	-0.0221371	0.0089003	0.0129	0.159	20	0.0178
cg07404485	7	PON1	94953653	ENSG00000004799	7	ENSG00000004799	95219307	rs705379	7	94953895	A	G	0.487078	-0.0200484	0.00803738	0.0126	0.869128	0.0281542	2.99e-209	-0.0230673	0.00927777	0.0129	0.0783	20	0.0178
cg04582374	19	VMAC;NDUFA11	5904794	ENSG00000125730	19	ENSG00000125730	6704144	rs543519	19	5906395	A	T	0.0894632	0.044045	0.0174782	0.0117	0.912326	0.0604589	1.88e-51	0.0482777	0.0194231	0.0129	0.139	20	0.0178
cg04582374_7021	19	VMAC;NDUFA11	5904794	ENSG00000125730	19	ENSG00000125730	6704144	rs543519	19	5906395	A	T	0.0894632	0.044045	0.0174782	0.0117	0.912326	0.0604589	1.88e-51	0.0482777	0.0194231	0.0129	0.139	20	0.0178
cg04871131	7	PON1	94954202	ENSG00000004799	7	ENSG00000004799	95219307	rs705379	7	94953895	A	G	0.487078	-0.0200484	0.00803738	0.0126	0.836737	0.0286365	1.1e-187	-0.0239603	0.00964056	0.0129	0.0711	20	0.0178
cg17820828	11	KCNQ1;KCNQ1	2813298	ENSG00000130600	11	ENSG00000130600	2019553	rs11023999	11	2778083	A	G	0.27833	0.0252938	0.0101354	0.0126	-0.828686	0.0321084	7.03e-147	-0.0305228	0.0122877	0.013	0.217	20	0.0179
cg17820828_4975	11	KCNQ1;KCNQ1	2813298	ENSG00000130600	11	ENSG00000130600	2019553	rs11023999	11	2778083	A	G	0.27833	0.0252938	0.0101354	0.0126	-0.828686	0.0321084	7.03e-147	-0.0305228	0.0122877	0.013	0.217	20	0.0179
cg04610028	19	RAB11B	8464538	ENSG00000167772	19	ENSG00000167772	8433715	rs2913969	19	8465303	T	C	0.284294	-0.0228101	0.00918208	0.013	-1.4521	0.0146583	0	0.0157084	0.0063253	0.013	0.642	20	0.0179
cg14019193	11	BBS1	66278004	ENSG00000173599	11	ENSG00000173599	66670775	rs10896126	11	66292908	G	A	0.308151	-0.0227878	0.00885512	0.0101	0.327013	0.0346777	4.1e-21	-0.0696846	0.028069	0.013	0.167	20	0.0179
cg11203905	1	LMNA;LMNA;LMNA	156107559	ENSG00000177628	1	ENSG00000177628	155209446	rs4641	1	156107534	T	C	0.224652	0.0423057	0.0159044	0.00781	0.248221	0.0362671	7.69e-12	0.170436	0.0687425	0.0132	0.754	3	0.018
cg11902380	12	MIR1228;LRP1	57588031	ENSG00000111012	12	ENSG00000111012	58158575	rs7487148	12	57611437	A	G	0.0119284	-0.0746632	0.0298677	0.0124	-2.02707	0.1055	2.83e-82	0.0368331	0.0148586	0.0132	0.706	6	0.018
cg06850651	11	KCNQ1;KCNQ1	2785580	ENSG00000130600	11	ENSG00000130600	2019553	rs4430486	11	2785391	G	C	0.153082	0.0314659	0.0125884	0.0124	-0.787923	0.0414764	1.81e-80	-0.0399353	0.0161144	0.0132	0.588	20	0.0181
cg06850651_4969	11	KCNQ1;KCNQ1	2785580	ENSG00000130600	11	ENSG00000130600	2019553	rs4430486	11	2785391	G	C	0.153082	0.0314659	0.0125884	0.0124	-0.787923	0.0414764	1.81e-80	-0.0399353	0.0161144	0.0132	0.588	20	0.0181
cg04515572	16	TSC2;TSC2;TSC2	2107413	ENSG00000103197	16	ENSG00000103197	2118091	rs45477195	16	2115481	T	C	0.100398	0.0438558	0.0171822	0.0107	-0.59315	0.0573857	4.83e-25	-0.0739371	0.0298378	0.0132	0.0522	20	0.0181
cg07583420	11	INS-IGF2;IGF2;IGF2;IGF2	2158555	ENSG00000117984	11	ENSG00000117984	1779602	rs11042751	11	2149864	C	T	0.218688	0.0333109	0.0128613	0.0096	0.324902	0.0382243	1.9e-17	0.102526	0.0413822	0.0132	0.589	12	0.0181
cg07452625	16	SPG7;SPG7	89598568	ENSG00000198931	16	ENSG00000198931	88877049	rs463701	16	89598760	G	A	0.487078	-0.0199421	0.00798002	0.0125	-0.546159	0.0319013	1.05e-65	0.0365133	0.014766	0.0134	0.337	20	0.0182
cg00088885	4	SPP1;SPP1;SPP1	88896634	ENSG00000163644	4	ENSG00000163644	89194618	rs2853749	4	88897814	T	C	0.33499	0.0327046	0.012939	0.0115	0.413552	0.0351915	6.94e-32	0.0790821	0.032003	0.0135	0.187	20	0.0183
cg04439458	5	SIL1;SIL1	138467593	ENSG00000131495	5	ENSG00000131495	140022847	rs264356	5	139323547	G	A	0.0984095	-0.0438431	0.0164453	0.00768	-0.309768	0.0470757	4.7e-11	0.141535	0.0572808	0.0135	0.852	9	0.0183
cg09336589	17	DLG4;DLG4	7107939	ENSG00000179477	17	ENSG00000179477	7983487	rs929229	17	7105399	A	G	0.357853	0.0210199	0.00846759	0.0131	-0.693195	0.0317354	9.06e-106	-0.0303233	0.0122939	0.0136	0.397	20	0.0185
cg20294304	6	HMGA1;HMGA1;HMGA1;HMGA1;HMGA1	34203153	ENSG00000112033	6	ENSG00000112033	35353151	rs4713781	6	34400318	A	G	0.0427435	0.0469856	0.0173763	0.00685	0.470571	0.0794166	3.12e-09	0.099848	0.0405893	0.0139	0.532	8	0.0188
cg07809369	7	PON1	94954455	ENSG00000004799	7	ENSG00000004799	95219307	rs705379	7	94953895	A	G	0.487078	-0.0200484	0.00803738	0.0126	0.471781	0.0318214	9.96e-50	-0.0424952	0.0172757	0.0139	0.201	20	0.0188
cg07284339	11	OSBPL5;OSBPL5;OSBPL5	3186823	ENSG00000053918	11	ENSG00000053918	2668126	rs4758471	11	3170866	A	G	0.434394	-0.0231026	0.00927963	0.0128	-0.473398	0.0318623	6.21e-50	0.0488016	0.0198755	0.0141	0.245	20	0.019
cg03870138	16	CYBA	88717850	ENSG00000197912	16	ENSG00000197912	89590750	rs3794624	16	88717074	A	G	0.318091	-0.0268544	0.0104851	0.0104	0.28261	0.032955	9.85e-18	-0.0950227	0.0387202	0.0141	0.47	12	0.019
cg09265054	8	GPT	145728138	ENSG00000167701	8	ENSG00000167701	145730456	rs11774212	8	145686505	C	T	0.501988	-0.0221446	0.00833632	0.0079	-0.204339	0.0319721	1.65e-10	0.108372	0.0441801	0.0142	0.331	20	0.0191
cg01555408	8	TRIB1	126442060	ENSG00000104549	8	ENSG00000104549	126022632	rs4871594	8	126442065	G	C	0.475149	0.0203349	0.00815613	0.0127	-0.43372	0.0329317	1.3e-39	-0.0468848	0.0191391	0.0143	0.207	12	0.0193
cg24226590	11	OSBPL5;OSBPL5;OSBPL5	3186977	ENSG00000053918	11	ENSG00000053918	2668126	rs7942908	11	3179253	A	G	0.329026	0.0237673	0.00950539	0.0124	0.406301	0.03345	5.99e-34	0.0584967	0.0238855	0.0143	0.41	20	0.0193
cg03286774	16	SPG7;SPG7	89590357	ENSG00000198931	16	ENSG00000198931	88877049	rs3803677	16	89595723	A	G	0.49006	-0.0201964	0.00798717	0.0115	-0.325184	0.0331245	9.51e-23	0.0621075	0.0253637	0.0143	0.142	20	0.0193
cg23903244	11	KCNQ1;KCNQ1	2812987	ENSG00000130600	11	ENSG00000130600	2019553	rs11023999	11	2778083	A	G	0.27833	0.0252938	0.0101354	0.0126	-0.436955	0.0348141	3.92e-36	-0.0578866	0.0236495	0.0144	0.369	20	0.0193
cg23903244_4971	11	KCNQ1;KCNQ1	2812987	ENSG00000130600	11	ENSG00000130600	2019553	rs11023999	11	2778083	A	G	0.27833	0.0252938	0.0101354	0.0126	-0.436955	0.0348141	3.92e-36	-0.0578866	0.0236495	0.0144	0.369	20	0.0193
cg12907477	18	MIR122	56117327	ENSG00000066926	18	ENSG00000066926	55234759	rs4940703	18	56115386	A	G	0.254473	0.0240058	0.00939635	0.0106	-0.329791	0.0386473	1.42e-17	-0.0727909	0.0297413	0.0144	0.666	19	0.0193
cg05956518	16	LMF1	1021780	ENSG00000007541	16	ENSG00000007541	625565	rs11248961	16	1034494	C	T	0.436382	0.0203335	0.00806884	0.0117	-0.339383	0.0331457	1.32e-24	-0.0599131	0.0244845	0.0144	0.111	20	0.0193
cg26521092	6	DAXX;DAXX;DAXX;DAXX	33290857	ENSG00000204305	6	ENSG00000204305	32150423	rs378352	6	32974934	A	G	0.224652	-0.0377534	0.0143593	0.00856	0.248942	0.0374456	2.97e-11	-0.151656	0.0620283	0.0145	0.504	5	0.0194
cg26521092_3533	6	DAXX;DAXX;DAXX;DAXX	33290857	ENSG00000204305	6	ENSG00000204305	32150423	rs378352	6	32974934	A	G	0.224652	-0.0377534	0.0143593	0.00856	0.248942	0.0374456	2.97e-11	-0.151656	0.0620283	0.0145	0.504	5	0.0194
cg26521092_3534	6	DAXX;DAXX;DAXX;DAXX	33290857	ENSG00000204305	6	ENSG00000204305	32150423	rs378352	6	32974934	A	G	0.224652	-0.0377534	0.0143593	0.00856	0.248942	0.0374456	2.97e-11	-0.151656	0.0620283	0.0145	0.504	5	0.0194
cg26521092_3535	6	DAXX;DAXX;DAXX;DAXX	33290857	ENSG00000204305	6	ENSG00000204305	32150423	rs378352	6	32974934	A	G	0.224652	-0.0377534	0.0143593	0.00856	0.248942	0.0374456	2.97e-11	-0.151656	0.0620283	0.0145	0.504	5	0.0194
cg26521092_3536	6	DAXX;DAXX;DAXX;DAXX	33290857	ENSG00000204305	6	ENSG00000204305	32150423	rs378352	6	32974934	A	G	0.224652	-0.0377534	0.0143593	0.00856	0.248942	0.0374456	2.97e-11	-0.151656	0.0620283	0.0145	0.504	5	0.0194
cg26521092_3537	6	DAXX;DAXX;DAXX;DAXX	33290857	ENSG00000204305	6	ENSG00000204305	32150423	rs378352	6	32974934	A	G	0.224652	-0.0377534	0.0143593	0.00856	0.248942	0.0374456	2.97e-11	-0.151656	0.0620283	0.0145	0.504	5	0.0194
cg19013222	6	VARS2;VARS2;VARS2	30883526	ENSG00000204444	6	ENSG00000204444	31623090	rs1793889	6	31222181	A	G	0.284294	-0.052684	0.0196567	0.00736	0.200624	0.0342467	4.68e-09	-0.262601	0.107745	0.0148	0.0861	16	0.0198
cg19013222_1846	6	VARS2;VARS2;VARS2	30883526	ENSG00000204444	6	ENSG00000204444	31623090	rs1793889	6	31222181	A	G	0.284294	-0.052684	0.0196567	0.00736	0.200624	0.0342467	4.68e-09	-0.262601	0.107745	0.0148	0.0861	16	0.0198
cg19013222_1847	6	VARS2;VARS2;VARS2	30883526	ENSG00000204444	6	ENSG00000204444	31623090	rs1793889	6	31222181	A	G	0.284294	-0.052684	0.0196567	0.00736	0.200624	0.0342467	4.68e-09	-0.262601	0.107745	0.0148	0.0861	16	0.0198
cg19013222_1848	6	VARS2;VARS2;VARS2	30883526	ENSG00000204444	6	ENSG00000204444	31623090	rs1793889	6	31222181	A	G	0.284294	-0.052684	0.0196567	0.00736	0.200624	0.0342467	4.68e-09	-0.262601	0.107745	0.0148	0.0861	16	0.0197
cg19013222_1849	6	VARS2;VARS2;VARS2	30883526	ENSG00000204444	6	ENSG00000204444	31623090	rs1793889	6	31222181	A	G	0.284294	-0.052684	0.0196567	0.00736	0.200624	0.0342467	4.68e-09	-0.262601	0.107745	0.0148	0.0861	16	0.0197
cg19013222_1850	6	VARS2;VARS2;VARS2	30883526	ENSG00000204444	6	ENSG00000204444	31623090	rs1793889	6	31222181	A	G	0.284294	-0.052684	0.0196567	0.00736	0.200624	0.0342467	4.68e-09	-0.262601	0.107745	0.0148	0.0861	16	0.0197
cg16606731	6	SYNE1;SYNE1	152958649	ENSG00000091831	6	ENSG00000091831	152214290	rs9397538	6	152965136	C	T	0.423459	0.0215304	0.00881528	0.0146	-0.855463	0.029516	1.08e-184	-0.0251682	0.0103412	0.0149	0.324	20	0.0199
cg09797446	5	PROP1	177419382	ENSG00000160867	5	ENSG00000160867	176519516	rs4604209	5	177419356	T	C	0.260437	0.0222588	0.00897097	0.0131	0.438797	0.0357969	1.52e-34	0.0507268	0.0208591	0.015	0.774	17	0.02
cg09797446_1596	5	PROP1	177419382	ENSG00000160867	5	ENSG00000160867	176519516	rs4604209	5	177419356	T	C	0.260437	0.0222588	0.00897097	0.0131	0.438797	0.0357969	1.52e-34	0.0507268	0.0208591	0.015	0.774	17	0.02
cg09797446_1597	5	PROP1	177419382	ENSG00000160867	5	ENSG00000160867	176519516	rs4604209	5	177419356	T	C	0.260437	0.0222588	0.00897097	0.0131	0.438797	0.0357969	1.52e-34	0.0507268	0.0208591	0.015	0.774	17	0.02
cg20345446	11	OSBPL5;OSBPL5;OSBPL5	3186804	ENSG00000053918	11	ENSG00000053918	2668126	rs4758471	11	3170866	A	G	0.434394	-0.0231026	0.00927963	0.0128	-0.363132	0.0320668	9.96e-30	0.0636203	0.0261647	0.015	0.248	20	0.02
cg03415253	6	SYNE1;SYNE1;SYNE1	152958462	ENSG00000091831	6	ENSG00000091831	152214290	rs9397538	6	152965136	C	T	0.423459	0.0215304	0.00881528	0.0146	-0.775428	0.0306128	1.48e-141	-0.0277659	0.011421	0.0151	0.259	20	0.02
cg20231299	19	FUT2;FUT2	49202858	ENSG00000176920	19	ENSG00000176920	49204217	rs16982241	19	49202859	A	G	0.163022	0.0310352	0.0127864	0.0152	-1.97806	0.0237859	0	-0.0156897	0.00646687	0.0153	0.082	20	0.0202
cg22854549	19	VMAC;NDUFA11	5904785	ENSG00000125730	19	ENSG00000125730	6704144	rs34366264	19	5907915	T	C	0.0894632	0.0431112	0.0174511	0.0135	-0.77128	0.0606121	4.3e-37	-0.0558957	0.0230486	0.0153	0.156	20	0.0202
cg22854549_7019	19	VMAC;NDUFA11	5904785	ENSG00000125730	19	ENSG00000125730	6704144	rs34366264	19	5907915	T	C	0.0894632	0.0431112	0.0174511	0.0135	-0.77128	0.0606121	4.3e-37	-0.0558957	0.0230486	0.0153	0.156	20	0.0202
cg16251777	6	SYNE1;SYNE1	152958864	ENSG00000091831	6	ENSG00000091831	152214290	rs9397538	6	152965136	C	T	0.423459	0.0215304	0.00881528	0.0146	-0.644683	0.0319143	9.7e-91	-0.0333969	0.0137734	0.0153	0.314	20	0.0202
cg21752270	11	KCNQ1;KCNQ1	2813528	ENSG00000130600	11	ENSG00000130600	2019553	rs11023999	11	2778083	A	G	0.27833	0.0252938	0.0101354	0.0126	-0.364601	0.0355794	1.21e-24	-0.069374	0.028611	0.0153	0.57	20	0.0202
cg21752270_4977	11	KCNQ1;KCNQ1	2813528	ENSG00000130600	11	ENSG00000130600	2019553	rs11023999	11	2778083	A	G	0.27833	0.0252938	0.0101354	0.0126	-0.364601	0.0355794	1.21e-24	-0.069374	0.028611	0.0153	0.57	20	0.0202
cg10294363	12	SCNN1A;SCNN1A;SCNN1A	6480192	ENSG00000111640	12	ENSG00000111640	6645315	rs3759324	12	6485661	C	T	0.212724	-0.0317596	0.0127069	0.0124	-0.36386	0.0368575	5.5e-23	0.0872852	0.0360243	0.0154	0.343	3	0.0203
cg06519434	3	SCN5A;SCN5A;SCN5A;SCN5A;SCN5A;SCN5A	38664257	ENSG00000187091	3	ENSG00000187091	38060120	rs78615060	3	38664717	G	A	0.209742	-0.025792	0.00993451	0.00943	-0.259188	0.0390505	3.2e-11	0.0995107	0.0411573	0.0156	0.661	9	0.0206
cg19728223	11	KCNQ1;KCNQ1	2813121	ENSG00000130600	11	ENSG00000130600	2019553	rs11023999	11	2778083	A	G	0.27833	0.0252938	0.0101354	0.0126	-0.34191	0.0354656	5.39e-22	-0.073978	0.0306205	0.0157	0.19	20	0.0207
cg19728223_4973	11	KCNQ1;KCNQ1	2813121	ENSG00000130600	11	ENSG00000130600	2019553	rs11023999	11	2778083	A	G	0.27833	0.0252938	0.0101354	0.0126	-0.34191	0.0354656	5.39e-22	-0.073978	0.0306205	0.0157	0.19	20	0.0206
cg01515074	12	LRP1	57585135	ENSG00000170581	12	ENSG00000170581	56744660	rs1800168	12	57592557	C	T	0.313121	0.0211284	0.00845473	0.0125	0.319449	0.0349253	5.87e-20	0.0661401	0.0274367	0.0159	0.64	14	0.0209
cg17895730	17	PYY	42079379	ENSG00000131095	17	ENSG00000131095	42988340	rs860354	17	42110044	T	A	0.355865	0.0206539	0.00842192	0.0142	-0.447168	0.0344422	1.52e-38	-0.0461883	0.019167	0.016	0.52	20	0.021
cg13624418	19	LONP1	5701986	ENSG00000125656	19	ENSG00000125656	6365191	rs78735685	19	5701987	A	G	0.241551	-0.0230836	0.00956319	0.0158	-1.15931	0.0284131	0	0.0199115	0.00826346	0.016	0.268	20	0.021
cg15717558	8	TATDN1;TATDN1;TATDN1;NDUFB9	125550858	ENSG00000104549	8	ENSG00000104549	126022632	rs7812911	8	125461287	C	T	0.49503	-0.020243	0.00799804	0.0114	0.235876	0.0303293	7.42e-15	-0.0858207	0.0356582	0.0161	0.104	10	0.0211
cg11950754	1	LRP8;LRP8;LRP8;LRP8	53782077	ENSG00000157184	1	ENSG00000157184	53670985	rs1288519	1	53786149	G	T	0.326044	0.0210339	0.00855107	0.0139	0.400851	0.0344851	3.12e-31	0.0524732	0.0218047	0.0161	0.526	19	0.0211
cg23233589	6	SYNE1;SYNE1	152958624	ENSG00000091831	6	ENSG00000091831	152214290	rs1110227	6	152962280	T	C	0.423459	0.0212938	0.00881512	0.0157	-0.782444	0.0303345	1.04e-146	-0.0272145	0.0113154	0.0162	0.316	20	0.0212
cg04357082	16	LMF1	980022	ENSG00000007541	16	ENSG00000007541	625565	rs4984720	16	981861	G	A	0.337972	0.0202225	0.00831995	0.0151	0.52257	0.0331592	5.92e-56	0.0386981	0.0161095	0.0163	0.172	20	0.0214
cg13046440	15	UBE3A	25684837	ENSG00000114062	15	ENSG00000114062	25633254	rs4906714	15	25722931	A	G	0.456262	0.0201744	0.00803503	0.012	-0.265568	0.0326343	4.03e-16	-0.0759668	0.0316634	0.0164	0.0971	14	0.0215
cg02802420	16	PDF;COG8	69363236	ENSG00000213380	16	ENSG00000213380	69363806	rs1424114	16	69224615	T	C	0.343936	0.0236866	0.00917021	0.00979	0.219978	0.0340873	1.09e-10	0.107677	0.0449021	0.0165	0.882	8	0.0216
cg09996840	17	SLC25A10	79680718	ENSG00000169710	17	ENSG00000169710	80046211	rs6565624	17	79677750	C	T	0.270378	0.0356037	0.0148151	0.0163	1.08327	0.0329103	1.3e-237	0.0328669	0.0137127	0.0165	0.437	20	0.0216
cg27386529	3	SCAP	47517807	ENSG00000067560	3	ENSG00000067560	49423504	rs115744844	3	48632756	C	A	0.028827	-0.0915996	0.0372871	0.014	-1.43635	0.131873	1.26e-27	0.0637725	0.0266117	0.0166	0.113	13	0.0216
cg00018229	1	TTC13;ARV1;TTC13	231113419	ENSG00000135775	1	ENSG00000135775	230803981	rs11122172	1	231111477	G	C	0.437376	-0.0197644	0.00806051	0.0142	-0.366775	0.0325462	1.86e-29	0.0538869	0.0224909	0.0166	0.361	20	0.0217
cg23065768	11	KCNJ11	17411712	ENSG00000011405	11	ENSG00000011405	17164403	rs8192690	11	17414570	T	C	0.0526839	0.0473007	0.0183678	0.01	-0.472969	0.0730235	9.36e-11	-0.100008	0.041792	0.0167	0.155	3	0.0218
cg27203309	17	ALDH3A2;ALDH3A2	19550687	ENSG00000072210	17	ENSG00000072210	19566180	rs115284473	17	19601475	A	G	0.0129225	0.161592	0.0627591	0.01	-0.836721	0.130721	1.55e-10	-0.193125	0.0808471	0.0169	0.369	3	0.022
cg26868097	16	MBTPS1	84118667	ENSG00000103150	16	ENSG00000103150	83941259	rs12920129	16	84209354	A	T	0.336978	-0.0202822	0.00836516	0.0153	-0.462929	0.0334722	1.67e-43	-1.53464	0.0183456	0.0169	0.384	20	0.022
cg07586863	6	SYNE1;SYNE1;SYNE1	152640109	ENSG00000091831	6	ENSG00000091831	152214290	rs79263161	6	152649416	C	T	0.0308151	0.0592579	0.0247527	0.0167	-2.62272	0.0862204	3.1e-203	-0.022594	0.00946696	0.017	0.528	17	0.0221
cg13150534	17	SLC25A10	79680935	ENSG00000169710	17	ENSG00000169710	80046211	rs6565624	17	79677750	C	T	0.270378	0.0356037	0.0148151	0.0163	0.662617	0.037991	4e-68	0.053732	0.0225698	0.0173	0.551	20	0.0224
cg23851026	2	LCT	136556271	ENSG00000121966	2	ENSG00000121966	136873827	rs3769013	2	136556182	T	C	0.220676	-0.026993	0.0112706	0.0166	1.08387	0.0497048	2.03e-105	-0.0249043	0.010461	0.0173	0.531	20	0.0224
cg01953390	7	PGAM2	44105764	ENSG00000015520	7	ENSG00000015520	44566524	rs62458734	7	44064906	G	A	0.285288	-0.0255709	0.0101577	0.0118	0.266009	0.0364437	2.9e-13	-0.0961281	0.0403927	0.0173	0.593	15	0.0225
cg27516584	16	CYBA	88712750	ENSG00000197912	16	ENSG00000197912	89590750	rs4673	16	88713236	A	G	0.341948	0.0239465	0.00986506	0.0152	-0.406388	0.0338041	2.73e-33	-0.0589251	0.0247649	0.0173	0.282	20	0.0225
cg10324224	1	TTC13;TTC13;ARV1	231115997	ENSG00000135775	1	ENSG00000135775	230803981	rs10864645	1	231115887	C	A	0.429423	-0.0191824	0.00805847	0.0173	0.880957	0.0282632	2.74e-213	-0.0217745	0.00917404	0.0176	0.601	20	0.0228
cg00000658	9	MAN1B1	139997924	ENSG00000148384	9	ENSG00000148384	139328672	rs4880091	9	140002989	T	C	0.243539	0.0263371	0.0110031	0.0167	-0.634357	0.0349543	1.33e-73	-0.0415177	0.0174955	0.0176	0.0995	20	0.0228
cg11322849	11	INS;INS-IGF2;INS-IGF2	2182783	ENSG00000053918	11	ENSG00000053918	2668126	rs11602347	11	2176852	G	C	0.389662	-0.0225055	0.00924781	0.0149	0.339686	0.0325374	1.63e-25	-0.0662537	0.0279545	0.0178	0.354	20	0.023
cg16556078	6	TNXB	32028926	ENSG00000168477	6	ENSG00000168477	32046021	rs147168394	6	32434133	A	G	0.0109344	-0.595953	0.230632	0.00977	-0.851537	0.145562	4.92e-09	0.699856	0.296087	0.0181	0.457	9	0.0234
cg16556078_2481	6	TNXB	32028926	ENSG00000168477	6	ENSG00000168477	32046021	rs147168394	6	32434133	A	G	0.0109344	-0.595953	0.230632	0.00977	-0.851537	0.145562	4.92e-09	0.699856	0.296087	0.0181	0.457	9	0.0234
cg16556078_2482	6	TNXB	32028926	ENSG00000168477	6	ENSG00000168477	32046021	rs147168394	6	32434133	A	G	0.0109344	-0.595953	0.230632	0.00977	-0.851537	0.145562	4.92e-09	0.699856	0.296087	0.0181	0.457	9	0.0234
cg16556078_2483	6	TNXB	32028926	ENSG00000168477	6	ENSG00000168477	32046021	rs147168394	6	32434133	A	G	0.0109344	-0.595953	0.230632	0.00977	-0.851537	0.145562	4.92e-09	0.699856	0.296087	0.0181	0.457	9	0.0234
cg16556078_2484	6	TNXB	32028926	ENSG00000168477	6	ENSG00000168477	32046021	rs147168394	6	32434133	A	G	0.0109344	-0.595953	0.230632	0.00977	-0.851537	0.145562	4.92e-09	0.699856	0.296087	0.0181	0.457	9	0.0234
cg16556078_2485	6	TNXB	32028926	ENSG00000168477	6	ENSG00000168477	32046021	rs147168394	6	32434133	A	G	0.0109344	-0.595953	0.230632	0.00977	-0.851537	0.145562	4.92e-09	0.699856	0.296087	0.0181	0.457	9	0.0234
cg16556078_2486	6	TNXB	32028926	ENSG00000168477	6	ENSG00000168477	32046021	rs147168394	6	32434133	A	G	0.0109344	-0.595953	0.230632	0.00977	-0.851537	0.145562	4.92e-09	0.699856	0.296087	0.0181	0.457	9	0.0233
cg16556078_2487	6	TNXB	32028926	ENSG00000168477	6	ENSG00000168477	32046021	rs147168394	6	32434133	A	G	0.0109344	-0.595953	0.230632	0.00977	-0.851537	0.145562	4.92e-09	0.699856	0.296087	0.0181	0.457	9	0.0233
cg17737967	19	MAN2B1	12758716	ENSG00000141837	19	ENSG00000141837	13526030	rs17476839	19	12762783	T	C	0.293241	0.0207725	0.008521	0.0148	-0.334121	0.0346255	4.94e-22	-0.0621706	0.026304	0.0181	0.637	20	0.0233
cg02470080	8	EXT1	118849022	ENSG00000182197	8	ENSG00000182197	118965410	rs13281310	8	118823689	G	C	0.0308151	-0.115093	0.0467441	0.0138	0.670837	0.0802896	6.53e-17	-0.171567	0.0726428	0.0182	0.344	4	0.0234
cg05215748	17	ALOX12	6898738	ENSG00000072778	17	ENSG00000072778	7124518	rs35151234	17	6896349	C	G	0.403579	-0.0195347	0.00817214	0.0168	-0.489962	0.0322486	3.92e-52	0.0398698	0.0168843	0.0182	0.211	20	0.0234
cg15209419	1	CHIT1	203186092	ENSG00000133063	1	ENSG00000133063	203212362	rs75817730	1	203172744	T	C	0.120278	-0.0333623	0.0131182	0.011	-0.32285	0.0509863	2.42e-10	0.103337	0.0437874	0.0183	0.953	3	0.0235
cg00693253	12	LRP1	57559808	ENSG00000170581	12	ENSG00000170581	56744660	rs1800181	12	57578288	T	C	0.312127	0.0200457	0.00848028	0.0181	-1.01034	0.0287648	2.88e-270	-0.0198405	0.00841248	0.0184	0.542	20	0.0236
cg09243909	16	FTO	53871485	ENSG00000103494	16	ENSG00000103494	53684722	rs72805646	16	53881965	A	C	0.137177	0.0310384	0.0127426	0.0149	-0.440032	0.046745	4.8e-21	-0.0705368	0.0299121	0.0184	0.689	11	0.0236
cg26313301	19	LDLR	11219615	ENSG00000090339	19	ENSG00000090339	10389401	rs892116	19	11221180	A	G	0.422465	-0.0210145	0.00875384	0.0164	-0.398683	0.031767	3.96e-36	0.0527097	0.022355	0.0184	0.103	20	0.0236
cg04762676	11	KCNQ1OT1;KCNQ1;KCNQ1	2722713	ENSG00000053918	11	ENSG00000053918	2668126	rs55786794	11	2723367	T	C	0.0775348	0.0348534	0.0145356	0.0165	-0.782218	0.0609678	1.11e-37	-0.0445572	0.0189043	0.0184	0.0796	20	0.0237
cg04762676_4963	11	KCNQ1OT1;KCNQ1;KCNQ1	2722713	ENSG00000053918	11	ENSG00000053918	2668126	rs55786794	11	2723367	T	C	0.0775348	0.0348534	0.0145356	0.0165	-0.782218	0.0609678	1.11e-37	-0.0445572	0.0189043	0.0184	0.0796	20	0.0237
cg09038676	11	GSTP1	67351608	ENSG00000167792	11	ENSG00000167792	67377164	rs4930444	11	67342580	A	G	0.411531	0.0286181	0.0120457	0.0175	0.537415	0.0309709	1.9e-67	0.0532514	0.0226232	0.0186	0.0711	20	0.0238
cg19258868	12	LRP1	57585184	ENSG00000170581	12	ENSG00000170581	56744660	rs1800165	12	57591226	C	T	0.313121	0.020093	0.00845098	0.0174	-0.545183	0.033391	6.32e-60	-0.0368556	0.0156647	0.0186	0.434	20	0.0238
cg06640241	16	SPG7;SPG7	89574553	ENSG00000198931	16	ENSG00000198931	88877049	rs11640186	16	89602006	C	G	0.5	-0.0189016	0.00798211	0.0179	0.589772	0.0287051	8.37e-94	-0.0320491	0.0136238	0.0187	0.391	20	0.0238
cg13468680	9	NOTCH1	139393050	ENSG00000177239	9	ENSG00000177239	139992507	rs3124593	9	139393175	A	G	0.390656	-0.0244159	0.00942992	0.00962	0.182023	0.032371	1.88e-08	-0.134137	0.0570345	0.0187	0.106	12	0.0239
cg09250146	1	CELSR2	109791946	ENSG00000116337	1	ENSG00000116337	110166699	rs12081530	1	109783860	A	G	0.466203	-0.019337	0.00803834	0.0161	-0.347588	0.0314988	2.59e-28	0.055632	0.0236692	0.0188	0.105	20	0.0239
cg08486397	11	OSBPL5;OSBPL5;OSBPL5	3186792	ENSG00000053918	11	ENSG00000053918	2668126	rs4758471	11	3170866	A	G	0.434394	-0.0231026	0.00927963	0.0128	-0.228648	0.0321968	1.23e-12	0.10104	0.0430065	0.0188	0.0683	20	0.024
cg18089519	11	TALDO1	763339	ENSG00000142082	11	ENSG00000142082	226194	rs77216754	11	766133	C	T	0.0864811	-0.0343989	0.0145956	0.0184	-1.1894	0.0515098	5.73e-118	0.0289212	0.0123352	0.019	0.128	20	0.0243
cg02253236	19	ABCA7	1046996	ENSG00000118046	19	ENSG00000118046	1208917	rs3752237	19	1047161	A	G	0.399602	0.0245366	0.0103784	0.0181	-0.580679	0.0318133	1.97e-74	-0.042255	0.0180222	0.019	0.0577	20	0.0243
cg04140754	12	ATP6V0A2	124196328	ENSG00000158104	12	ENSG00000158104	122289467	rs77251835	12	122887313	G	A	0.0238569	-0.0978944	0.0381655	0.0103	0.469216	0.0819187	1.02e-08	-0.208634	0.0891221	0.0192	0.11	4	0.0245
cg01992590	17	COL1A1	48277042	ENSG00000108821	17	ENSG00000108821	48269821	rs2586494	17	48273155	A	C	0.132207	-0.0293808	0.0123046	0.0169	-0.569133	0.0479245	1.58e-32	0.0516238	0.0220525	0.0192	0.498	11	0.0245
cg03965322	16	LMF1	1009587	ENSG00000007541	16	ENSG00000007541	625565	rs4984720	16	981861	G	A	0.337972	0.0202225	0.00831995	0.0151	-0.287678	0.0335346	9.61e-18	-0.0702955	0.0300595	0.0194	0.0641	20	0.0246
cg12830119	14	CYP46A1	100154292	ENSG00000197119	14	ENSG00000197119	100765166	rs74443382	14	100153871	A	G	0.109344	-0.0323877	0.0128737	0.0119	0.307253	0.048456	2.28e-10	-0.10541	0.0450768	0.0194	0.441	7	0.0246
cg14420108	9	GALT	34647483	ENSG00000165282	9	ENSG00000165282	35092638	rs11575579	9	34659452	T	G	0.0755467	-0.0397507	0.0164817	0.0159	0.622432	0.065479	1.98e-21	-0.0638635	0.0273186	0.0194	0.369	20	0.0247
cg20151207	17	CLTC	57696971	ENSG00000141367	17	ENSG00000141367	57735445	rs28465103	17	57754591	G	A	0.100398	-0.0292486	0.0123328	0.0177	-0.778601	0.0564412	2.74e-43	0.0375656	0.0160721	0.0194	0.55	20	0.0247
cg14675963	2	HDLBP;HDLBP	242167043	ENSG00000142330	2	ENSG00000142330	241541627	rs2013250	2	242139491	C	T	0.200795	0.0239207	0.00960593	0.0128	0.26948	0.0401507	1.92e-11	0.0887661	0.0380206	0.0196	0.262	9	0.0248
cg18397726	14	CHGA	93395464	ENSG00000100604	14	ENSG00000100604	93395531	rs144938064	14	93395465	A	G	0.0188867	-0.0742341	0.0316915	0.0192	-3.53315	0.12357	8.38e-180	0.0210107	0.00899979	0.0196	0.11	10	0.0248
cg18397726_5765	14	CHGA	93395464	ENSG00000100604	14	ENSG00000100604	93395531	rs144938064	14	93395465	A	G	0.0188867	-0.0742341	0.0316915	0.0192	-3.53315	0.12357	8.38e-180	0.0210107	0.00899979	0.0196	0.11	10	0.0248
cg03037684	6	ESR1;ESR1;ESR1;ESR1	152421333	ENSG00000091831	6	ENSG00000091831	152214290	rs9322361	6	152459143	G	A	0.17495	-0.0291937	0.0117888	0.0133	-0.302579	0.0436547	4.17e-12	0.0964828	0.041373	0.0197	0.0791	6	0.0249
cg00439318	16	SPG7;SPG7	89601909	ENSG00000198931	16	ENSG00000198931	88877049	rs382745	16	89603586	G	A	0.486084	-0.0191497	0.00796975	0.0163	-0.313204	0.0333143	5.38e-21	0.0611413	0.0262638	0.0199	0.298	20	0.0251
cg23793500	8	GPT	145728285	ENSG00000167701	8	ENSG00000167701	145730456	rs4251691	8	145737816	T	C	0.454274	-0.0204689	0.00796268	0.0102	-0.16984	0.0311188	4.82e-08	0.120519	0.0518234	0.02	0.207	15	0.0253
cg13914990	12	ACADS	121174878	ENSG00000111775	12	ENSG00000111775	120877219	rs1814851	12	121128633	G	C	0.469185	0.0414037	0.0177151	0.0194	0.677569	0.0304421	9.51e-110	0.0611062	0.0262888	0.0201	0.544	20	0.0254
cg00930194	5	PROP1	177423598	ENSG00000160867	5	ENSG00000160867	176519516	rs4604209	5	177419356	T	C	0.260437	0.0222588	0.00897097	0.0131	-0.234066	0.0354653	4.12e-11	-0.0950961	0.0409456	0.0202	0.449	12	0.0255
cg00930194_1611	5	PROP1	177423598	ENSG00000160867	5	ENSG00000160867	176519516	rs4604209	5	177419356	T	C	0.260437	0.0222588	0.00897097	0.0131	-0.234066	0.0354653	4.12e-11	-0.0950961	0.0409456	0.0202	0.449	12	0.0255
cg00930194_1612	5	PROP1	177423598	ENSG00000160867	5	ENSG00000160867	176519516	rs4604209	5	177419356	T	C	0.260437	0.0222588	0.00897097	0.0131	-0.234066	0.0354653	4.12e-11	-0.0950961	0.0409456	0.0202	0.449	12	0.0254
cg09414264	11	OSBPL5;OSBPL5;OSBPL5	3113709	ENSG00000053918	11	ENSG00000053918	2668126	rs4758473	11	3178560	C	G	0.370775	0.0221373	0.00936355	0.0181	0.392479	0.0327336	4e-33	0.0564038	0.0243168	0.0204	0.531	20	0.0256
cg04608004	1	PIK3CD	9781268	ENSG00000142655	1	ENSG00000142655	10611580	rs12735071	1	9781412	C	G	0.508946	-0.0240065	0.00949023	0.0114	-0.192948	0.0332212	6.32e-09	0.12442	0.0536481	0.0204	0.0796	7	0.0256
cg14767165	6	ACAT2	160183909	ENSG00000197081	6	ENSG00000197081	160462335	rs1475121	6	160179768	A	G	0.244533	-0.0227795	0.00971823	0.0191	0.604718	0.0397552	2.99e-52	-0.0376697	0.0162604	0.0205	0.321	20	0.0258
cg09852920	17	COL1A1	48277216	ENSG00000108821	17	ENSG00000108821	48269821	rs2586494	17	48273155	A	C	0.132207	-0.0293808	0.0123046	0.0169	0.459172	0.0484801	2.76e-21	-0.0639865	0.0276357	0.0206	0.324	10	0.0259
cg15395354	4	ADH1B	100242862	ENSG00000145331	4	ENSG00000145331	100476527	rs12644388	4	100290340	T	A	0.258449	0.0245393	0.0100185	0.0143	0.259309	0.0367587	1.73e-12	0.0946333	0.040898	0.0207	0.818	8	0.026
cg25027788	12	VWF	6167002	ENSG00000067182	12	ENSG00000067182	6444601	rs7967155	12	6163644	A	G	0.292247	-0.021315	0.00902797	0.0182	-0.423761	0.0365773	4.89e-31	0.0502997	0.0217423	0.0207	0.606	20	0.026
cg05881762	15	UBE3A	25684849	ENSG00000114062	15	ENSG00000114062	25633254	rs8027947	15	25721212	G	A	0.460239	0.0189271	0.00799153	0.0179	-0.342533	0.0322906	2.74e-26	-0.0552564	0.0239051	0.0208	0.373	20	0.026
cg27031632	12	LRP1;LRP1	57522318	ENSG00000111012	12	ENSG00000111012	58158575	rs55909821	12	57430321	T	C	0.0606362	0.0426006	0.0178784	0.0172	-0.643411	0.0681999	3.94e-21	-0.0662105	0.0286594	0.0209	0.51	5	0.0261
cg24933157	2	FABP1	88427637	ENSG00000153574	2	ENSG00000153574	89020807	rs12470985	2	88432394	T	G	0.364811	-0.020559	0.00833968	0.0137	0.226316	0.0346324	6.37e-11	-0.0908419	0.0393846	0.0211	0.347	5	0.0263
cg25207224	6	HMGA1;HMGA1;HMGA1;HMGA1;HMGA1;HMGA1	34211189	ENSG00000137288	6	ENSG00000137288	33672424	rs55692303	6	34202879	A	C	0.0298211	-0.121708	0.0498396	0.0146	0.532635	0.0759898	2.4e-12	-0.228502	0.099088	0.0211	0.0802	13	0.0264
cg11363972	11	KCNQ1	2465249	ENSG00000021762	11	ENSG00000021762	3148157	rs12277647	11	2464025	A	C	0.302187	0.0255731	0.0109287	0.0193	-0.467341	0.03467	2.06e-41	-0.0547205	0.0237346	0.0211	0.226	7	0.0264
cg11363972_4887	11	KCNQ1	2465249	ENSG00000021762	11	ENSG00000021762	3148157	rs12277647	11	2464025	A	C	0.302187	0.0255731	0.0109287	0.0193	-0.467341	0.03467	2.06e-41	-0.0547205	0.0237346	0.0211	0.226	7	0.0264
cg09304653	7	AGK	141251275	ENSG00000006530	7	ENSG00000006530	141303016	rs35677302	7	141277218	T	C	0.0168986	-0.0535442	0.0226575	0.0181	-0.953735	0.0922396	4.66e-25	0.0561416	0.0243692	0.0212	0.321	10	0.0265
cg09304653_3947	7	AGK	141251275	ENSG00000006530	7	ENSG00000006530	141303016	rs35677302	7	141277218	T	C	0.0168986	-0.0535442	0.0226575	0.0181	-0.953735	0.0922396	4.66e-25	0.0561416	0.0243692	0.0212	0.321	10	0.0265
cg11208229	11	INS;INS-IGF2;INS-IGF2	2182795	ENSG00000053918	11	ENSG00000053918	2668126	rs11602347	11	2176852	G	C	0.389662	-0.0225055	0.00924781	0.0149	0.232022	0.0324727	8.99e-13	-0.0969971	0.0421059	0.0212	0.281	10	0.0265
cg22068589	11	INS-IGF2;INS-IGF2;INS	2181072	ENSG00000117984	11	ENSG00000117984	1779602	rs3842755	11	2180796	A	C	0.213718	0.0278449	0.0120792	0.0212	-1.33647	0.0250922	0	-0.0208347	0.00904657	0.0213	0.0922	20	0.0265
cg11992736	19	IL12RB1;IL12RB1	18197544	ENSG00000130304	19	ENSG00000130304	17598277	rs436857	19	18197635	A	G	0.180915	-0.0254739	0.0108216	0.0186	0.430287	0.0404628	2.07e-26	-0.0592022	0.0257584	0.0215	0.538	20	0.0267
cg02632643	19	CD320;CD320	8370165	ENSG00000167772	19	ENSG00000167772	8433715	rs2927707	19	8370921	C	T	0.275348	0.0269015	0.0109766	0.0143	-0.228023	0.0345375	4.05e-11	-0.117977	0.0513479	0.0216	0.731	3	0.0267
cg02493798	17	ALOX12	6899577	ENSG00000072778	17	ENSG00000072778	7124518	rs6502999	17	6892639	G	A	0.402584	-0.0188141	0.0081779	0.0214	-0.926011	0.0277424	2.77e-244	0.0203173	0.00885227	0.0217	0.189	20	0.0269
cg14313373	9	SARDH;SARDH	136538372	ENSG00000170835	9	ENSG00000170835	135942306	rs34508494	9	136538310	G	A	0.197813	-0.0248003	0.0104882	0.018	0.361872	0.0388498	1.22e-20	-0.0685335	0.0299024	0.0219	0.313	9	0.0271
cg21279459	6	HLA-B	31324491	ENSG00000204209	6	ENSG00000204209	33291690	rs28383314	6	32587213	T	C	0.338966	0.033634	0.0143331	0.0189	-0.350024	0.0328701	1.77e-26	-0.0960906	0.0419313	0.0219	0.246	20	0.0271
cg21279459_1960	6	HLA-B	31324491	ENSG00000204209	6	ENSG00000204209	33291690	rs28383314	6	32587213	T	C	0.338966	0.033634	0.0143331	0.0189	-0.350024	0.0328701	1.77e-26	-0.0960906	0.0419313	0.0219	0.246	20	0.0271
cg21279459_1961	6	HLA-B	31324491	ENSG00000204209	6	ENSG00000204209	33291690	rs28383314	6	32587213	T	C	0.338966	0.033634	0.0143331	0.0189	-0.350024	0.0328701	1.77e-26	-0.0960906	0.0419313	0.0219	0.246	20	0.0271
cg21279459_1962	6	HLA-B	31324491	ENSG00000204209	6	ENSG00000204209	33291690	rs28383314	6	32587213	T	C	0.338966	0.033634	0.0143331	0.0189	-0.350024	0.0328701	1.77e-26	-0.0960906	0.0419313	0.0219	0.246	20	0.0271
cg21279459_1963	6	HLA-B	31324491	ENSG00000204209	6	ENSG00000204209	33291690	rs28383314	6	32587213	T	C	0.338966	0.033634	0.0143331	0.0189	-0.350024	0.0328701	1.77e-26	-0.0960906	0.0419313	0.0219	0.246	20	0.0271
cg21279459_1964	6	HLA-B	31324491	ENSG00000204209	6	ENSG00000204209	33291690	rs28383314	6	32587213	T	C	0.338966	0.033634	0.0143331	0.0189	-0.350024	0.0328701	1.77e-26	-0.0960906	0.0419313	0.0219	0.246	20	0.0271
cg24079038	11	KCNQ1	2465279	ENSG00000021762	11	ENSG00000021762	3148157	rs12277647	11	2464025	A	C	0.302187	0.0255731	0.0109287	0.0193	-0.392477	0.0352826	9.61e-29	-0.0651583	0.0284549	0.022	0.239	7	0.0271
cg24079038_4889	11	KCNQ1	2465279	ENSG00000021762	11	ENSG00000021762	3148157	rs12277647	11	2464025	A	C	0.302187	0.0255731	0.0109287	0.0193	-0.392477	0.0352826	9.61e-29	-0.0651583	0.0284549	0.022	0.239	7	0.0271
cg25710520	12	ATP6V0A2;ATP6V0A2	124196907	ENSG00000073060	12	ENSG00000073060	125314308	rs4930731	12	124317416	G	A	0.335984	0.0193331	0.00832821	0.0203	-0.447185	0.0332779	3.62e-41	-0.0432329	0.0188995	0.0222	0.143	20	0.0273
cg14110709	9	ADAMTS13;C9orf7;ADAMTS13;C9orf7;ADAMTS13;ADAMTS13	136324375	ENSG00000165699	9	ENSG00000165699	135793377	rs28663225	9	136296231	T	C	0.342942	0.0194429	0.00835392	0.0199	0.415142	0.0341838	6.14e-34	0.0468344	0.0204892	0.0223	0.157	20	0.0274
cg14110709_4405	9	ADAMTS13;C9orf7;ADAMTS13;C9orf7;ADAMTS13;ADAMTS13	136324375	ENSG00000165699	9	ENSG00000165699	135793377	rs28663225	9	136296231	T	C	0.342942	0.0194429	0.00835392	0.0199	0.415142	0.0341838	6.14e-34	0.0468344	0.0204892	0.0223	0.157	20	0.0273
cg06735598	12	ATP6V0A2	124196148	ENSG00000073060	12	ENSG00000073060	125314308	rs4930731	12	124317416	G	A	0.335984	0.0193331	0.00832821	0.0203	-0.431272	0.0330553	6.61e-39	-0.0448281	0.0196141	0.0223	0.249	20	0.0273
cg26706521	6	HLA-B	31325085	ENSG00000204209	6	ENSG00000204209	33291690	rs28383314	6	32587213	T	C	0.338966	0.033634	0.0143331	0.0189	0.335546	0.0334925	1.26e-23	0.100237	0.0438718	0.0223	0.125	20	0.0274
cg26706521_1978	6	HLA-B	31325085	ENSG00000204209	6	ENSG00000204209	33291690	rs28383314	6	32587213	T	C	0.338966	0.033634	0.0143331	0.0189	0.335546	0.0334925	1.26e-23	0.100237	0.0438718	0.0223	0.125	20	0.0274
cg26706521_1979	6	HLA-B	31325085	ENSG00000204209	6	ENSG00000204209	33291690	rs28383314	6	32587213	T	C	0.338966	0.033634	0.0143331	0.0189	0.335546	0.0334925	1.26e-23	0.100237	0.0438718	0.0223	0.125	20	0.0274
cg26706521_1980	6	HLA-B	31325085	ENSG00000204209	6	ENSG00000204209	33291690	rs28383314	6	32587213	T	C	0.338966	0.033634	0.0143331	0.0189	0.335546	0.0334925	1.26e-23	0.100237	0.0438718	0.0223	0.125	20	0.0273
cg26706521_1981	6	HLA-B	31325085	ENSG00000204209	6	ENSG00000204209	33291690	rs28383314	6	32587213	T	C	0.338966	0.033634	0.0143331	0.0189	0.335546	0.0334925	1.26e-23	0.100237	0.0438718	0.0223	0.125	20	0.0273
cg26706521_1982	6	HLA-B	31325085	ENSG00000204209	6	ENSG00000204209	33291690	rs28383314	6	32587213	T	C	0.338966	0.033634	0.0143331	0.0189	0.335546	0.0334925	1.26e-23	0.100237	0.0438718	0.0223	0.125	20	0.0273
cg02852419	16	LMF1	923712	ENSG00000007541	16	ENSG00000007541	625565	rs12448056	16	901174	A	G	0.442346	0.0222248	0.00934365	0.0174	0.261783	0.0322345	4.62e-16	0.0848978	0.0371918	0.0224	0.106	5	0.0274
cg21967668	19	FGF21;FUT1	49259265	ENSG00000105552	19	ENSG00000105552	49306321	rs838133	19	49259529	A	G	0.425447	-0.0213821	0.00878402	0.0149	0.207762	0.0320622	9.17e-11	-0.102916	0.0451639	0.0227	0.252	6	0.0276
cg10268548	6	ACAT2	160184041	ENSG00000197081	6	ENSG00000197081	160462335	rs1475121	6	160179768	A	G	0.244533	-0.0227795	0.00971823	0.0191	0.386439	0.0402622	8.15e-22	-0.0589473	0.0258872	0.0228	0.445	20	0.0277
cg14364472	9	NOTCH1	139394549	ENSG00000177239	9	ENSG00000177239	139992507	rs4880054	9	139394573	G	T	0.457256	0.0216034	0.00946107	0.0224	0.85345	0.0290187	4.05e-190	0.025313	0.011119	0.0228	0.123	20	0.0277
cg07059469	6	ESR1;ESR1;ESR1;ESR1	152421432	ENSG00000091831	6	ENSG00000091831	152214290	rs9322361	6	152459143	G	A	0.17495	-0.0291937	0.0117888	0.0133	-0.25055	0.0435542	8.79e-09	0.116518	0.051226	0.0229	0.112	5	0.0279
cg06760507	1	NDUFS2;ADAMTS4	161168145	ENSG00000162735	1	ENSG00000162735	160251370	rs11576415	1	161182208	G	C	0.10835	-0.0319408	0.0139321	0.0219	-0.889583	0.049943	5.71e-71	0.0359054	0.0157906	0.023	0.717	20	0.0279
cg13791131	11	IGF2AS;INS-IGF2;IGF2;IGF2;IGF2AS	2161892	ENSG00000117984	11	ENSG00000117984	1779602	rs3741212	11	2161858	A	G	0.319085	0.0263275	0.0110666	0.0174	0.259894	0.0336853	1.21e-14	0.101301	0.0445597	0.023	0.903	16	0.0279
cg06049177	8	GSR	30583924	ENSG00000165392	8	ENSG00000165392	30961301	rs8190893	8	30583904	T	C	0.0636183	-0.0405065	0.0173031	0.0192	0.637645	0.067688	4.5e-21	-0.0635252	0.0279613	0.0231	0.204	12	0.028
cg03140624	1	LYST	235931377	ENSG00000116984	1	ENSG00000116984	237012945	rs6429432	1	236107241	A	C	0.10835	-0.0319448	0.0134731	0.0177	0.398968	0.0503431	2.28e-15	-0.0800687	0.035249	0.0231	0.865	8	0.028
cg10425624	14	TTC8;TTC8;TTC8	89291511	ENSG00000054983	14	ENSG00000054983	88382086	rs11159870	14	89280382	C	T	0.436382	-0.0198871	0.00808288	0.0139	0.189683	0.0322138	3.9e-09	-0.104844	0.046183	0.0232	0.424	7	0.0281
cg25011257	11	TH;TH;TH	2193187	ENSG00000053918	11	ENSG00000053918	2668126	rs68037604	11	2212487	T	G	0.262425	-0.022546	0.00974413	0.0207	-0.4221	0.0365194	6.71e-31	0.0534138	0.0235429	0.0233	0.37	20	0.0282
cg12526197	1	GALNT2	230416938	ENSG00000135775	1	ENSG00000135775	230803981	rs4378211	1	230422377	G	A	0.470179	0.018354	0.00795647	0.0211	-0.393314	0.0315745	1.29e-35	-0.046665	0.0205733	0.0233	0.222	20	0.0282
cg06516150	12	ACACB	109592528	ENSG00000139428	12	ENSG00000139428	110002467	rs2268405	12	109589593	G	A	0.192843	-0.0224784	0.00973682	0.021	-0.436719	0.0383337	4.55e-30	0.0514711	0.0227485	0.0237	0.102	20	0.0286
cg03678274	1	LYST;MIR1537	236017128	ENSG00000116984	1	ENSG00000116984	237012945	rs1886654	1	236105910	T	C	0.107356	-0.0311703	0.0134773	0.0207	0.535137	0.0497226	5.18e-27	-0.0582474	0.0257598	0.0237	0.618	20	0.0287
cg14960293	3	SLC33A1	155571198	ENSG00000196549	3	ENSG00000196549	154821705	rs13059611	3	155578879	G	A	0.39662	-0.0193033	0.00819673	0.0185	0.269236	0.033669	1.28e-15	-0.0716965	0.0317372	0.0239	0.203	20	0.0288
cg09300856	17	NAGS	42083686	ENSG00000131095	17	ENSG00000131095	42988340	rs228771	17	42084097	G	C	0.4334	-0.0201458	0.00845325	0.0172	-0.229483	0.0323628	1.33e-12	0.0877877	0.0388608	0.0239	0.448	11	0.0288
cg13677741	1	LYST	236031096	ENSG00000152904	1	ENSG00000152904	235499256	rs3738520	1	236029898	T	C	0.437376	0.0183407	0.00810243	0.0236	-0.820425	0.0291033	7.73e-175	-0.0223551	0.00990768	0.024	0.439	20	0.029
cg26247309	5	PDGFRB	149501835	ENSG00000155846	5	ENSG00000155846	149172223	rs193549	5	149500236	T	C	0.281312	-0.0288331	0.0127761	0.024	1.11395	0.0260685	0	-0.0258837	0.0114852	0.0242	0.734	20	0.0292
cg14947634	10	ABCC2;ABCC2	101542587	ENSG00000107566	10	ENSG00000107566	101928971	rs717620	10	101542578	T	C	0.206759	-0.0244202	0.0101539	0.0162	-0.249479	0.0393954	2.41e-10	0.0978848	0.0435368	0.0246	0.707	9	0.0296
cg03567939	7	PRKAG2;PRKAG2	151506147	ENSG00000055118	7	ENSG00000055118	150658726	rs6464172	7	151506039	A	G	0.457256	-0.0182081	0.00804601	0.0236	0.552741	0.0311721	2.38e-70	-0.0329415	0.0146746	0.0248	0.775	20	0.0298
cg18130058	1	LYST	236026714	ENSG00000116984	1	ENSG00000116984	237012945	rs10927074	1	236103965	T	C	0.106362	-0.0307674	0.0134779	0.0224	0.603258	0.0497063	6.77e-34	-0.0510021	0.0227337	0.0249	0.842	18	0.0299
cg11086642	11	LRP5	68201305	ENSG00000110721	11	ENSG00000110721	67854618	rs56400711	11	68176803	A	G	0.152087	0.0294173	0.0126017	0.0196	-0.338235	0.0420184	8.3e-16	-0.0869731	0.0387922	0.025	0.0708	20	0.03
cg16844661	11	TH;TH;TH	2188244	ENSG00000053918	11	ENSG00000053918	2668126	rs76361611	11	2212584	G	A	0.263419	-0.022085	0.00973424	0.0233	-0.500303	0.0363804	4.96e-43	0.0441433	0.0197197	0.0252	0.374	20	0.0302
cg20511548	11	OSBPL5;OSBPL5;OSBPL5	3178322	ENSG00000053918	11	ENSG00000053918	2668126	rs4262708	11	3178111	G	A	0.359841	0.0210751	0.00939258	0.0248	0.945314	0.0289402	5.01e-234	0.0222943	0.00995935	0.0252	0.247	20	0.0302
cg03169557	16	SPG7;SPG7	89598950	ENSG00000198931	16	ENSG00000198931	88877049	rs7193472	16	89605495	C	T	0.486084	-0.0179549	0.00798564	0.0246	-0.712705	0.0308338	3.32e-118	0.0251926	0.0112576	0.0252	0.403	20	0.0303
cg12385849	12	LRP1	57580442	ENSG00000170581	12	ENSG00000170581	56744660	rs1800154	12	57589659	T	C	0.314115	0.0192233	0.00846841	0.0232	-0.44877	0.0346379	2.17e-38	-0.0428355	0.0191577	0.0254	0.72	18	0.0304
cg00115654	9	ADAMTS13;ADAMTS13;ADAMTS13;ADAMTS13	136294920	ENSG00000186350	9	ENSG00000186350	137270687	rs3118667	9	136291063	C	T	0.488072	-0.0266539	0.0118399	0.0244	0.58943	0.0313625	8.44e-79	-0.0452198	0.0202306	0.0254	0.769	20	0.0304
cg00115654_4399	9	ADAMTS13;ADAMTS13;ADAMTS13;ADAMTS13	136294920	ENSG00000186350	9	ENSG00000186350	137270687	rs3118667	9	136291063	C	T	0.488072	-0.0266539	0.0118399	0.0244	0.58943	0.0313625	8.44e-79	-0.0452198	0.0202306	0.0254	0.769	20	0.0304
cg02460419	12	ATP6V0A2	124198876	ENSG00000073060	12	ENSG00000073060	125314308	rs4930731	12	124317416	G	A	0.335984	0.0193331	0.00832821	0.0203	0.279188	0.0340067	2.22e-16	0.0692476	0.0309997	0.0255	0.573	12	0.0305
cg25627263	11	OSBPL5;OSBPL5;OSBPL5	3177729	ENSG00000053918	11	ENSG00000053918	2668126	rs4262708	11	3178111	G	A	0.359841	0.0210751	0.00939258	0.0248	0.636565	0.0319184	1.71e-88	0.0331075	0.0148482	0.0258	0.375	20	0.0308
cg23164535	6	TNXB	32044869	ENSG00000204444	6	ENSG00000204444	31623090	rs9267798	6	32044834	C	G	0.0675944	-0.0513641	0.0227718	0.0241	0.847112	0.0588687	5.99e-47	-0.0606344	0.0272099	0.0259	0.2	20	0.0309
cg23164535_2593	6	TNXB	32044869	ENSG00000204444	6	ENSG00000204444	31623090	rs9267798	6	32044834	C	G	0.0675944	-0.0513641	0.0227718	0.0241	0.847112	0.0588687	5.99e-47	-0.0606344	0.0272099	0.0259	0.2	20	0.0309
cg23164535_2594	6	TNXB	32044869	ENSG00000204444	6	ENSG00000204444	31623090	rs9267798	6	32044834	C	G	0.0675944	-0.0513641	0.0227718	0.0241	0.847112	0.0588687	5.99e-47	-0.0606344	0.0272099	0.0259	0.2	20	0.0309
cg23164535_2595	6	TNXB	32044869	ENSG00000204444	6	ENSG00000204444	31623090	rs9267798	6	32044834	C	G	0.0675944	-0.0513641	0.0227718	0.0241	0.847112	0.0588687	5.99e-47	-0.0606344	0.0272099	0.0259	0.2	20	0.0309
cg23164535_2596	6	TNXB	32044869	ENSG00000204444	6	ENSG00000204444	31623090	rs9267798	6	32044834	C	G	0.0675944	-0.0513641	0.0227718	0.0241	0.847112	0.0588687	5.99e-47	-0.0606344	0.0272099	0.0259	0.2	20	0.0309
cg23164535_2597	6	TNXB	32044869	ENSG00000204444	6	ENSG00000204444	31623090	rs9267798	6	32044834	C	G	0.0675944	-0.0513641	0.0227718	0.0241	0.847112	0.0588687	5.99e-47	-0.0606344	0.0272099	0.0259	0.2	20	0.0308
cg23164535_2598	6	TNXB	32044869	ENSG00000204444	6	ENSG00000204444	31623090	rs9267798	6	32044834	C	G	0.0675944	-0.0513641	0.0227718	0.0241	0.847112	0.0588687	5.99e-47	-0.0606344	0.0272099	0.0259	0.2	20	0.0308
cg23164535_2599	6	TNXB	32044869	ENSG00000204444	6	ENSG00000204444	31623090	rs9267798	6	32044834	C	G	0.0675944	-0.0513641	0.0227718	0.0241	0.847112	0.0588687	5.99e-47	-0.0606344	0.0272099	0.0259	0.2	20	0.0308
cg25044834	11	LRP5	68177524	ENSG00000110721	11	ENSG00000110721	67854618	rs56400711	11	68176803	A	G	0.152087	0.0294173	0.0126017	0.0196	0.313568	0.041968	7.92e-14	0.0938149	0.0421038	0.0259	0.0594	19	0.0308
cg01704105	16	HBA1	225666	ENSG00000188536	16	ENSG00000188536	223277	rs2858011	16	247938	C	T	0.355865	-0.0265442	0.0117964	0.0244	0.488938	0.0326508	1.07e-50	-0.0542895	0.0243974	0.0261	0.546	20	0.031
cg16451872	15	UBE3A	25684818	ENSG00000114062	15	ENSG00000114062	25633254	rs8027947	15	25721212	G	A	0.460239	0.0189271	0.00799153	0.0179	-0.212264	0.0327737	9.38e-11	-0.0891679	0.0400873	0.0261	0.564	6	0.0311
cg12851049	11	OSBPL5;OSBPL5;OSBPL5	3184019	ENSG00000053918	11	ENSG00000053918	2668126	rs4262708	11	3178111	G	A	0.359841	0.0210751	0.00939258	0.0248	0.544845	0.0331039	7.27e-61	0.0386809	0.0173985	0.0262	0.46	20	0.0311
cg16962115	1	LYST;MIR1537	236016383	ENSG00000116984	1	ENSG00000116984	237012945	rs4660130	1	236099812	A	G	0.107356	-0.0302004	0.0135319	0.0256	1.12931	0.0450059	6.01e-139	-0.0267424	0.0120297	0.0262	0.655	20	0.0311
cg04329477	16	SPG7	89620186	ENSG00000167508	16	ENSG00000167508	88723956	rs17775174	16	89617518	T	C	0.167992	-0.0255674	0.0107246	0.0171	0.251041	0.040905	8.4e-10	-0.101845	0.0458303	0.0263	0.19	20	0.0312
cg26549425	6	GNMT	42927283	ENSG00000112715	6	ENSG00000112715	43746072	rs114269434	6	42948150	A	G	0.0168986	-0.0884157	0.0393553	0.0247	-1.92818	0.127929	2.46e-51	0.0458545	0.0206361	0.0263	0.0682	20	0.0312
cg16177693	1	NR0B2	27240669	ENSG00000090020	1	ENSG00000090020	27459389	rs998235	1	26905567	G	A	0.0497018	-0.0457224	0.018917	0.0156	0.361348	0.0642519	1.87e-08	-0.126533	0.0569812	0.0264	0.577	3	0.0313
cg21911579	5	SLC22A5	131705225	ENSG00000164405	5	ENSG00000164405	132202987	rs272856	5	131687081	G	C	0.323062	-0.0189494	0.00844449	0.0248	-0.506302	0.0338765	1.67e-50	0.0374271	0.0168657	0.0265	0.795	20	0.0314
cg08573687	11	TH;TH;TH	2193041	ENSG00000053918	11	ENSG00000053918	2668126	rs11564691	11	2214039	G	T	0.261431	-0.0236254	0.00979171	0.0158	-0.204351	0.0364438	2.06e-08	0.115612	0.0521638	0.0267	0.101	11	0.0316
cg17970341	11	LRP5	68139725	ENSG00000162337	11	ENSG00000162337	68148410	rs11228221	11	68145925	C	G	0.180915	-0.0271698	0.0122276	0.0263	-1.00478	0.0358493	7.43e-173	0.0270405	0.0122076	0.0268	0.237	20	0.0317
cg04144714	1	LYST;MIR1537	236017325	ENSG00000116984	1	ENSG00000116984	237012945	rs4660130	1	236099812	A	G	0.107356	-0.0302004	0.0135319	0.0256	0.866873	0.0483436	6.69e-72	-0.0348384	0.0157304	0.0268	0.896	20	0.0317
cg00283576	11	KCNQ1	2465351	ENSG00000021762	11	ENSG00000021762	3148157	rs12277647	11	2464025	A	C	0.302187	0.0255731	0.0109287	0.0193	-0.235348	0.0345365	9.46e-12	-0.108661	0.0490978	0.0269	0.274	6	0.0318
cg00283576_4891	11	KCNQ1	2465351	ENSG00000021762	11	ENSG00000021762	3148157	rs12277647	11	2464025	A	C	0.302187	0.0255731	0.0109287	0.0193	-0.235348	0.0345365	9.46e-12	-0.108661	0.0490978	0.0269	0.274	6	0.0318
cg12218389	1	CLCNKB	16370217	ENSG00000159363	1	ENSG00000159363	17325438	rs6669935	1	16358685	C	G	0.408549	0.0180417	0.00806007	0.0252	-0.466101	0.0322181	1.96e-47	-0.0387076	0.0174983	0.027	0.668	20	0.0319
cg04951549	2	DYNC2LI1;DYNC2LI1;DYNC2LI1	44001131	ENSG00000138079	2	ENSG00000138079	44525616	rs112767530	2	44008987	T	C	0.158052	0.0239811	0.0107192	0.0253	-0.59063	0.0431205	1.06e-42	-0.0406025	0.0183893	0.0272	0.355	20	0.0321
cg16563470	17	CNP	40119847	ENSG00000177469	17	ENSG00000177469	40565002	rs8073987	17	40090520	C	T	0.263419	0.0210996	0.00923072	0.0223	0.309958	0.0367747	3.5e-17	0.0680724	0.0308563	0.0274	0.0586	20	0.0323
cg13633679	9	AGPAT2;AGPAT2	139572049	ENSG00000107331	9	ENSG00000107331	139912526	rs9411261	9	139558226	C	T	0.403579	0.0234933	0.0101923	0.0212	-0.25473	0.0336465	3.71e-14	-0.0922281	0.0418256	0.0274	0.316	14	0.0323
cg24936720	19	CD320;CD320	8373608	ENSG00000104918	19	ENSG00000104918	7734632	rs116072763	19	8373915	A	G	0.0427435	-0.0541068	0.0242893	0.0259	1.34872	0.088823	4.49e-52	-0.0401172	0.0182019	0.0275	0.713	11	0.0324
cg15123519	2	LCT	136567270	ENSG00000121966	2	ENSG00000121966	136873827	rs6730196	2	136593760	T	G	0.403579	-0.0225889	0.00998182	0.0236	-0.390724	0.0402854	3.05e-22	0.0578128	0.0262332	0.0275	0.243	20	0.0324
cg24759599	11	OSBPL5;OSBPL5;OSBPL5	3114884	ENSG00000053918	11	ENSG00000053918	2668126	rs4297442	11	3177939	G	A	0.357853	0.0211321	0.00939453	0.0245	0.361874	0.0330495	6.69e-28	0.0583962	0.0265029	0.0276	0.39	20	0.0324
cg17874053	1	LYST;MIR1537	236017231	ENSG00000116984	1	ENSG00000116984	237012945	rs4660130	1	236099812	A	G	0.107356	-0.0302004	0.0135319	0.0256	0.673777	0.0493101	1.66e-42	-0.0448226	0.0203497	0.0276	0.892	20	0.0325
cg02612270	16	LMF1	1015103	ENSG00000090581	16	ENSG00000090581	1407638	rs28450391	16	1015117	G	A	0.198807	0.0234708	0.0105858	0.0266	0.770051	0.0409499	6.91e-79	0.0304795	0.0138421	0.0277	0.21	20	0.0325
cg09180702	16	PIGQ;PIGQ	633722	ENSG00000090581	16	ENSG00000090581	1407638	rs1045283	16	633706	T	C	0.158052	0.0263569	0.0117017	0.0243	0.452185	0.0433168	1.65e-25	0.0582879	0.0264737	0.0277	0.104	19	0.0325
cg11054816	11	BACE1;BACE1;BACE1;BACE1	117183853	ENSG00000137731	11	ENSG00000137731	117685929	rs477036	11	117183914	C	T	0.464215	0.0178837	0.00797454	0.0249	-0.367522	0.0319012	1.04e-30	-0.0486602	0.0221054	0.0277	0.772	20	0.0326
cg10671054	12	SCNN1A;SCNN1A;SCNN1A	6456430	ENSG00000111640	12	ENSG00000111640	6645315	rs2228576	12	6457062	T	C	0.306163	0.024662	0.0106329	0.0204	0.235737	0.0338539	3.32e-12	0.104617	0.0475414	0.0278	0.286	7	0.0326
cg19740763	11	INPPL1	71935199	ENSG00000172893	11	ENSG00000172893	71151576	rs72477721	11	71909922	C	G	0.0387674	0.055004	0.0248752	0.027	2.15752	0.0962087	2.22e-111	0.0254941	0.0115854	0.0278	0.384	20	0.0326
cg11023901	7	BRAF	140625783	ENSG00000006530	7	ENSG00000006530	141303016	rs1267636	7	140492039	C	T	0.0785288	0.0334696	0.0149152	0.0248	0.729665	0.0658128	1.45e-28	0.0458698	0.0208556	0.0278	0.827	20	0.0327
cg20533553	11	KCNQ1	2464822	ENSG00000021762	11	ENSG00000021762	3148157	rs12277647	11	2464025	A	C	0.302187	0.0255731	0.0109287	0.0193	-0.226088	0.0351377	1.24e-10	-0.113111	0.0514356	0.0279	0.344	6	0.0327
cg20533553_4875	11	KCNQ1	2464822	ENSG00000021762	11	ENSG00000021762	3148157	rs12277647	11	2464025	A	C	0.302187	0.0255731	0.0109287	0.0193	-0.226088	0.0351377	1.24e-10	-0.113111	0.0514356	0.0279	0.344	6	0.0327
cg00542261	10	HK1;HK1;HK1;HK1;HK1	71121415	ENSG00000138346	10	ENSG00000138346	70202850	rs141792676	10	71083734	C	T	0.0119284	-0.156517	0.0684017	0.0221	-1.53752	0.196708	5.44e-15	0.101798	0.0463555	0.0281	0.16	3	0.0329
cg04310074	1	MTOR	11211495	ENSG00000120948	1	ENSG00000120948	11079105	rs112991345	1	11231984	C	G	0.0248509	0.0490541	0.0216919	0.0237	-1.00383	0.111541	2.26e-19	-0.0488669	0.0222809	0.0283	0.255	15	0.0331
cg03920003	1	ADAR;ADAR;ADAR;ADAR	154582007	ENSG00000179085	1	ENSG00000179085	155112719	rs9427102	1	154586957	G	A	0.470179	0.0175257	0.00798435	0.0282	1.12146	0.0227372	0	0.0156275	0.00712665	0.0283	0.157	20	0.0332
cg17218026	1	ADAR;ADAR;ADAR;ADAR	154582156	ENSG00000179085	1	ENSG00000179085	155112719	rs9427102	1	154586957	G	A	0.470179	0.0175257	0.00798435	0.0282	1.09604	0.0235943	0	0.01599	0.00729285	0.0283	0.147	20	0.0332
cg24042339	18	MYO5B	47720508	ENSG00000167315	18	ENSG00000167315	47325099	rs58641767	18	47705742	G	A	0.0516899	0.0632938	0.0277386	0.0225	0.595333	0.0757345	3.82e-15	0.106317	0.0485166	0.0284	0.162	6	0.0333
cg04043742	6	PLA2G7;PLA2G7;PLA2G7	46703315	ENSG00000146070	6	ENSG00000146070	46687684	rs9369632	6	46713394	G	A	0.191849	0.0422879	0.0177472	0.0172	-0.219443	0.0393984	2.55e-08	-0.192706	0.0879635	0.0285	0.0623	6	0.0333
cg15924831	5	PDGFRB	149529665	ENSG00000113721	5	ENSG00000113721	149514411	rs3776081	5	149532107	C	T	0.315109	-0.0202837	0.00870397	0.0198	0.217139	0.0341719	2.09e-10	-0.0934135	0.0426955	0.0287	0.0727	9	0.0335
cg07527909	16	LMF1	966593	ENSG00000007541	16	ENSG00000007541	625565	rs6600235	16	983163	T	C	0.229622	0.0223139	0.00992081	0.0245	-0.356841	0.0384122	1.55e-20	-0.0625317	0.028605	0.0288	0.0655	20	0.0336
cg02479022	8	SLC39A14;SLC39A14;SLC39A14;SLC39A14	22250005	ENSG00000168487	8	ENSG00000168487	22046044	rs11136017	8	22238030	G	T	0.5	-0.018395	0.00794944	0.0207	-0.218234	0.0327758	2.77e-11	0.0842903	0.0385633	0.0288	0.659	19	0.0336
cg26222247	15	ANPEP	90357521	ENSG00000140521	15	ENSG00000140521	89868813	rs113221865	15	90365097	A	G	0.229622	-0.0238506	0.0106647	0.0253	0.400653	0.0392185	1.68e-24	-0.0595293	0.0272487	0.0289	0.544	8	0.0337
cg24891846	19	CACNA1A;CACNA1A	13319523	ENSG00000104774	19	ENSG00000104774	12767440	rs7246626	19	13331537	C	T	0.388668	-0.0329386	0.0149707	0.0278	-0.556435	0.032205	6.9e-67	0.0591957	0.027122	0.0291	0.228	20	0.0339
cg13149890	1	ATP1A2	160084398	ENSG00000162735	1	ENSG00000162735	160251370	rs79339677	1	160084399	A	G	0.0874752	0.0265474	0.012161	0.029	-1.94826	0.0304222	0	-0.0136262	0.00624559	0.0291	0.264	20	0.0339
cg08805041	16	PIGQ;PIGQ	621841	ENSG00000090581	16	ENSG00000090581	1407638	rs35666389	16	629458	G	A	0.435388	0.0205904	0.00937804	0.0281	-0.594156	0.0316332	1.05e-78	-0.0346549	0.0158913	0.0292	0.626	20	0.034
cg10600917	12	ACADS	121163489	ENSG00000135100	12	ENSG00000135100	121428622	rs3916	12	121177272	C	G	0.265408	-0.0211357	0.0092457	0.0223	0.249138	0.0344514	4.77e-13	-0.0848352	0.0389208	0.0293	0.0748	20	0.0341
cg18060171	19	CACNA1A;CACNA1A	13319777	ENSG00000104774	19	ENSG00000104774	12767440	rs7246626	19	13331537	C	T	0.388668	-0.0329386	0.0149707	0.0278	-0.51561	0.0323585	3.66e-57	0.0638827	0.0293105	0.0293	0.244	20	0.0341
cg08145067	19	PIP5K1C	3688176	ENSG00000060566	19	ENSG00000060566	4163324	rs75760304	19	3688524	T	C	0.083499	0.037165	0.0166644	0.0257	-0.551096	0.0543492	3.67e-24	-0.0674383	0.0309614	0.0294	0.463	20	0.0342
cg16129132	11	OSBPL5;OSBPL5;OSBPL5	3182119	ENSG00000053918	11	ENSG00000053918	2668126	rs4370914	11	3178136	A	G	0.359841	0.0207207	0.00938607	0.0273	0.448654	0.0336678	1.64e-40	0.0461841	0.0212056	0.0294	0.498	20	0.0342
cg14005211	2	GAD1;GAD1	171676925	ENSG00000115840	2	ENSG00000115840	172752823	rs62170031	2	171794307	G	A	0.159046	-0.0244983	0.0110343	0.0264	0.486962	0.0435869	5.58e-29	-0.0503084	0.0231025	0.0294	0.0524	20	0.0342
cg19764489	11	KCNQ1;KCNQ1	2730616	ENSG00000130600	11	ENSG00000130600	2019553	rs231901	11	2731185	T	C	0.138171	0.0306012	0.0137694	0.0263	0.531538	0.0488515	1.42e-27	0.057571	0.0264397	0.0294	0.896	18	0.0342
cg19764489_4965	11	KCNQ1;KCNQ1	2730616	ENSG00000130600	11	ENSG00000130600	2019553	rs231901	11	2731185	T	C	0.138171	0.0306012	0.0137694	0.0263	0.531538	0.0488515	1.42e-27	0.057571	0.0264397	0.0294	0.896	18	0.0342
cg03337430	1	EPHX1;EPHX1	226012507	ENSG00000143819	1	ENSG00000143819	226015527	rs3990965	1	225989286	A	G	0.206759	-0.02277	0.00981636	0.0204	-0.237369	0.037715	3.1e-10	0.0959267	0.0440741	0.0295	0.792	4	0.0342
cg09644332	7	PGAM2	44106631	ENSG00000015520	7	ENSG00000015520	44566524	rs11773481	7	44098142	T	C	0.143141	-0.0264667	0.0117829	0.0247	0.418432	0.0479716	2.72e-18	-0.063252	0.0290783	0.0296	0.0607	20	0.0343
cg01472317	16	ACSF3;ACSF3;ACSF3	89190699	ENSG00000197912	16	ENSG00000197912	89590750	rs3743980	16	89180935	G	T	0.279324	-0.0211052	0.00894593	0.0183	-0.197775	0.0353088	2.13e-08	0.106713	0.0490813	0.0297	0.0581	11	0.0344
cg09786420	1	ADAR	154583389	ENSG00000179085	1	ENSG00000179085	155112719	rs9427102	1	154586957	G	A	0.470179	0.0175257	0.00798435	0.0282	0.491299	0.0317035	3.65e-54	-0.0105766	0.0164137	0.0298	0.402	20	0.0345
cg23882724	8	SLC39A14;SLC39A14;SLC39A14;SLC39A14	22223971	ENSG00000168487	8	ENSG00000168487	22046044	rs73670409	8	22226769	G	T	0.0795229	-0.0392814	0.0169317	0.0203	0.477888	0.0770563	5.58e-10	-0.082198	0.0378281	0.0298	0.626	5	0.0345
cg24371033	2	AGXT	241807924	ENSG00000115677	2	ENSG00000115677	242211577	rs10201556	2	241805008	C	T	0.39165	0.0209092	0.00885608	0.0182	-0.190509	0.0343316	2.87e-08	-0.109754	0.0505192	0.0298	0.529	4	0.0345
cg27467876	8	SLC39A14;SLC39A14;SLC39A14;SLC39A14	22266134	ENSG00000168487	8	ENSG00000168487	22046044	rs7825938	8	22266866	A	G	0.336978	-0.0183205	0.00843254	0.0298	-1.4196	0.0153517	0	0.0129054	0.00594172	0.0299	0.13	20	0.0346
cg03646354	1	BSND	55474315	ENSG00000162396	1	ENSG00000162396	55226379	rs6682884	1	55474325	C	A	0.39662	-0.0176121	0.0080649	0.029	0.638267	0.0311971	4.97e-93	-0.0275937	0.0127074	0.0299	0.148	18	0.0345
cg04831048	11	OSBPL5;OSBPL5;OSBPL5	3108582	ENSG00000053918	11	ENSG00000053918	2668126	rs4297442	11	3177939	G	A	0.357853	0.0211321	0.00939453	0.0245	0.279536	0.0337355	1.17e-16	0.0755969	0.0348239	0.0299	0.504	14	0.0344
[truncated: 270 more rows]
